# Supplementary material for: Computational Identification of Tissue-Specific Splicing Regulatory Elements in Human Genes from RNA-Seq Data
Source: PLoS One. 2016 Nov 18;11(11):e0166978. doi: 10.1371/journal.pone.0166978 (PMC5115852; doi:10.1371/journal.pone.0166978)
Supplement: S1 File — Each table contains a list of genomic coordinates of significant differential exons for each pairwise comparison between tissue pairs. (XLSX) [file pone.0166978.s001.xlsx]

## Sheet: Table 1-Brain vs Muscle
List of exons that are differential used in the brain tissue but not in the muscle tissue							List of exons that are differential used in the muscle tissue but not in the brain tissue
Brain tissue							Muscle tissue
ID	seqnames	start	end	width	strand		ID	seqnames	start	end	width	strand
chr10_ABCC2+:E002	chr10	101544365	101544538	174	+		chr10_ABCC2+:E031	chr10	101610359	101610553	195	+
chr10_ABCC2+:E003	chr10	101551991	101552116	126	+		chr10_AGAP5-:E007	chr10	75456853	75456921	69	-
chr10_ACSL5+:E004	chr10	114154676	114154860	185	+		chr10_AKR1C3+:E005	chr10	5139743	5140368	626	+
chr10_ACSL5+:E005	chr10	114158659	114158767	109	+		chr10_BTAF1+:E001	chr10	93683736	93683847	112	+
chr10_ACSL5+:E007	chr10	114164463	114164564	102	+		chr10_C10orf55-:E001	chr10	75669727	75671853	2127	-
chr10_ACSL5+:E014	chr10	114172931	114173065	135	+		chr10_CCDC7+:E001	chr10	32735010	32735325	316	+
chr10_ACSL5+:E015	chr10	114176646	114176780	135	+		chr10_CCDC7+:E005	chr10	32745179	32745262	84	+
chr10_ADD3+:E015	chr10	111892063	111892158	96	+		chr10_CCDC7+:E006	chr10	32751611	32751631	21	+
chr10_AFAP1L2-:E006	chr10	116059953	116060121	169	-		chr10_DNA2-:E018	chr10	70218861	70218992	132	-
chr10_AFAP1L2-:E010	chr10	116064478	116064689	212	-		chr10_FAM21A+:E005	chr10	51840518	51840691	174	+
chr10_AFAP1L2-:E020	chr10	116100362	116100490	129	-		chr10_IDI2-:E002	chr10	1066707	1066837	131	-
chr10_ANK3-:E009	chr10	61828395	61836206	7812	-		chr10_IDI2-:E004	chr10	1070522	1070684	163	-
chr10_ANK3-:E025	chr10	61926349	61926411	63	-		chr10_IDI2-:E005	chr10	1071756	1071799	44	-
chr10_ANK3-:E026	chr10	61926582	61926654	73	-		chr10_LINC00840+:E003	chr10	44362605	44362787	183	+
chr10_ANK3-:E027	chr10	61932066	61932161	96	-		chr10_LOXL4-:E007	chr10	100016537	100016704	168	-
chr10_ANK3-:E033	chr10	61956285	61956383	99	-		chr10_MICU1-:E008	chr10	74268028	74268033	6	-
chr10_ANK3-:E037	chr10	61965550	61965648	99	-		chr10_MORN4-:E006	chr10	99393762	99393913	152	-
chr10_ANK3-:E041	chr10	62021617	62021715	99	-		chr10_PLCE1+:E001	chr10	95753746	95754015	270	+
chr10_ANK3-:E042	chr10	62023593	62023778	186	-		chr10_PRKCQ-:E019	chr10	6622173	6622263	91	-
chr10_ANK3-:E043	chr10	62029889	62029987	99	-		chr10_TACC2+:E002	chr10	123781452	123781529	78	+
chr10_ANK3-:E044	chr10	62038532	62038630	99	-		chr10_TACC2+:E005	chr10	123847993	123848106	114	+
chr10_ANK3-:E045	chr10	62038808	62038906	99	-		chr10_TACC2+:E021	chr10	123989866	123989955	90	+
chr10_ANK3-:E046	chr10	62039296	62039397	102	-		chr10_ZNF33A+:E011	chr10	38328341	38328420	80	+
chr10_ANK3-:E047	chr10	62149183	62149634	452	-		chr10_ZNF485+:E004	chr10	44104703	44104798	96	+
chr10_ANKRD16-:E003	chr10	5920060	5920250	191	-		chr11_ACCS+:E008	chr11	44097076	44097142	67	+
chr10_ANKRD16-:E004	chr10	5922261	5922339	79	-		chr11_ADAMTS15+:E004	chr11	130332392	130332675	284	+
chr10_ANKRD26-:E016	chr10	27333086	27333119	34	-		chr11_ANO1+:E013	chr11	69995816	69995898	83	+
chr10_ANKRD26-:E021	chr10	27349274	27349346	73	-		chr11_LSP1+:E004	chr11	1889903	1890216	314	+
chr10_ANKRD26-:E023	chr10	27350073	27350171	99	-		chr11_MRE11A-:E020	chr11	94226850	94226956	107	-
chr10_ANKRD26-:E024	chr10	27352917	27353010	94	-		chr11_NLRX1+:E011	chr11	119051880	119051966	87	+
chr10_APBB1IP+:E007	chr10	26800676	26800835	160	+		chr11_NOX4-:E010	chr11	89135494	89135710	217	-
chr10_APBB1IP+:E008	chr10	26802468	26802589	122	+		chr11_PAFAH1B2+:E011	chr11	117046836	117047131	296	+
chr10_ARHGAP21-:E023	chr10	24955914	24955938	25	-		chr11_SLC43A1-:E003	chr11	57256389	57256462	74	-
chr10_ARID5B+:E001	chr10	63661013	63661489	477	+		chr11_TRIM5-:E011	chr11	5706246	5706339	94	-
chr10_ARID5B+:E002	chr10	63661918	63662172	255	+		chr11_WEE1+:E001	chr11	9595228	9596056	829	+
chr10_ARL5B+:E005	chr10	18962913	18963064	152	+		chr11_XRRA1-:E020	chr11	74659973	74660232	260	-
chr10_ATP5C1+:E009	chr10	7848937	7848973	37	+		chr11_ZBTB16+:E002	chr11	113931288	113931306	19	+
chr10_ATRNL1+:E033	chr10	117704169	117708509	4341	+		chr12_BEST3-:E003	chr12	70065208	70065359	152	-
chr10_BBIP1-:E003	chr10	112667438	112667594	157	-		chr12_CACNA1C+:E027	chr12	2714247	2714334	88	+
chr10_BICC1+:E002	chr10	60380615	60380661	47	+		chr12_CCDC62+:E005	chr12	123273305	123273476	172	+
chr10_BICC1+:E003	chr10	60461834	60461903	70	+		chr12_CCDC62+:E013	chr12	123310969	123311164	196	+
chr10_BICC1+:E017	chr10	60566764	60566918	155	+		chr12_CCDC62+:E015	chr12	123311793	123311927	135	+
chr10_BICC1+:E018	chr10	60573590	60573746	157	+		chr12_CCDC77+:E002	chr12	510741	510850	110	+
chr10_BICC1+:E019	chr10	60577322	60577482	161	+		chr12_COX14+:E003	chr12	50512276	50512335	60	+
chr10_BICC1+:E020	chr10	60580129	60580228	100	+		chr12_DDX11+:E015	chr12	31247524	31247568	45	+
chr10_BLNK-:E001	chr10	97951455	97951848	394	-		chr12_EFCAB4B-:E017	chr12	3789404	3789515	112	-
chr10_BLNK-:E002	chr10	97956664	97956819	156	-		chr12_LOC100288778+:E002	chr12	88257	88392	136	+
chr10_BLOC1S2-:E007	chr10	102045971	102046057	87	-		chr12_LOC374443+:E009	chr12	9807817	9807899	83	+
chr10_BLOC1S2-:E008	chr10	102046058	102046089	32	-		chr12_LOC374443+:E011	chr12	9809164	9809245	82	+
chr10_BMS1P4-:E001	chr10	75458909	75459346	438	-		chr12_LOC643711-:E001	chr12	98107190	98107609	420	-
chr10_BMS1P4-:E008	chr10	75482147	75482335	189	-		chr12_MYBPC1+:E004	chr12	102020650	102020688	39	+
chr10_BTAF1+:E004	chr10	93702179	93702325	147	+		chr12_MYBPC1+:E005	chr12	102021547	102021582	36	+
chr10_BTAF1+:E005	chr10	93711160	93711323	164	+		chr12_NOS1-:E014	chr12	117693741	117693842	102	-
chr10_BTAF1+:E030	chr10	93771043	93771172	130	+		chr12_PFKM+:E005	chr12	48516430	48516460	31	+
chr10_BTRC+:E001	chr10	103113790	103113985	196	+		chr12_PFKM+:E006	chr12	48516461	48516549	89	+
chr10_BTRC+:E013	chr10	103298050	103298128	79	+		chr12_PMEL-:E009	chr12	56352257	56352391	135	-
chr10_C10orf107+:E002	chr10	63440901	63441070	170	+		chr12_PMEL-:E010	chr12	56355101	56355247	147	-
chr10_C10orf107+:E006	chr10	63520621	63520761	141	+		chr12_PMEL-:E011	chr12	56355406	56355516	111	-
chr10_C10orf107+:E007	chr10	63525697	63526091	395	+		chr12_RACGAP1-:E020	chr12	50419111	50419180	70	-
chr10_C10orf11+:E004	chr10	77818424	77818541	118	+		chr12_RAD51AP1+:E009	chr12	4665519	4665668	150	+
chr10_C10orf11+:E005	chr10	78084159	78084243	85	+		chr12_STAC3-:E008	chr12	57641909	57641981	73	-
chr10_C10orf118-:E011	chr10	115904256	115904375	120	-		chr12_ZNF641-:E008	chr12	48744569	48744674	106	-
chr10_C10orf118-:E012	chr10	115905308	115905520	213	-		chr13_ARL11+:E001	chr13	50202435	50202751	317	+
chr10_C10orf67-:E001	chr10	23605520	23607847	2328	-		chr13_BRCA2+:E018	chr13	32937316	32937670	355	+
chr10_C10orf90-:E001	chr10	128113574	128114471	898	-		chr13_COMMD6-:E006	chr13	76111635	76111799	165	-
chr10_CACNB2+:E021	chr10	18828159	18830688	2530	+		chr13_DLEU1+:E008	chr13	51102316	51102779	464	+
chr10_CCDC3-:E004	chr10	13091674	13091941	268	-		chr13_DLEU2-:E002	chr13	50562722	50562757	36	-
chr10_CCDC3-:E005	chr10	13115868	13116100	233	-		chr13_ENOX1-:E019	chr13	44241578	44241603	26	-
chr10_CCDC3-:E008	chr10	13141506	13141773	268	-		chr13_EPSTI1-:E013	chr13	43566114	43566407	294	-
chr10_CCDC7+:E009	chr10	32761409	32761470	62	+		chr13_GRTP1-:E006	chr13	114005164	114005288	125	-
chr10_CCDC7+:E010	chr10	32762895	32762951	57	+		chr13_GRTP1-:E007	chr13	114009638	114009796	159	-
chr10_CCDC7+:E027	chr10	33000548	33000658	111	+		chr13_KL+:E001	chr13	33590571	33591397	827	+
chr10_CCDC7+:E028	chr10	33015662	33015760	99	+		chr13_POSTN-:E021	chr13	38166237	38166301	65	-
chr10_CCSER2+:E004	chr10	86133572	86133774	203	+		chr13_POSTN-:E022	chr13	38171321	38171419	99	-
chr10_CDK1+:E011	chr10	62553635	62554610	976	+		chr13_POSTN-:E023	chr13	38172745	38172981	237	-
chr10_CELF2+:E001	chr10	11047259	11047403	145	+		chr13_SGCG+:E001	chr13	23755060	23755214	155	+
chr10_CHST15-:E010	chr10	125852985	125853123	139	-		chr14_DHRS4L2+:E012	chr14	24473546	24473601	56	+
chr10_CPEB3-:E012	chr10	94002926	94003036	111	-		chr14_FAM181A-AS1-:E001	chr14	94371076	94371734	659	-
chr10_CPXM2-:E013	chr10	125639727	125639825	99	-		chr14_FAM181A-AS1-:E006	chr14	94383585	94383742	158	-
chr10_CREM+:E011	chr10	35468205	35468775	571	+		chr14_IFI27L1+:E002	chr14	94563187	94563232	46	+
chr10_CRTAC1-:E003	chr10	99640006	99640149	144	-		chr14_MYH7-:E031	chr14	23900110	23900208	99	-
chr10_CRTAC1-:E005	chr10	99643963	99644108	146	-		chr14_MYH7-:E032	chr14	23900627	23900690	64	-
chr10_CRTAC1-:E014	chr10	99695927	99696123	197	-		chr14_MYH7-:E033	chr14	23900794	23900886	93	-
chr10_CTBP2-:E009	chr10	126714651	126716453	1803	-		chr14_MYH7-:E034	chr14	23900970	23901078	109	-
chr10_CTNNA3-:E004	chr10	67829066	67829247	182	-		chr14_MYH7-:E038	chr14	23902741	23902949	209	-
chr10_CUL2-:E024	chr10	35379358	35379570	213	-		chr14_NIN-:E033	chr14	51297724	51297839	116	-
chr10_CXCL12-:E003	chr10	44871315	44871480	166	-		chr14_PCK2+:E002	chr14	24563975	24564054	80	+
chr10_CYP2E1+:E007	chr10	135350567	135350754	188	+		chr14_POLE2-:E002	chr14	50114011	50114078	68	-
chr10_CYP2E1+:E008	chr10	135351255	135351396	142	+		chr14_SCFD1+:E003	chr14	31091606	31091668	63	+
chr10_CYP2E1+:E009	chr10	135352284	135352620	337	+		chr14_SYNE2+:E075	chr14	64596500	64596619	120	+
chr10_DCLRE1A-:E002	chr10	115596821	115596962	142	-		chr14_SYNE2+:E106	chr14	64680859	64680911	53	+
chr10_DNA2-:E002	chr10	70176464	70176612	149	-		chr14_TEP1-:E015	chr14	20845439	20845651	213	-
chr10_DNA2-:E003	chr10	70178791	70178970	180	-		chr14_TEP1-:E027	chr14	20850383	20850515	133	-
chr10_DNA2-:E012	chr10	70192151	70192267	117	-		chr14_TEP1-:E028	chr14	20850782	20850874	93	-
chr10_DNA2-:E013	chr10	70196768	70196998	231	-		chr14_TEP1-:E029	chr14	20851333	20851512	180	-
chr10_DNA2-:E014	chr10	70202674	70202868	195	-		chr14_WDHD1-:E018	chr14	55467604	55467710	107	-
chr10_DNA2-:E020	chr10	70227880	70228063	184	-		chr15_ATP8B4-:E004	chr15	50168475	50168720	246	-
chr10_DNAJC12-:E003	chr10	69570966	69571281	316	-		chr15_CAPN3+:E002	chr15	42676681	42676750	70	+
chr10_DOCK1+:E004	chr10	128780182	128780237	56	+		chr15_CAPN3+:E015	chr15	42695939	42695975	37	+
chr10_DOCK1+:E005	chr10	128785785	128785881	97	+		chr15_CCPG1-:E004	chr15	55700575	55700708	134	-
chr10_DOCK1+:E006	chr10	128788719	128788867	149	+		chr15_CYP19A1-:E009	chr15	51534965	51535147	183	-
chr10_DOCK1+:E007	chr10	128795012	128795147	136	+		chr15_DYX1C1-:E001	chr15	55709954	55710331	378	-
chr10_DOCK1+:E008	chr10	128796356	128796513	158	+		chr15_ELL3-:E006	chr15	44067504	44067579	76	-
chr10_DOCK1+:E011	chr10	128806996	128807068	73	+		chr15_FSD2-:E003	chr15	83433918	83434050	133	-
chr10_DOCK1+:E013	chr10	128810559	128810638	80	+		chr15_FSD2-:E004	chr15	83434650	83434783	134	-
chr10_DOCK1+:E017	chr10	128824616	128824688	73	+		chr15_FSD2-:E005	chr15	83437632	83437782	151	-
chr10_DOCK1+:E021	chr10	128840889	128840978	90	+		chr15_FSD2-:E007	chr15	83440825	83440980	156	-
chr10_DOCK1+:E034	chr10	129160328	129160476	149	+		chr15_FSD2-:E008	chr15	83447518	83447639	122	-
chr10_DOCK1+:E035	chr10	129172045	129172130	86	+		chr15_FSD2-:E010	chr15	83451547	83451777	231	-
chr10_DOCK1+:E036	chr10	129172322	129172478	157	+		chr15_GABPB1-:E006	chr15	50593418	50593453	36	-
chr10_DOCK1+:E037	chr10	129178346	129178386	41	+		chr15_HERC2-:E051	chr15	28457591	28457729	139	-
chr10_DOCK1+:E038	chr10	129179542	129179632	91	+		chr15_HERC2P2-:E032	chr15	23338853	23339028	176	-
chr10_DOCK1+:E039	chr10	129183054	129183173	120	+		chr15_IL16+:E006	chr15	81565431	81565545	115	+
chr10_DOCK1+:E040	chr10	129201319	129201408	90	+		chr15_LOXL1-AS1-:E007	chr15	74220128	74220301	174	-
chr10_EDRF1+:E003	chr10	127411637	127411703	67	+		chr15_NUSAP1+:E005	chr15	41643189	41643230	42	+
chr10_EDRF1+:E020	chr10	127430789	127430914	126	+		chr15_SPATA41-:E003	chr15	100889513	100889593	81	-
chr10_ENTPD1+:E003	chr10	97515673	97516012	340	+		chr15_VWA9-:E019	chr15	65903487	65903627	141	-
chr10_ENTPD1+:E006	chr10	97602101	97602251	151	+		chr15_WASH3P+:E003	chr15	102512799	102512897	99	+
chr10_ENTPD1+:E009	chr10	97607203	97607325	123	+		chr15_WHAMMP1-:E002	chr15	32814743	32814768	26	-
chr10_EPC1-:E016	chr10	32634040	32634490	451	-		chr16_ABCC6-:E009	chr16	16259480	16259790	311	-
chr10_EPC1-:E017	chr10	32634491	32634551	61	-		chr16_ACSM3+:E009	chr16	20797400	20797480	81	+
chr10_EPC1-:E021	chr10	32667419	32667726	308	-		chr16_ACSM3+:E011	chr16	20801909	20802010	102	+
chr10_ERLIN1-:E005	chr10	101927105	101927163	59	-		chr16_ATP2A1+:E010	chr16	28900108	28900274	167	+
chr10_ERLIN1-:E006	chr10	101933965	101934038	74	-		chr16_CES4A+:E001	chr16	67022492	67022733	242	+
chr10_ERLIN1-:E013	chr10	101945719	101945734	16	-		chr16_CES4A+:E002	chr16	67029531	67029732	202	+
chr10_EXOC6+:E002	chr10	94608225	94608391	167	+		chr16_CETP+:E003	chr16	57003298	57003432	135	+
chr10_FAM13C-:E015	chr10	61120786	61120870	85	-		chr16_CETP+:E004	chr16	57003523	57003593	71	+
chr10_FAM13C-:E019	chr10	61122353	61122661	309	-		chr16_DBNDD1-:E007	chr16	90086136	90086539	404	-
chr10_FAM149B1+:E005	chr10	74953235	74953351	117	+		chr16_DNASE1+:E006	chr16	3707000	3707112	113	+
chr10_FAM178A+:E002	chr10	102673008	102673643	636	+		chr16_ECI1-:E008	chr16	2301516	2301602	87	-
chr10_FAM188A-:E009	chr10	15876542	15876615	74	-		chr16_EXOC3L1-:E009	chr16	67220924	67221041	118	-
chr10_FAM188A-:E012	chr10	15883425	15883598	174	-		chr16_LOC283922-:E001	chr16	74366304	74366554	251	-
chr10_FAM188A-:E013	chr10	15885211	15885271	61	-		chr16_LOC283922-:E002	chr16	74368790	74368884	95	-
chr10_FAM21A+:E007	chr10	51845257	51845318	62	+		chr16_LOC283922-:E003	chr16	74370492	74370604	113	-
chr10_FAM21A+:E008	chr10	51847035	51847082	48	+		chr16_NLRC5+:E006	chr16	57061984	57062067	84	+
chr10_FAM21C+:E007	chr10	46240269	46240330	62	+		chr16_NLRC5+:E042	chr16	57111855	57111932	78	+
chr10_FAM21C+:E011	chr10	46246930	46247001	72	+		chr16_NOMO1+:E010	chr16	14951074	14951179	106	+
chr10_FAM21C+:E021	chr10	46268704	46268806	103	+		chr16_NOMO1+:E018	chr16	14966091	14966186	96	+
chr10_FAM21C+:E026	chr10	46280957	46281079	123	+		chr16_NOMO1+:E026	chr16	14976451	14976534	84	+
chr10_FAM21C+:E029	chr10	46285804	46285981	178	+		chr16_NOMO2-:E009	chr16	18525664	18525805	142	-
chr10_FAM35A+:E002	chr10	88856691	88856746	56	+		chr16_NOMO2-:E016	chr16	18535166	18535261	96	-
chr10_FBXO18+:E022	chr10	5966714	5966764	51	+		chr16_NOMO2-:E028	chr16	18558550	18558622	73	-
chr10_FRMD4A-:E002	chr10	13693903	13693974	72	-		chr16_PARN-:E027	chr16	14724047	14724128	82	-
chr10_FRMD4A-:E003	chr10	13696416	13696512	97	-		chr16_PDPR+:E015	chr16	70178324	70178436	113	+
chr10_FRMD4A-:E013	chr10	13749037	13749113	77	-		chr16_PDPR+:E016	chr16	70180037	70180131	95	+
chr10_FRMD4A-:E018	chr10	13803647	13803669	23	-		chr16_PKD1L3-:E009	chr16	71981395	71981490	96	-
chr10_FRMD4A-:E022	chr10	13852814	13852908	95	-		chr16_RHBDF1-:E018	chr16	122511	122629	119	-
chr10_FRMD4A-:E025	chr10	14372596	14372866	271	-		chr16_RRN3-:E004	chr16	15162026	15162134	109	-
chr10_GDF10-:E001	chr10	48425788	48426761	974	-		chr16_RRN3-:E016	chr16	15185172	15185228	57	-
chr10_GPAM-:E004	chr10	113917007	113917147	141	-		chr16_SMG1-:E039	chr16	18874972	18875173	202	-
chr10_GPAM-:E011	chr10	113926160	113926273	114	-		chr16_SMG1-:E040	chr16	18875324	18875466	143	-
chr10_GPAM-:E020	chr10	113941441	113941571	131	-		chr16_TSR3-:E006	chr16	1401694	1401873	180	-
chr10_GRID1-:E007	chr10	87487612	87487809	198	-		chr16_VWA3A+:E029	chr16	22161108	22161252	145	+
chr10_GRID1-:E011	chr10	87628767	87628937	171	-		chr16_ZNF200-:E009	chr16	3285112	3285186	75	-
chr10_GRID1-:E013	chr10	87898576	87898781	206	-		chr16_ZNF48+:E004	chr16	30406740	30406899	160	+
chr10_GSTO1+:E001	chr10	106013952	106014257	306	+		chr17_ABCA5-:E041	chr17	67323193	67323323	131	-
chr10_HECTD2+:E003	chr10	93220184	93220322	139	+		chr17_ASB16-AS1-:E003	chr17	42258991	42259088	98	-
chr10_HECTD2+:E004	chr10	93221011	93221113	103	+		chr17_BRCA1-:E019	chr17	41249261	41249306	46	-
chr10_HECTD2+:E005	chr10	93221852	93221941	90	+		chr17_CUEDC1-:E012	chr17	56032586	56032684	99	-
chr10_HECTD2+:E006	chr10	93221942	93223421	1480	+		chr17_DHRS7C-:E007	chr17	9694448	9694614	167	-
chr10_HECTD2+:E008	chr10	93240851	93240896	46	+		chr17_ENTHD2-:E006	chr17	79207232	79207303	72	-
chr10_HECTD2+:E009	chr10	93242724	93242833	110	+		chr17_ERN1-:E009	chr17	62132098	62132188	91	-
chr10_HERC4-:E010	chr10	69718870	69718893	24	-		chr17_HEXIM2+:E001	chr17	43238264	43238310	47	+
chr10_HNRNPF-:E007	chr10	43904175	43904332	158	-		chr17_KPNB1+:E003	chr17	45728562	45728742	181	+
chr10_HOGA1+:E001	chr10	99344102	99344671	570	+		chr17_MAFG-:E003	chr17	79881229	79881444	216	-
chr10_HPS1-:E021	chr10	100205162	100205170	9	-		chr17_MAFG-:E004	chr17	79885404	79885587	184	-
chr10_HSPA12A-:E004	chr10	118440663	118440767	105	-		chr17_MRPL45P2-:E001	chr17	45527593	45528244	652	-
chr10_IDI2-AS1+:E004	chr10	1081754	1081916	163	+		chr17_PIGW+:E001	chr17	34891403	34891449	47	+
chr10_IDI2-AS1+:E005	chr10	1082729	1082833	105	+		chr17_PIK3R5-:E006	chr17	8789546	8789639	94	-
chr10_IFIT2+:E001	chr10	91061706	91061885	180	+		chr17_RAMP2-AS1-:E006	chr17	40912444	40912531	88	-
chr10_IFIT3+:E001	chr10	91087576	91087835	260	+		chr17_RAMP2-AS1-:E007	chr17	40912532	40912652	121	-
chr10_IFIT3+:E002	chr10	91092236	91092384	149	+		chr17_RAMP2-AS1-:E008	chr17	40912653	40912729	77	-
chr10_IL15RA-:E006	chr10	6008108	6008302	195	-		chr17_SEPT9+:E001	chr17	75277492	75277636	145	+
chr10_INPP5F+:E018	chr10	121578769	121579051	283	+		chr17_SEPT9+:E002	chr17	75283973	75284292	320	+
chr10_INPP5F+:E019	chr10	121580358	121580429	72	+		chr17_SEPT9+:E003	chr17	75303223	75303279	57	+
chr10_ITGA8-:E022	chr10	15702878	15702921	44	-		chr17_SKAP1-:E009	chr17	46265205	46265288	84	-
chr10_ITGA8-:E024	chr10	15714623	15714748	126	-		chr17_SKAP1-:E010	chr17	46266785	46266862	78	-
chr10_ITGA8-:E028	chr10	15729937	15730037	101	-		chr17_SLFN11-:E010	chr17	33700601	33700720	120	-
chr10_ITGA8-:E029	chr10	15760765	15760898	134	-		chr17_SLFN13-:E003	chr17	33770808	33770939	132	-
chr10_JAKMIP3+:E024	chr10	133995861	133998313	2453	+		chr17_TMEM100-:E004	chr17	53805162	53805343	182	-
chr10_JMJD1C-:E025	chr10	65028423	65028983	561	-		chr17_TMEM100-:E005	chr17	53809032	53809482	451	-
chr10_KAZALD1+:E001	chr10	102820999	102821872	874	+		chr17_TMEM220-:E005	chr17	10632348	10632377	30	-
chr10_KCNIP2-:E004	chr10	103587646	103587750	105	-		chr17_TMEM99+:E001	chr17	38975344	38975373	30	+
chr10_KCNMA1-:E007	chr10	78673815	78673895	81	-		chr18_ATP8B1-:E028	chr18	55470230	55470327	98	-
chr10_KCNMA1-:E018	chr10	78785204	78785215	12	-		chr18_CCBE1-:E003	chr18	57106775	57106810	36	-
chr10_KIAA1217+:E001	chr10	23983675	23984163	489	+		chr18_CCBE1-:E011	chr18	57364444	57364644	201	-
chr10_KIAA1217+:E002	chr10	24296154	24296303	150	+		chr18_DLGAP1-AS1+:E001	chr18	3594112	3594238	127	+
chr10_KIAA1598-:E010	chr10	118699977	118700123	147	-		chr18_DSG2+:E008	chr18	29104666	29104851	186	+
chr10_KIAA1598-:E011	chr10	118704435	118704529	95	-		chr18_FHOD3+:E026	chr18	34339081	34339104	24	+
chr10_KIAA1598-:E013	chr10	118711420	118711517	98	-		chr18_MTCL1+:E002	chr18	8717902	8717960	59	+
chr10_KIAA1598-:E014	chr10	118713553	118713721	169	-		chr18_RTTN-:E038	chr18	67836091	67836303	213	-
chr10_KIF20B+:E034	chr10	91533728	91534700	973	+		chr18_SLC14A2+:E004	chr18	43204596	43204779	184	+
chr10_KIN-:E002	chr10	7795563	7795914	352	-		chr18_SLC14A2+:E005	chr18	43205648	43205828	181	+
chr10_LGI1+:E008	chr10	95556725	95557916	1192	+		chr18_TGIF1+:E008	chr18	3450170	3450319	150	+
chr10_LOC102724316+:E003	chr10	29699172	29699390	219	+		chr19_CD209-:E002	chr19	7808993	7809087	95	-
chr10_LOC102724316+:E009	chr10	29757849	29758059	211	+		chr19_CD209-:E003	chr19	7809088	7809105	18	-
chr10_LRRC27+:E015	chr10	134174961	134175079	119	+		chr19_COL5A3-:E067	chr19	10120974	10121147	174	-
chr10_LRRC27+:E016	chr10	134178928	134179054	127	+		chr19_DEDD2-:E010	chr19	42724226	42724304	79	-
chr10_MAP3K8+:E005	chr10	30739187	30739448	262	+		chr19_DOCK6-:E048	chr19	11373073	11373168	96	-
chr10_MAPK8+:E007	chr10	49632131	49632202	72	+		chr19_GATAD2A+:E001	chr19	19496642	19496947	306	+
chr10_MARCH8-:E004	chr10	45958599	45959444	846	-		chr19_GEMIN7+:E001	chr19	45582518	45582529	12	+
chr10_MASTL+:E002	chr10	27447478	27447615	138	+		chr19_GEMIN7+:E002	chr19	45582530	45582537	8	+
chr10_MASTL+:E011	chr10	27469882	27469995	114	+		chr19_HPN+:E009	chr19	35551033	35551073	41	+
chr10_MASTL+:E012	chr10	27470409	27470510	102	+		chr19_HSH2D+:E013	chr19	16268020	16268207	188	+
chr10_MASTL+:E013	chr10	27475308	27475848	541	+		chr19_LILRA1+:E007	chr19	55107104	55107219	116	+
chr10_MINPP1+:E004	chr10	89272881	89272978	98	+		chr19_MAMSTR-:E011	chr19	49222231	49222309	79	-
chr10_MKX-:E001	chr10	27961803	27964344	2542	-		chr19_PPP1R13L-:E014	chr19	45909550	45909607	58	-
chr10_MLLT10+:E001	chr10	21823101	21823423	323	+		chr19_RASAL3-:E002	chr19	15562856	15562919	64	-
chr10_MLLT10+:E002	chr10	21823424	21823449	26	+		chr19_RYR1+:E003	chr19	38932989	38933093	105	+
chr10_MLLT10+:E016	chr10	21971154	21971186	33	+		chr19_RYR1+:E009	chr19	38937334	38937408	75	+
chr10_MLLT10+:E027	chr10	22029083	22029165	83	+		chr19_RYR1+:E010	chr19	38938995	38939151	157	+
chr10_MORN4-:E001	chr10	99374310	99376168	1859	-		chr19_RYR1+:E025	chr19	38958250	38958452	203	+
chr10_MRC1+:E002	chr10	17865073	17865474	402	+		chr19_RYR1+:E026	chr19	38959606	38959780	175	+
chr10_MRC1+:E019	chr10	18168650	18168750	101	+		chr19_RYR1+:E028	chr19	38964017	38964411	395	+
chr10_MRC1+:E020	chr10	18169454	18169599	146	+		chr19_RYR1+:E048	chr19	38993147	38993367	221	+
chr10_MRC1+:E021	chr10	18169996	18170110	115	+		chr19_RYR1+:E049	chr19	38993520	38993610	91	+
chr10_MXI1+:E001	chr10	111967363	111967840	478	+		chr19_RYR1+:E050	chr19	38994860	38995000	141	+
chr10_NDST2-:E005	chr10	75563332	75563506	175	-		chr19_RYR1+:E062	chr19	39002712	39002772	61	+
chr10_NDUFB8-:E007	chr10	102289615	102289680	66	-		chr19_RYR1+:E070	chr19	39014555	39014569	15	+
chr10_NET1+:E007	chr10	5494788	5494820	33	+		chr19_TNNT1-:E009	chr19	55653225	55653288	64	-
chr10_NSUN6-:E007	chr10	18903389	18903542	154	-		chr19_TNNT1-:E010	chr19	55656912	55656933	22	-
chr10_NUDT13+:E001	chr10	74870133	74870325	193	+		chr19_TNNT1-:E011	chr19	55657802	55657834	33	-
chr10_NUDT13+:E007	chr10	74884876	74885001	126	+		chr19_TNNT1-:E012	chr19	55658049	55658075	27	-
chr10_NUDT13+:E008	chr10	74885156	74885267	112	+		chr19_TNNT1-:E013	chr19	55658376	55658389	14	-
chr10_OBFC1-:E010	chr10	105677858	105678045	188	-		chr19_TNNT1-:E014	chr19	55658494	55658536	43	-
chr10_PALD1+:E005	chr10	72291046	72291210	165	+		chr19_TNNT1-:E016	chr19	55660529	55660722	194	-
chr10_PALD1+:E006	chr10	72292377	72292537	161	+		chr19_TOMM40+:E001	chr19	45394477	45394571	95	+
chr10_PALD1+:E017	chr10	72301219	72301290	72	+		chr19_TOMM40+:E003	chr19	45394664	45394666	3	+
chr10_PALD1+:E018	chr10	72307062	72307202	141	+		chr19_TRIP10+:E011	chr19	6746189	6746207	19	+
chr10_PAPSS2+:E002	chr10	89468953	89469070	118	+		chr19_USHBP1-:E008	chr19	17370405	17370541	137	-
chr10_PDZD7-:E011	chr10	102778579	102778974	396	-		chr19_ZNF100-:E005	chr19	21950229	21950430	202	-
chr10_PDZD7-:E013	chr10	102781555	102781702	148	-		chr19_ZNF555+:E004	chr19	2852378	2852380	3	+
chr10_PDZD7-:E014	chr10	102781966	102782142	177	-		chr19_ZNF573-:E002	chr19	38249116	38249236	121	-
chr10_PDZD7-:E015	chr10	102783193	102783367	175	-		chr19_ZNF780A-:E006	chr19	40587822	40587824	3	-
chr10_PHYHIPL+:E001	chr10	60936348	60936719	372	+		chr19_ZNF780A-:E011	chr19	40596701	40596810	110	-
chr10_PHYHIPL+:E003	chr10	60994064	60994260	197	+		chr19_ZNF829-:E007	chr19	37406913	37406923	11	-
chr10_PHYHIPL+:E004	chr10	60996243	60996417	175	+		chr19_ZNF829-:E008	chr19	37406924	37407193	270	-
chr10_PHYHIPL+:E005	chr10	60998348	60998465	118	+		chr19_ZSWIM4+:E001	chr19	13906274	13906615	342	+
chr10_PIK3AP1-:E013	chr10	98411266	98411408	143	-		chr1_ADAMTSL4+:E003	chr1	150524681	150524784	104	+
chr10_PITRM1-AS1+:E001	chr10	3183793	3183961	169	+		chr1_AGMAT-:E007	chr1	15911191	15911605	415	-
chr10_PITRM1-AS1+:E002	chr10	3185164	3185280	117	+		chr1_ATP1A4+:E010	chr1	160137068	160137202	135	+
chr10_PLCE1+:E004	chr10	95891931	95892216	286	+		chr1_C1orf145-:E005	chr1	228401123	228401356	234	-
chr10_PLCE1+:E005	chr10	95930937	95931253	317	+		chr1_C1orf145-:E006	chr1	228401357	228401365	9	-
chr10_PLCE1+:E006	chr10	95987063	95987208	146	+		chr1_C1orf86-:E017	chr1	2137744	2137863	120	-
chr10_PLCE1+:E017	chr10	96025404	96025465	62	+		chr1_CCDC18+:E016	chr1	93687416	93687493	78	+
chr10_PLEKHA1+:E002	chr10	124145585	124145703	119	+		chr1_CD48-:E003	chr1	160650992	160651258	267	-
chr10_PRKG1+:E002	chr10	52834234	52834661	428	+		chr1_CDK11A-:E002	chr1	1634519	1634708	190	-
chr10_PRR26+:E007	chr10	708731	711109	2379	+		chr1_CDK11B-:E011	chr1	1576409	1576474	66	-
chr10_PSTK+:E006	chr10	124746850	124747020	171	+		chr1_CELA2B+:E001	chr1	15802596	15802660	65	+
chr10_RASSF4+:E008	chr10	45485118	45485169	52	+		chr1_CNKSR1+:E017	chr1	26513659	26513732	74	+
chr10_RET+:E020	chr10	43622171	43622952	782	+		chr1_CR1+:E005	chr1	207696956	207697354	399	+
chr10_RHOBTB1-:E011	chr10	62701562	62701612	51	-		chr1_DCAF6+:E017	chr1	168020130	168020171	42	+
chr10_RUFY2-:E009	chr10	70136950	70138427	1478	-		chr1_DENND1B-:E003	chr1	197482001	197482083	83	-
chr10_SAMD8+:E007	chr10	76935975	76936145	171	+		chr1_DFFB+:E006	chr1	3782848	3782962	115	+
chr10_SEC31B-:E006	chr10	102249765	102250079	315	-		chr1_EFCAB14-AS1+:E002	chr1	47147853	47147936	84	+
chr10_SEC31B-:E023	chr10	102269073	102269268	196	-		chr1_ESRRG-:E010	chr1	216888416	216888591	176	-
chr10_SEC61A2+:E002	chr10	12175240	12175307	68	+		chr1_EYA3-:E015	chr1	28354300	28354437	138	-
chr10_SEMA4G+:E015	chr10	102744247	102745373	1127	+		chr1_FCGR2B+:E006	chr1	161643750	161643863	114	+
chr10_SFXN3+:E010	chr10	102798400	102798449	50	+		chr1_FCGR2B+:E007	chr1	161645047	161645103	57	+
chr10_SFXN4-:E002	chr10	120901765	120901885	121	-		chr1_FNDC5-:E009	chr1	33334595	33334598	4	-
chr10_SH3PXD2A-:E013	chr10	105561040	105561120	81	-		chr1_FNDC5-:E010	chr1	33336254	33336414	161	-
chr10_SPOCK2-:E012	chr10	73847898	73848372	475	-		chr1_GBP5-:E007	chr1	89732640	89732836	197	-
chr10_STAMBPL1+:E006	chr10	90672858	90673215	358	+		chr1_GON4L-:E015	chr1	155737216	155737332	117	-
chr10_SUV39H2+:E009	chr10	14941538	14941684	147	+		chr1_HFM1-:E020	chr1	91808987	91809067	81	-
chr10_TACC2+:E012	chr10	123969389	123969484	96	+		chr1_HMCN1+:E102	chr1	186141138	186141263	126	+
chr10_TAF5+:E007	chr10	105142995	105143124	130	+		chr1_HSPG2-:E051	chr1	22181797	22181939	143	-
chr10_TBC1D12+:E007	chr10	96267024	96267104	81	+		chr1_HSPG2-:E063	chr1	22191778	22191858	81	-
chr10_TBC1D12+:E008	chr10	96269848	96269936	89	+		chr1_ITGA10+:E006	chr1	145530267	145530394	128	+
chr10_TCF7L2+:E016	chr10	114918426	114918476	51	+		chr1_KCNN3-:E006	chr1	154709520	154709564	45	-
chr10_TCF7L2+:E017	chr10	114919679	114919751	73	+		chr1_LAMC2+:E015	chr1	183203502	183203581	80	+
chr10_TET1+:E012	chr10	70450565	70454239	3675	+		chr1_LHX9+:E001	chr1	197881635	197881689	55	+
chr10_TLL2-:E001	chr10	98124363	98127979	3617	-		chr1_LIN9-:E006	chr1	226453234	226453335	102	-
chr10_TMEM254+:E004	chr10	81839064	81839448	385	+		chr1_LOC730102-:E009	chr1	178006829	178006936	108	-
chr10_TRUB1+:E002	chr10	116702404	116702502	99	+		chr1_LOC730102-:E010	chr1	178007032	178007142	111	-
chr10_TRUB1+:E003	chr10	116710853	116710908	56	+		chr1_MEGF6-:E005	chr1	3410560	3410688	129	-
chr10_TRUB1+:E004	chr10	116719485	116719566	82	+		chr1_MUC1-:E004	chr1	155160021	155160052	32	-
chr10_TRUB1+:E005	chr10	116730127	116730199	73	+		chr1_NBPF1-:E008	chr1	16899637	16899688	52	-
chr10_TRUB1+:E006	chr10	116731894	116732033	140	+		chr1_OBSCN+:E068	chr1	228520561	228520639	79	+
chr10_TRUB1+:E007	chr10	116734088	116734144	57	+		chr1_OBSCN+:E071	chr1	228522213	228522245	33	+
chr10_TTC40-:E021	chr10	134672575	134672751	177	-		chr1_OBSCN+:E090	chr1	228540652	228540763	112	+
chr10_TTC40-:E028	chr10	134690316	134690465	150	-		chr1_OBSCN+:E112	chr1	228563709	228563879	171	+
chr10_TTC40-:E045	chr10	134733563	134733686	124	-		chr1_OBSCN+:E115	chr1	228565190	228565413	224	+
chr10_TTC40-:E053	chr10	134751056	134751179	124	-		chr1_PEAR1+:E008	chr1	156877707	156877843	137	+
chr10_TTC40-:E054	chr10	134752093	134752257	165	-		chr1_PKN2-AS1-:E004	chr1	89150847	89150887	41	-
chr10_TYSND1-:E005	chr10	71904241	71904484	244	-		chr1_PLA2G2A-:E003	chr1	20304873	20305017	145	-
chr10_USP6NL-:E012	chr10	11567385	11567467	83	-		chr1_PODN+:E009	chr1	53542862	53543018	157	+
chr10_USP6NL-:E013	chr10	11569499	11569566	68	-		chr1_RCC1+:E003	chr1	28856370	28856451	82	+
chr10_VSTM4-:E005	chr10	50285264	50285371	108	-		chr1_RCC1+:E006	chr1	28858315	28858502	188	+
chr10_WAC-AS1-:E002	chr10	28814877	28814937	61	-		chr1_SEMA6C-:E002	chr1	151106436	151106531	96	-
chr10_WDR11+:E017	chr10	122648590	122648696	107	+		chr1_SLC35E2B-:E007	chr1	1607503	1607638	136	-
chr10_WDR11+:E018	chr10	122649407	122649521	115	+		chr1_SYNC-:E005	chr1	33168209	33168361	153	-
chr10_WDR11+:E021	chr10	122660548	122660610	63	+		chr1_TMEM201+:E001	chr1	9648932	9649101	170	+
chr10_WDR11+:E022	chr10	122661769	122661834	66	+		chr1_TMEM39B+:E004	chr1	32542364	32542447	84	+
chr10_WDR11+:E023	chr10	122662567	122662744	178	+		chr1_TMOD4-:E006	chr1	151144744	151144833	90	-
chr10_ZDHHC16+:E011	chr10	99215359	99215416	58	+		chr1_TNFRSF8+:E016	chr1	12202344	12204264	1921	+
chr10_ZDHHC6-:E006	chr10	114198094	114198147	54	-		chr1_TNN+:E007	chr1	175063126	175063389	264	+
chr10_ZEB1+:E002	chr10	31610064	31610461	398	+		chr1_TNN+:E008	chr1	175066553	175066819	267	+
chr10_ZFAND4-:E006	chr10	46135264	46135411	148	-		chr1_TPM3-:E015	chr1	154159734	154159918	185	-
chr10_ZFAND4-:E012	chr10	46158990	46159290	301	-		chr1_TPM3-:E018	chr1	154164378	154164543	166	-
chr10_ZNF239-:E002	chr10	44063347	44063469	123	-		chr1_TPM3-:E019	chr1	154164544	154164611	68	-
chr10_ZNF32-AS2+:E002	chr10	44142560	44142657	98	+		chr1_USP24-:E068	chr1	55680463	55681039	577	-
chr10_ZNF33A+:E002	chr10	38301226	38301278	53	+		chr1_ZMYM1+:E004	chr1	35558921	35558994	74	+
chr10_ZNF33A+:E004	chr10	38305799	38305802	4	+		chr1_ZMYM1+:E005	chr1	35558995	35559042	48	+
chr10_ZNF438-:E013	chr10	31288267	31288446	180	-		chr20_ACSS2+:E009	chr20	33503021	33503059	39	+
chr10_ZNF485+:E001	chr10	44101855	44101994	140	+		chr20_C20orf26+:E010	chr20	20123501	20123592	92	+
chr11_ACER3+:E005	chr11	76696687	76696768	82	+		chr20_C20orf26+:E021	chr20	20226761	20226859	99	+
chr11_ACER3+:E008	chr11	76726060	76726161	102	+		chr20_C20orf26+:E028	chr20	20322475	20322565	91	+
chr11_ACER3+:E009	chr11	76727719	76727823	105	+		chr20_CRNKL1-:E018	chr20	20033273	20033366	94	-
chr11_ALDH3B1+:E009	chr11	67789223	67789339	117	+		chr20_CRNKL1-:E019	chr20	20033367	20033402	36	-
chr11_ALG1L9P-:E005	chr11	71521024	71522994	1971	-		chr20_CSNK2A1-:E013	chr20	508577	508693	117	-
chr11_ALG8-:E002	chr11	77813920	77813994	75	-		chr20_FAM65C-:E016	chr20	49225830	49225893	64	-
chr11_ALG8-:E014	chr11	77850540	77850699	160	-		chr20_LBP+:E015	chr20	37005267	37005653	387	+
chr11_AMPD3+:E001	chr11	10471868	10472062	195	+		chr20_MYLK2+:E003	chr20	30407929	30408349	421	+
chr11_AMPD3+:E002	chr11	10472224	10472590	367	+		chr20_MYLK2+:E004	chr20	30409242	30409540	299	+
chr11_AMPD3+:E004	chr11	10477481	10477949	469	+		chr20_NFATC2-:E012	chr20	50158909	50159258	350	-
chr11_AMPD3+:E005	chr11	10482678	10482971	294	+		chr20_OSER1-AS1+:E002	chr20	42839722	42839725	4	+
chr11_ANAPC15-:E009	chr11	71822970	71823261	292	-		chr20_PPP4R1L-:E005	chr20	56814297	56814458	162	-
chr11_ANAPC15-:E014	chr11	71823696	71823779	84	-		chr20_RALGAPA2-:E033	chr20	20618007	20618145	139	-
chr11_ANGPTL5-:E003	chr11	101771161	101771281	121	-		chr20_SIRPB1-:E010	chr20	1592003	1592359	357	-
chr11_ANGPTL5-:E008	chr11	101778545	101778732	188	-		chr20_SLC2A4RG+:E001	chr20	62371211	62371391	181	+
chr11_ANKRD42+:E009	chr11	82951801	82951976	176	+		chr20_SULF2-:E023	chr20	46414792	46414808	17	-
chr11_ANKRD42+:E010	chr11	82958985	82960013	1029	+		chr20_ZGPAT+:E009	chr20	62365997	62366056	60	+
chr11_APBB1-:E009	chr11	6423308	6423311	4	-		chr20_ZHX3-:E004	chr20	39928606	39928739	134	-
chr11_ARHGAP32-:E006	chr11	128850448	128850643	196	-		chr21_HLCS-:E011	chr21	38319633	38320587	955	-
chr11_ARHGAP32-:E013	chr11	128893754	128894088	335	-		chr21_JAM2+:E011	chr21	27086543	27086885	343	+
chr11_ARHGAP42+:E014	chr11	100831646	100831720	75	+		chr21_KCNE2+:E001	chr21	35736323	35736450	128	+
chr11_ARHGAP42+:E018	chr11	100843906	100844065	160	+		chr22_ARVCF-:E020	chr22	20004112	20004309	198	-
chr11_ARHGAP42+:E019	chr11	100845190	100845334	145	+		chr22_CHCHD10-:E004	chr22	24110021	24110141	121	-
chr11_ARNTL+:E006	chr11	13376773	13376843	71	+		chr22_CHEK2-:E004	chr22	29091115	29091230	116	-
chr11_ARRB1-:E014	chr11	74998359	74998419	61	-		chr22_CRYBB1-:E006	chr22	27013941	27013991	51	-
chr11_ATG13+:E002	chr11	46639875	46639925	51	+		chr22_GGT1+:E002	chr22	24999124	24999288	165	+
chr11_ATL3-:E007	chr11	63411641	63411733	93	-		chr22_GGT1+:E003	chr22	24999289	24999494	206	+
chr11_ATL3-:E008	chr11	63413979	63414035	57	-		chr22_IFT27-:E008	chr22	37168447	37168765	319	-
chr11_ATM+:E005	chr11	108106397	108106561	165	+		chr22_KREMEN1+:E001	chr22	29469066	29469215	150	+
chr11_ATM+:E007	chr11	108115515	108115753	239	+		chr22_LOC100128531-:E001	chr22	25498384	25498885	502	-
chr11_ATM+:E008	chr11	108117691	108117854	164	+		chr22_LOC101929664-:E003	chr22	30436166	30436267	102	-
chr11_ATM+:E009	chr11	108119660	108119829	170	+		chr22_PPARA+:E001	chr22	46546499	46546555	57	+
chr11_ATM+:E010	chr11	108121428	108121799	372	+		chr22_SLC2A11+:E018	chr22	24226810	24226835	26	+
chr11_ATM+:E011	chr11	108122564	108122758	195	+		chr22_TTC28-:E023	chr22	29075610	29075853	244	-
chr11_ATM+:E025	chr11	108153437	108153606	170	+		chr22_TTC38+:E001	chr22	46663861	46663969	109	+
chr11_ATM+:E026	chr11	108154954	108155200	247	+		chr22_UPB1+:E002	chr22	24896075	24896246	172	+
chr11_ATM+:E027	chr11	108158327	108158442	116	+		chr22_USP18+:E005	chr22	18650022	18650101	80	+
chr11_ATM+:E029	chr11	108160329	108160528	200	+		chr22_ZBED4+:E001	chr22	50247497	50247637	141	+
chr11_ATM+:E030	chr11	108163346	108163520	175	+		chr2_ACVR1-:E012	chr2	158732308	158732374	67	-
chr11_ATM+:E036	chr11	108173580	108173756	177	+		chr2_ANKAR+:E015	chr2	190593386	190593547	162	+
chr11_ATM+:E039	chr11	108180887	108181042	156	+		chr2_ANKRD53+:E007	chr2	71211741	71212629	889	+
chr11_ATM+:E046	chr11	108196037	108196271	235	+		chr2_ANO7+:E023	chr2	242157654	242157796	143	+
chr11_ATM+:E048	chr11	108198372	108198485	114	+		chr2_ARL5A-:E009	chr2	152684903	152685009	107	-
chr11_ATM+:E051	chr11	108202171	108202284	114	+		chr2_CALCRL-:E011	chr2	188247900	188248032	133	-
chr11_ATM+:E057	chr11	108213949	108214098	150	+		chr2_CBWD2+:E010	chr2	114228610	114228666	57	+
chr11_ATM+:E058	chr11	108216470	108216635	166	+		chr2_CBWD2+:E011	chr2	114239754	114239805	52	+
chr11_BACE1-:E011	chr11	117167589	117167677	89	-		chr2_CHRND+:E013	chr2	233399840	233401375	1536	+
chr11_BEST1+:E007	chr11	61725618	61725770	153	+		chr2_COL3A1+:E003	chr2	189849923	189849973	51	+
chr11_BEST1+:E008	chr11	61726970	61727050	81	+		chr2_COL3A1+:E004	chr2	189850391	189850504	114	+
chr11_BEST1+:E010	chr11	61729727	61730365	639	+		chr2_COL3A1+:E005	chr2	189851785	189851865	81	+
chr11_BEST1+:E011	chr11	61730366	61731066	701	+		chr2_COL3A1+:E040	chr2	189868983	189869090	108	+
chr11_BSCL2-:E003	chr11	62474797	62475179	383	-		chr2_COL3A1+:E041	chr2	189870076	189870183	108	+
chr11_C11orf63+:E006	chr11	122805128	122805783	656	+		chr2_COL4A3+:E015	chr2	228119372	228119431	60	+
chr11_C2CD2L+:E012	chr11	118984562	118984564	3	+		chr2_COL4A3+:E018	chr2	228122319	228122360	42	+
chr11_C2CD3-:E022	chr11	73817416	73817538	123	-		chr2_COL4A4-:E003	chr2	227875029	227875217	189	-
chr11_C2CD3-:E034	chr11	73881783	73882064	282	-		chr2_CYTIP-:E006	chr2	158290882	158290936	55	-
chr11_CARS-:E022	chr11	3062215	3062261	47	-		chr2_DHX57-:E024	chr2	39102929	39103021	93	-
chr11_CASP1-:E003	chr11	104896953	104897083	131	-		chr2_GALNT3-:E011	chr2	166650525	166650803	279	-
chr11_CASP1-:E004	chr11	104897569	104897678	110	-		chr2_GLI2+:E005	chr2	121726290	121726491	202	+
chr11_CASP4-:E008	chr11	104825474	104825728	255	-		chr2_GPR17+:E003	chr2	128407586	128407650	65	+
chr11_CASP4-:E010	chr11	104839246	104839325	80	-		chr2_IDH1-:E011	chr2	209119067	209119182	116	-
chr11_CBL+:E006	chr11	119146707	119146844	138	+		chr2_IL1RL2+:E004	chr2	102808385	102808580	196	+
chr11_CBL+:E007	chr11	119148467	119148554	88	+		chr2_LIMS1+:E009	chr2	109288781	109288901	121	+
chr11_CBL+:E008	chr11	119148876	119149007	132	+		chr2_METTL8-:E010	chr2	172291184	172291312	129	-
chr11_CBL+:E009	chr11	119149220	119149423	204	+		chr2_MGAT4A-:E018	chr2	99347511	99347589	79	-
chr11_CCDC34-:E004	chr11	27370419	27371878	1460	-		chr2_NBEAL1+:E042	chr2	204045105	204045235	131	+
chr11_CCDC73-:E003	chr11	32634968	32636488	1521	-		chr2_NCAPH+:E004	chr2	97007452	97007632	181	+
chr11_CCDC81+:E014	chr11	86126135	86126355	221	+		chr2_NCAPH+:E005	chr2	97007788	97007878	91	+
chr11_CCDC84+:E004	chr11	118872323	118872535	213	+		chr2_NCAPH+:E008	chr2	97009843	97009967	125	+
chr11_CCDC84+:E007	chr11	118881994	118882021	28	+		chr2_NCAPH+:E009	chr2	97017569	97017758	190	+
chr11_CCDC90B-:E009	chr11	82996170	82996254	85	-		chr2_NEB-:E002	chr2	152346485	152346591	107	-
chr11_CD3E+:E005	chr11	118182868	118182885	18	+		chr2_NEB-:E017	chr2	152359863	152359955	93	-
chr11_CD44+:E014	chr11	35232793	35232996	204	+		chr2_NEB-:E021	chr2	152364519	152364623	105	-
chr11_CD44+:E019	chr11	35243922	35244867	946	+		chr2_NEB-:E025	chr2	152371332	152371442	111	-
chr11_CDK2AP2-:E004	chr11	67275161	67275330	170	-		chr2_PDE11A-:E007	chr2	178562060	178562160	101	-
chr11_CEP164+:E007	chr11	117232551	117232709	159	+		chr2_PDE11A-:E014	chr2	178682585	178682652	68	-
chr11_CHEK1+:E017	chr11	125525243	125527042	1800	+		chr2_PDE11A-:E016	chr2	178704978	178705110	133	-
chr11_CHKA-:E006	chr11	67836346	67836404	59	-		chr2_PID1-:E003	chr2	230127399	230127609	211	-
chr11_CSTF3-:E008	chr11	33118381	33118524	144	-		chr2_PLEKHH2+:E011	chr2	43934540	43934684	145	+
chr11_CSTF3-:E009	chr11	33120236	33120310	75	-		chr2_RANBP2+:E014	chr2	109369882	109370019	138	+
chr11_CSTF3-:E015	chr11	33127429	33127463	35	-		chr2_RHBDD1+:E003	chr2	227704125	227704343	219	+
chr11_CSTF3-:E019	chr11	33162977	33163212	236	-		chr2_SCN7A-:E013	chr2	167297906	167298262	357	-
chr11_CYB5R2-:E005	chr11	7690436	7690565	130	-		chr2_SCN7A-:E014	chr2	167300013	167300186	174	-
chr11_CYB5R2-:E006	chr11	7690856	7690962	107	-		chr2_SGOL2+:E002	chr2	201397697	201397831	135	+
chr11_DAGLA+:E010	chr11	61502321	61502474	154	+		chr2_SGOL2+:E005	chr2	201407302	201407387	86	+
chr11_DAGLA+:E011	chr11	61503033	61503116	84	+		chr2_SNTG2+:E002	chr2	1079204	1079341	138	+
chr11_DAGLA+:E012	chr11	61503211	61503288	78	+		chr2_SNTG2+:E003	chr2	1093882	1093938	57	+
chr11_DAGLA+:E016	chr11	61505607	61505679	73	+		chr2_SNTG2+:E004	chr2	1094039	1094096	58	+
chr11_DCHS1-:E016	chr11	6653262	6654287	1026	-		chr2_SNTG2+:E005	chr2	1133308	1133351	44	+
chr11_DGAT2+:E006	chr11	75508203	75508377	175	+		chr2_SPEG+:E001	chr2	220299700	220300087	388	+
chr11_DIXDC1+:E006	chr11	111844747	111844978	232	+		chr2_TMEM182+:E001	chr2	103378490	103378808	319	+
chr11_DIXDC1+:E023	chr11	111888501	111888609	109	+		chr2_TSGA10-:E022	chr2	99771156	99771187	32	-
chr11_DNHD1+:E004	chr11	6519001	6520191	1191	+		chr2_TTN-:E006	chr2	179394687	179394843	157	-
chr11_DNHD1+:E005	chr11	6523983	6524156	174	+		chr2_TTN-:E008	chr2	179400709	179401302	594	-
chr11_DPP3+:E001	chr11	66247484	66247936	453	+		chr2_TTN-:E009	chr2	179401665	179401970	306	-
chr11_EED+:E012	chr11	85989034	85989374	341	+		chr2_TTN-:E018	chr2	179407796	179408389	594	-
chr11_EIF4G2-:E022	chr11	10829096	10829543	448	-		chr2_TTN-:E026	chr2	179412134	179414200	2067	-
chr11_ELP4+:E005	chr11	31625312	31625314	3	+		chr2_TTN-AS1+:E004	chr2	179400459	179400555	97	+
chr11_EML3-:E012	chr11	62375138	62375293	156	-		chr2_ZNF385B-:E013	chr2	180427126	180427315	190	-
chr11_EML3-:E013	chr11	62375673	62375768	96	-		chr3_ALS2CL-:E016	chr3	46722736	46722897	162	-
chr11_FADS1-:E008	chr11	61578223	61578351	129	-		chr3_ALS2CL-:E017	chr3	46722990	46722993	4	-
chr11_FADS2+:E005	chr11	61605250	61605360	111	+		chr3_ASB14-:E009	chr3	57322183	57322314	132	-
chr11_FADS2+:E006	chr11	61607806	61608003	198	+		chr3_ASB14-:E010	chr3	57323096	57323151	56	-
chr11_FADS2+:E007	chr11	61608096	61608197	102	+		chr3_ASB14-:E012	chr3	57326661	57326710	50	-
chr11_FADS2+:E012	chr11	61630754	61630850	97	+		chr3_CCDC36+:E007	chr3	49278659	49278822	164	+
chr11_FAM168A-:E006	chr11	73136067	73136093	27	-		chr3_CD96+:E002	chr3	111263893	111264249	357	+
chr11_FAM76B-:E004	chr11	95512771	95512851	81	-		chr3_CDC25A-:E002	chr3	48200834	48200945	112	-
chr11_FAT3+:E001	chr11	92085262	92088570	3309	+		chr3_CDC25A-:E003	chr3	48205797	48205927	131	-
chr11_FOLR2+:E003	chr11	71929605	71929616	12	+		chr3_COLQ-:E015	chr3	15529713	15529814	102	-
chr11_FOSL1-:E002	chr11	65661485	65661592	108	-		chr3_DNASE1L3-:E007	chr3	58193945	58194033	89	-
chr11_FOXRED1+:E009	chr11	126145689	126145765	77	+		chr3_FILIP1L-:E007	chr3	99643074	99643252	179	-
chr11_GAB2-:E011	chr11	78128692	78128868	177	-		chr3_FILIP1L-:E009	chr3	99649613	99649874	262	-
chr11_GALNT18-:E004	chr11	11354241	11354378	138	-		chr3_FOXP1-:E017	chr3	71113975	71114074	100	-
chr11_GDPD5-:E004	chr11	75152208	75152355	148	-		chr3_GHRL-:E011	chr3	10334526	10334631	106	-
chr11_GLB1L2+:E011	chr11	134239699	134239779	81	+		chr3_IGSF11-:E008	chr3	118823991	118824052	62	-
chr11_GLB1L2+:E013	chr11	134240902	134241042	141	+		chr3_ITIH3+:E018	chr3	52840309	52840422	114	+
chr11_GLB1L2+:E018	chr11	134244496	134244612	117	+		chr3_LRRC2-:E009	chr3	46607667	46608040	374	-
chr11_GNG3+:E002	chr11	62475767	62475866	100	+		chr3_LRRFIP2-:E016	chr3	37149564	37149620	57	-
chr11_GRAMD1B+:E017	chr11	123484163	123484366	204	+		chr3_LRRFIP2-:E019	chr3	37151144	37151194	51	-
chr11_HPS5-:E005	chr11	18308138	18308257	120	-		chr3_MBNL1+:E010	chr3	152175919	152175982	64	+
chr11_HPS5-:E013	chr11	18319106	18319264	159	-		chr3_MLF1+:E006	chr3	158311171	158311215	45	+
chr11_HPS5-:E018	chr11	18330493	18330626	134	-		chr3_MME+:E015	chr3	154859780	154859916	137	+
chr11_HPS5-:E022	chr11	18339298	18339454	157	-		chr3_NUP210-:E008	chr3	13367295	13367431	137	-
chr11_HPS5-:E024	chr11	18343680	18343721	42	-		chr3_POLQ-:E026	chr3	121255947	121256055	109	-
chr11_HTATIP2+:E002	chr11	20385247	20385288	42	+		chr3_POLQ-:E027	chr3	121258280	121258436	157	-
chr11_IL18-:E004	chr11	112024315	112024326	12	-		chr3_PRRT3-AS1+:E002	chr3	9989751	9989864	114	+
chr11_IL18-:E005	chr11	112025698	112025784	87	-		chr3_PRRT3-AS1+:E003	chr3	9990039	9990153	115	+
chr11_IL18BP+:E006	chr11	71710709	71710972	264	+		chr3_SLC26A6-:E012	chr3	48667305	48667411	107	-
chr11_IL18BP+:E014	chr11	71713575	71713850	276	+		chr3_SLC26A6-:E013	chr3	48667495	48667590	96	-
chr11_IMMP1L-:E003	chr11	31477807	31477933	127	-		chr3_STAB1+:E014	chr3	52539335	52539397	63	+
chr11_IMMP1L-:E004	chr11	31482173	31482261	89	-		chr3_STAB1+:E015	chr3	52539684	52539797	114	+
chr11_IMMP1L-:E005	chr11	31484719	31484852	134	-		chr3_STAB1+:E034	chr3	52548381	52548512	132	+
chr11_IMMP1L-:E007	chr11	31531066	31531169	104	-		chr3_THOC7-:E008	chr3	63849180	63849447	268	-
chr11_KBTBD3-:E003	chr11	105947234	105947434	201	-		chr3_TRAIP-:E014	chr3	49885576	49885633	58	-
chr11_KCNC1+:E005	chr11	17803217	17804602	1386	+		chr3_TRAIP-:E015	chr3	49893789	49893992	204	-
chr11_KDELC2-:E004	chr11	108351907	108352103	197	-		chr3_VEPH1-:E003	chr3	157004346	157004463	118	-
chr11_KIAA1377+:E006	chr11	101832472	101834611	2140	+		chr3_WNT5A-:E005	chr3	55515359	55515426	68	-
chr11_KIF18A-:E009	chr11	28104403	28104515	113	-		chr4_COL25A1-:E012	chr4	109753536	109753589	54	-
chr11_KMT2A+:E002	chr11	118339490	118339559	70	+		chr4_DDX60L-:E003	chr4	169292763	169292914	152	-
chr11_KMT2A+:E013	chr11	118360844	118360964	121	+		chr4_DDX60L-:E004	chr4	169294817	169294959	143	-
chr11_KMT2A+:E014	chr11	118361911	118362024	114	+		chr4_DDX60L-:E022	chr4	169340453	169340548	96	-
chr11_KMT2A+:E025	chr11	118370550	118370628	79	+		chr4_DDX60L-:E029	chr4	169353606	169353721	116	-
chr11_KMT2A+:E026	chr11	118371702	118371862	161	+		chr4_EGF+:E006	chr4	110880468	110880593	126	+
chr11_LAYN+:E005	chr11	111425286	111425318	33	+		chr4_FBXW7-:E012	chr4	153303341	153303664	324	-
chr11_LAYN+:E006	chr11	111425932	111426015	84	+		chr4_GNRHR-:E002	chr4	68610286	68610377	92	-
chr11_LAYN+:E007	chr11	111428266	111428368	103	+		chr4_HTT+:E001	chr4	3076237	3076815	579	+
chr11_LGR4-:E002	chr11	27393162	27393245	84	-		chr4_LNX1-:E011	chr4	54439790	54440255	466	-
chr11_LGR4-:E009	chr11	27401818	27401886	69	-		chr4_LNX1-:E012	chr4	54457555	54457753	199	-
chr11_LGR4-:E017	chr11	27434336	27434407	72	-		chr4_LOC729218+:E005	chr4	119529813	119529877	65	+
chr11_LIN7C-:E005	chr11	27528263	27528326	64	-		chr4_MYOZ2+:E002	chr4	120057667	120057756	90	+
chr11_LMO2-:E009	chr11	33903370	33903433	64	-		chr4_PALLD+:E001	chr4	169418217	169418345	129	+
chr11_LOC100506258-:E001	chr11	7458868	7462950	4083	-		chr4_PALLD+:E002	chr4	169432574	169433563	990	+
chr11_LOC100652768-:E008	chr11	117072477	117072630	154	-		chr4_PALLD+:E005	chr4	169602483	169602549	67	+
chr11_LPXN-:E002	chr11	58295516	58295664	149	-		chr4_PALLD+:E007	chr4	169606636	169606710	75	+
chr11_LRRC32-:E003	chr11	76380806	76381044	239	-		chr4_PALLD+:E008	chr4	169611754	169611895	142	+
chr11_LRTOMT+:E004	chr11	71800463	71800642	180	+		chr4_PALLD+:E009	chr4	169612420	169612443	24	+
chr11_MAP4K2-:E007	chr11	64559644	64559747	104	-		chr4_PALLD+:E010	chr4	169630179	169630298	120	+
chr11_MAP6-:E001	chr11	75297963	75299229	1267	-		chr4_PDLIM5+:E009	chr4	95500672	95500688	17	+
chr11_MAPK8IP1+:E009	chr11	45926269	45926385	117	+		chr4_PDLIM5+:E016	chr4	95531312	95531455	144	+
chr11_MAPK8IP1+:E010	chr11	45926522	45926592	71	+		chr4_SPATA5+:E012	chr4	123977542	123977595	54	+
chr11_MEN1-:E011	chr11	64577740	64577985	246	-		chr4_SRD5A3-AS1-:E002	chr4	56241038	56241200	163	-
chr11_MPPED2-:E001	chr11	30406040	30410503	4464	-		chr5_APBB3-:E008	chr5	139941293	139941307	15	-
chr11_MPPED2-:E003	chr11	30435775	30435888	114	-		chr5_ARHGEF28+:E037	chr5	73218912	73218989	78	+
chr11_MRVI1-:E026	chr11	10715122	10715535	414	-		chr5_C6-:E004	chr5	41153912	41154100	189	-
chr11_MYO7A+:E048	chr11	76922197	76922382	186	+		chr5_CATSPER3+:E008	chr5	134347211	134347397	187	+
chr11_NAA40+:E004	chr11	63719710	63719805	96	+		chr5_ECSCR-:E004	chr5	138837342	138837392	51	-
chr11_NARS2-:E015	chr11	78285874	78285909	36	-		chr5_FAM134B-:E007	chr5	16508687	16509107	421	-
chr11_NAV2+:E037	chr11	20117218	20117313	96	+		chr5_FBN2-:E042	chr5	127681049	127681276	228	-
chr11_NAV2+:E038	chr11	20119123	20119291	169	+		chr5_FBN2-:E043	chr5	127685039	127685164	126	-
chr11_NCAPD3-:E030	chr11	134079039	134079100	62	-		chr5_GDNF-AS1+:E001	chr5	37840540	37840675	136	+
chr11_NCAPD3-:E031	chr11	134079207	134079371	165	-		chr5_GRAMD3+:E001	chr5	125695788	125696151	364	+
chr11_NFRKB-:E028	chr11	129764254	129764333	80	-		chr5_GTF2H2-:E010	chr5	70355517	70355571	55	-
chr11_NOX4-:E026	chr11	89322608	89322779	172	-		chr5_IL6ST-:E010	chr5	55255454	55255499	46	-
chr11_NPAT-:E007	chr11	108046973	108047101	129	-		chr5_IQGAP2+:E006	chr5	75871518	75871594	77	+
chr11_NPAT-:E008	chr11	108047721	108047817	97	-		chr5_IQGAP2+:E026	chr5	75964506	75964669	164	+
chr11_NPAT-:E009	chr11	108055959	108056046	88	-		chr5_IQGAP2+:E034	chr5	75989180	75989267	88	+
chr11_NPAT-:E018	chr11	108093227	108093365	139	-		chr5_LARP1+:E001	chr5	154092462	154092690	229	+
chr11_P4HA3-:E012	chr11	74013414	74013637	224	-		chr5_MAP3K1+:E001	chr5	56110900	56111882	983	+
chr11_PAAF1+:E002	chr11	73588014	73588113	100	+		chr5_MAST4+:E009	chr5	66300448	66300519	72	+
chr11_PAAF1+:E003	chr11	73589824	73589827	4	+		chr5_MAST4+:E010	chr5	66300780	66300913	134	+
chr11_PAAF1+:E004	chr11	73589828	73589864	37	+		chr5_MCTP1-:E017	chr5	94259667	94259726	60	-
chr11_PAAF1+:E007	chr11	73598399	73598502	104	+		chr5_MYOZ3+:E003	chr5	150042503	150042564	62	+
chr11_PAMR1-:E013	chr11	35547061	35547579	519	-		chr5_MYOZ3+:E004	chr5	150050046	150050200	155	+
chr11_PC-:E023	chr11	66721720	66721907	188	-		chr5_OSMR+:E002	chr5	38846101	38846228	128	+
chr11_PCNXL3+:E001	chr11	65383783	65383935	153	+		chr5_PCYOX1L+:E001	chr5	148737570	148737719	150	+
chr11_PDE2A-:E018	chr11	72297114	72297225	112	-		chr5_PDE4D-:E019	chr5	58652584	58652727	144	-
chr11_PDE2A-:E019	chr11	72299828	72299958	131	-		chr5_PRELID2-:E009	chr5	145214740	145214932	193	-
chr11_PDE2A-:E020	chr11	72300219	72300284	66	-		chr5_RFESD+:E004	chr5	94988821	94988918	98	+
chr11_PDE2A-:E021	chr11	72300795	72300836	42	-		chr5_TRIP13+:E004	chr5	900609	900664	56	+
chr11_PGAP2+:E017	chr11	3846026	3846249	224	+		chr5_TRIP13+:E005	chr5	901456	901546	91	+
chr11_PGM2L1-:E004	chr11	74053930	74054059	130	-		chr5_ZFP62-:E002	chr5	180278988	180279060	73	-
chr11_PGM2L1-:E005	chr11	74054368	74054461	94	-		chr6_AIM1+:E004	chr6	106973143	106973261	119	+
chr11_PGM2L1-:E009	chr11	74062428	74062621	194	-		chr6_APOBEC2+:E002	chr6	41029067	41029631	565	+
chr11_PHF21A-:E013	chr11	45991453	45991455	3	-		chr6_BMP5-:E006	chr6	55684453	55684645	193	-
chr11_PHLDB1+:E002	chr11	118478306	118478414	109	+		chr6_ENPP1+:E007	chr6	132179808	132179887	80	+
chr11_PHLDB1+:E003	chr11	118484009	118484165	157	+		chr6_ENPP1+:E008	chr6	132181527	132181646	120	+
chr11_PHLDB1+:E024	chr11	118526570	118526602	33	+		chr6_ENPP3+:E021	chr6	132054728	132054863	136	+
chr11_PIH1D2-:E004	chr11	111941762	111942007	246	-		chr6_EYA4+:E010	chr6	133785917	133785996	80	+
chr11_PIH1D2-:E006	chr11	111943722	111943929	208	-		chr6_EYA4+:E012	chr6	133802601	133802737	137	+
chr11_PIK3C2A-:E008	chr11	17121407	17121516	110	-		chr6_EYA4-AS1-:E002	chr6	133827217	133827408	192	-
chr11_PIK3C2A-:E017	chr11	17140767	17140860	94	-		chr6_FNDC1+:E001	chr6	159590429	159590737	309	+
chr11_PIK3C2A-:E020	chr11	17144249	17144360	112	-		chr6_GPR126+:E020	chr6	142736933	142737201	269	+
chr11_PIK3C2A-:E031	chr11	17177073	17177176	104	-		chr6_HDAC2-:E014	chr6	114283531	114283558	28	-
chr11_PITPNM1-:E022	chr11	67269763	67269884	122	-		chr6_IP6K3-:E006	chr6	33706910	33707038	129	-
chr11_PIWIL4+:E020	chr11	94354042	94354587	546	+		chr6_KLC4+:E004	chr6	43027977	43028014	38	+
chr11_PLEKHA7-:E006	chr11	16816457	16816565	109	-		chr6_KLHL31-:E002	chr6	53518899	53520103	1205	-
chr11_PLEKHB1+:E002	chr11	73358594	73358783	190	+		chr6_LOC101929057+:E001	chr6	90348251	90348355	105	+
chr11_POLD4-:E004	chr11	67120765	67120773	9	-		chr6_MANEA-AS1-:E002	chr6	96015104	96015189	86	-
chr11_PPFIA1+:E018	chr11	70197100	70197129	30	+		chr6_MBOAT1-:E009	chr6	20131375	20131430	56	-
chr11_PPFIA1+:E029	chr11	70224302	70224598	297	+		chr6_MLIP+:E001	chr6	53883714	53883889	176	+
chr11_PPP1R32+:E012	chr11	61257254	61257418	165	+		chr6_MMS22L-:E013	chr6	97679302	97679528	227	-
chr11_PRDM10-:E002	chr11	129775533	129775636	104	-		chr6_NEDD9-:E007	chr6	11200606	11200654	49	-
chr11_PRDM10-:E003	chr11	129780371	129780551	181	-		chr6_PDCD2-:E010	chr6	170893580	170893742	163	-
chr11_PRDM10-:E016	chr11	129807493	129807565	73	-		chr6_PHF3+:E002	chr6	64346386	64346727	342	+
chr11_PRDM11+:E009	chr11	45245768	45246394	627	+		chr6_SCUBE3+:E002	chr6	35195357	35195479	123	+
chr11_PRR5L+:E011	chr11	36483892	36486754	2863	+		chr6_SLC22A3+:E002	chr6	160819011	160819114	104	+
chr11_PSMA1-:E006	chr11	14535512	14535948	437	-		chr6_SLC29A1+:E006	chr6	44194997	44194999	3	+
chr11_PUS3-:E004	chr11	125773065	125773116	52	-		chr6_STX11+:E001	chr6	144471654	144471840	187	+
chr11_PVRL1-:E008	chr11	119548265	119548567	303	-		chr6_TIAM2+:E001	chr6	155411423	155411513	91	+
chr11_QSER1+:E002	chr11	32948703	32948815	113	+		chr6_TIAM2+:E002	chr6	155448624	155448734	111	+
chr11_RASGRP2-:E013	chr11	64508420	64508551	132	-		chr6_TIAM2+:E005	chr6	155465740	155465912	173	+
chr11_RNF121+:E004	chr11	71673198	71673335	138	+		chr6_TRDN-:E020	chr6	123658764	123658814	51	-
chr11_RTN3+:E003	chr11	63486174	63486452	279	+		chr6_TRDN-:E026	chr6	123699011	123699043	33	-
chr11_SBF2-AS1+:E001	chr11	9779840	9780050	211	+		chr6_TRDN-:E036	chr6	123818338	123818397	60	-
chr11_SC5D+:E001	chr11	121163388	121163525	138	+		chr6_UHRF1BP1+:E001	chr6	34759794	34760071	278	+
chr11_SC5D+:E003	chr11	121174075	121174294	220	+		chr6_VNN2-:E007	chr6	133073812	133073888	77	-
chr11_SCUBE2-:E007	chr11	9055173	9055343	171	-		chr6_WDR27-:E003	chr6	169982932	169983030	99	-
chr11_SDHD+:E004	chr11	111961803	111961856	54	+		chr7_ACHE-:E002	chr7	100487957	100488709	753	-
chr11_SERPINH1+:E002	chr11	75274772	75274815	44	+		chr7_AGBL3+:E004	chr7	134678244	134678429	186	+
chr11_SF1-:E016	chr11	64544971	64545232	262	-		chr7_ATXN7L1-:E011	chr7	105319499	105319609	111	-
chr11_SLC25A45-:E009	chr11	65149386	65149440	55	-		chr7_CAMK2B-:E006	chr7	44266115	44266243	129	-
chr11_SLC35F2-:E003	chr11	107675444	107675496	53	-		chr7_CAMK2B-:E008	chr7	44268987	44269100	114	-
chr11_SLC35F2-:E004	chr11	107676085	107676241	157	-		chr7_CCZ1+:E011	chr7	5958498	5958531	34	+
chr11_SLC36A4-:E004	chr11	92899084	92899182	99	-		chr7_CCZ1+:E014	chr7	5963466	5963593	128	+
chr11_SLC36A4-:E005	chr11	92901110	92901337	228	-		chr7_CCZ1B-:E001	chr7	6838566	6838910	345	-
chr11_SLC36A4-:E006	chr11	92913963	92914047	85	-		chr7_CCZ1B-:E005	chr7	6845635	6845668	34	-
chr11_SLC37A4-:E010	chr11	118899445	118899544	100	-		chr7_CCZ1B-:E006	chr7	6851583	6851694	112	-
chr11_SLC3A2+:E004	chr11	62644256	62644351	96	+		chr7_CLDN12+:E004	chr7	90041321	90041363	43	+
chr11_SLCO2B1+:E005	chr11	74876832	74876994	163	+		chr7_COL28A1-:E034	chr7	7572383	7572543	161	-
chr11_SLCO2B1+:E006	chr11	74880218	74880451	234	+		chr7_COL28A1-:E035	chr7	7575381	7575460	80	-
chr11_SOX6-:E007	chr11	16068060	16068247	188	-		chr7_CPED1+:E005	chr7	120704292	120704367	76	+
chr11_SPA17+:E001	chr11	124543740	124543848	109	+		chr7_CPED1+:E013	chr7	120773877	120773947	71	+
chr11_SPI1-:E004	chr11	47397184	47397280	97	-		chr7_CPED1+:E019	chr7	120901686	120901972	287	+
chr11_ST3GAL4+:E007	chr11	126276441	126276452	12	+		chr7_CYP3A5-:E010	chr7	99264575	99264688	114	-
chr11_STX5-:E002	chr11	62575101	62575138	38	-		chr7_ELN+:E025	chr7	73471970	73472026	57	+
chr11_SYT7-:E004	chr11	61291835	61292004	170	-		chr7_GTF2I+:E022	chr7	74157788	74157859	72	+
chr11_SYTL2-:E012	chr11	85429833	85429886	54	-		chr7_GTF2I+:E034	chr7	74171152	74171193	42	+
chr11_SYTL2-:E013	chr11	85429887	85430032	146	-		chr7_GTF2I+:E035	chr7	74172292	74172333	42	+
chr11_SYTL2-:E014	chr11	85430033	85430223	191	-		chr7_LOC401320-:E002	chr7	30591716	30591795	80	-
chr11_SYTL2-:E022	chr11	85456680	85456815	136	-		chr7_METTL2B+:E004	chr7	128120701	128120750	50	+
chr11_SYTL2-:E023	chr11	85459315	85459466	152	-		chr7_MGAM+:E032	chr7	141759272	141759400	129	+
chr11_TBCEL+:E008	chr11	120929054	120929180	127	+		chr7_NDUFA5-:E013	chr7	123225015	123225054	40	-
chr11_TBCEL+:E009	chr11	120930678	120930794	117	+		chr7_NDUFA5-:E014	chr7	123236406	123236492	87	-
chr11_TIRAP+:E007	chr11	126162951	126163071	121	+		chr7_NDUFA5-:E015	chr7	123241603	123241705	103	-
chr11_TM7SF2+:E003	chr11	64880283	64880337	55	+		chr7_PKD1L1-:E009	chr7	47852719	47852891	173	-
chr11_TM7SF2+:E005	chr11	64880963	64881066	104	+		chr7_PKD1L1-:E047	chr7	47944754	47944922	169	-
chr11_TMEM134-:E009	chr11	67235488	67235498	11	-		chr7_PKD1L1-:E048	chr7	47945440	47945559	120	-
chr11_TMEM216+:E004	chr11	61160703	61160804	102	+		chr7_PMS2-:E001	chr7	6012870	6013173	304	-
chr11_TMEM216+:E005	chr11	61161356	61161448	93	+		chr7_SRRM3+:E015	chr7	75912842	75912920	79	+
chr11_TMEM25+:E006	chr11	118404135	118404266	132	+		chr7_TECPR1-:E026	chr7	97881438	97881563	126	-
chr11_TMEM80+:E002	chr11	695823	695846	24	+		chr7_TFPI2-:E005	chr7	93519449	93519598	150	-
chr11_TMEM80+:E003	chr11	698869	698888	20	+		chr7_TMEM184A-:E003	chr7	1588155	1588324	170	-
chr11_TMEM9B-AS1+:E005	chr11	8997712	8997830	119	+		chr7_TMEM184A-:E004	chr7	1589490	1589581	92	-
chr11_TPCN2+:E010	chr11	68838824	68838888	65	+		chr7_ZNF783+:E001	chr7	148959262	148959448	187	+
chr11_TPCN2+:E011	chr11	68839391	68839491	101	+		chr8_ASAH1-:E013	chr8	17930765	17930785	21	-
chr11_TPCN2+:E013	chr11	68840383	68840469	87	+		chr8_FER1L6+:E009	chr8	124988138	124988324	187	+
chr11_TRIM21-:E004	chr11	4409530	4409760	231	-		chr8_FER1L6+:E010	chr8	124989657	124989849	193	+
chr11_TRIM5-:E005	chr11	5687211	5687311	101	-		chr8_NAT1+:E007	chr8	18070055	18070283	229	+
chr11_TSPAN18+:E005	chr11	44939523	44939597	75	+		chr8_PLEC-:E035	chr8	145018816	145018905	90	-
chr11_TTC12+:E007	chr11	113200642	113200701	60	+		chr8_RAB11FIP1-:E002	chr8	37727938	37728046	109	-
chr11_UBE2L6-:E005	chr11	57335322	57335803	482	-		chr8_TDH+:E001	chr8	11197146	11197228	83	+
chr11_UBE4A+:E007	chr11	118243382	118243402	21	+		chr8_TMEM71-:E006	chr8	133759188	133759303	116	-
chr11_USP2-AS1+:E002	chr11	119265691	119265864	174	+		chr8_TMEM71-:E007	chr8	133759304	133759360	57	-
chr11_USP35+:E004	chr11	77910641	77910770	130	+		chr8_TSNARE1-:E010	chr8	143396451	143396453	3	-
chr11_VPS11+:E002	chr11	118938722	118938913	192	+		chr9_ACER2+:E003	chr9	19424698	19424839	142	+
chr11_VWA5A+:E004	chr11	123988380	123988582	203	+		chr9_ACO1+:E002	chr9	32386369	32386440	72	+
chr11_VWCE-:E003	chr11	61032428	61032510	83	-		chr9_AKNA-:E016	chr9	117126840	117126899	60	-
chr11_WDR74-:E012	chr11	62607550	62607628	79	-		chr9_ASPN-:E008	chr9	95244575	95244844	270	-
chr11_WEE1+:E004	chr11	9597777	9597840	64	+		chr9_ASTN2-:E014	chr9	119449345	119449494	150	-
chr11_XRRA1-:E016	chr11	74644870	74644917	48	-		chr9_CBWD5-:E006	chr9	70434347	70434415	69	-
chr11_XRRA1-:E018	chr11	74651830	74651927	98	-		chr9_CD274+:E001	chr9	5450503	5450596	94	+
chr11_ZDHHC13+:E008	chr11	19174106	19174231	126	+		chr9_COL15A1+:E008	chr9	101765735	101765869	135	+
chr11_ZDHHC13+:E009	chr11	19177343	19177476	134	+		chr9_COL15A1+:E018	chr9	101797296	101797436	141	+
chr11_ZDHHC13+:E010	chr11	19180487	19180587	101	+		chr9_DAB2IP+:E004	chr9	124505064	124505200	137	+
chr11_ZDHHC13+:E011	chr11	19184850	19184974	125	+		chr9_DOCK8+:E005	chr9	289510	289581	72	+
chr11_ZDHHC13+:E012	chr11	19185848	19185910	63	+		chr9_FANCC-:E006	chr9	97879597	97879672	76	-
chr11_ZNF195-:E010	chr11	3398847	3399032	186	-		chr9_FANCC-:E007	chr9	97887368	97887467	100	-
chr12_A2M-AS1+:E002	chr12	9218422	9218656	235	+		chr9_FANCC-:E015	chr9	98011409	98011651	243	-
chr12_AACS+:E001	chr12	125549925	125550263	339	+		chr9_FANCC-:E017	chr9	98079808	98079991	184	-
chr12_AACS+:E005	chr12	125575972	125576069	98	+		chr9_FREM1-:E006	chr9	14747679	14747726	48	-
chr12_AACS+:E010	chr12	125603187	125603311	125	+		chr9_GAPVD1+:E002	chr9	128031215	128031263	49	+
chr12_AACS+:E011	chr12	125609251	125609315	65	+		chr9_IFT74+:E016	chr9	27036448	27036796	349	+
chr12_ABCB9-:E003	chr12	123413539	123414718	1180	-		chr9_LINC00032-:E016	chr9	27280766	27280922	157	-
chr12_ACAD10+:E016	chr12	112184853	112184990	138	+		chr9_LOC100506834+:E001	chr9	89563613	89563908	296	+
chr12_ACSS3+:E002	chr12	81503339	81503483	145	+		chr9_MLANA+:E002	chr9	5892450	5892551	102	+
chr12_ACTR6+:E002	chr12	100594555	100594697	143	+		chr9_MUSK+:E001	chr9	113431051	113431263	213	+
chr12_ACTR6+:E004	chr12	100598718	100598835	118	+		chr9_PDCD1LG2+:E004	chr9	5549335	5549604	270	+
chr12_ACTR6+:E005	chr12	100599454	100599522	69	+		chr9_PTBP3-:E016	chr9	115092721	115092754	34	-
chr12_ACTR6+:E007	chr12	100601441	100601564	124	+		chr9_WASH1-:E008	chr9	18028	18174	147	-
chr12_ADCY6-:E019	chr12	49171193	49171304	112	-		chr9_ZNF484-:E005	chr9	95637297	95637341	45	-
chr12_ADCY6-:E020	chr12	49171398	49171519	122	-		chrX_ACE2-:E003	chrX	15584376	15584492	117	-
chr12_AGAP2-:E006	chr12	58122101	58122160	60	-		chrX_CCNB3+:E004	chrX	50037863	50037993	131	+
chr12_AGAP2-:E011	chr12	58125339	58125425	87	-		chrX_CCNB3+:E007	chrX	50056856	50056948	93	+
chr12_AGAP2-:E016	chr12	58128102	58128187	86	-		chrX_CLCN5+:E014	chrX	49850637	49850717	81	+
chr12_AGAP2-:E017	chr12	58128375	58128462	88	-		chrX_COL4A6-:E019	chrX	107421914	107422075	162	-
chr12_AGAP2-:E018	chr12	58129152	58129210	59	-		chrX_COL4A6-:E039	chrX	107453199	107453234	36	-
chr12_ALDH1L2-:E002	chr12	105420323	105420522	200	-		chrX_DMD-:E084	chrX	33038256	33038317	62	-
chr12_ALDH1L2-:E014	chr12	105446590	105446709	120	-		chrX_DNASE1L1-:E010	chrX	153637533	153637575	43	-
chr12_ALDH1L2-:E015	chr12	105451851	105451998	148	-		chrX_DOCK11+:E035	chrX	117764342	117764453	112	+
chr12_ANKRD13A+:E002	chr12	110449810	110449942	133	+		chrX_F8-:E021	chrX	154197606	154197827	222	-
chr12_ANKS1B-:E002	chr12	99137752	99139624	1873	-		chrX_F8-:E022	chrX	154212962	154213078	117	-
chr12_APAF1+:E022	chr12	99106097	99106213	117	+		chrX_F8-:E023	chrX	154215512	154215580	69	-
chr12_ARHGEF25+:E009	chr12	58007477	58007543	67	+		chrX_FAM104B-:E009	chrX	55187536	55187567	32	-
chr12_ARID2+:E003	chr12	46125000	46125097	98	+		chrX_KLF8+:E002	chrX	56258870	56259178	309	+
chr12_ARID2+:E007	chr12	46230372	46230438	67	+		chrX_LONRF3+:E005	chrX	118120888	118121043	156	+
chr12_ARID2+:E012	chr12	46240639	46240720	82	+		chrX_PHKA1-:E005	chrX	71821841	71821879	39	-
chr12_ATF7-:E013	chr12	53937081	53937113	33	-		chrX_POLA1+:E001	chrX	24712064	24712103	40	+
chr12_ATF7-:E017	chr12	54019735	54019780	46	-		chrX_ZMAT1-:E011	chrX	101173486	101173606	121	-
chr12_B4GALNT3+:E012	chr12	661229	661329	101	+
chr12_BAZ2A-:E029	chr12	57029966	57030163	198	-
chr12_BCAT1-:E007	chr12	25031464	25031583	120	-
chr12_BCDIN3D-AS1+:E006	chr12	50233910	50234937	1028	+
chr12_BICD1+:E006	chr12	32487450	32487601	152	+
chr12_BICD1+:E007	chr12	32490433	32490640	208	+
chr12_BIN2-:E001	chr12	51674822	51675312	491	-
chr12_C12orf4-:E003	chr12	4600343	4600400	58	-
chr12_C12orf5+:E001	chr12	4430359	4430469	111	+
chr12_C12orf5+:E002	chr12	4440446	4440483	38	+
chr12_C2CD5-:E003	chr12	22609905	22610095	191	-
chr12_C2CD5-:E004	chr12	22611418	22611489	72	-
chr12_C2CD5-:E006	chr12	22612426	22612476	51	-
chr12_C2CD5-:E017	chr12	22643057	22643152	96	-
chr12_C2CD5-:E018	chr12	22646157	22646271	115	-
chr12_C2CD5-:E030	chr12	22696995	22697113	119	-
chr12_CACNB3+:E006	chr12	49218041	49218156	116	+
chr12_CACNB3+:E007	chr12	49218452	49218516	65	+
chr12_CAND1+:E001	chr12	67663061	67663565	505	+
chr12_CAND1+:E002	chr12	67675690	67675833	144	+
chr12_CAPRIN2-:E002	chr12	30863405	30863448	44	-
chr12_CAPRIN2-:E015	chr12	30883173	30883216	44	-
chr12_CAPRIN2-:E019	chr12	30893954	30894040	87	-
chr12_CAPRIN2-:E021	chr12	30906278	30907448	1171	-
chr12_CAPS2-:E005	chr12	75683401	75683555	155	-
chr12_CCDC42B+:E001	chr12	113587663	113587718	56	+
chr12_CCDC42B+:E002	chr12	113589723	113589828	106	+
chr12_CCDC42B+:E003	chr12	113590588	113590692	105	+
chr12_CCDC42B+:E004	chr12	113591013	113591213	201	+
chr12_CCDC42B+:E006	chr12	113593065	113593223	159	+
chr12_CCDC62+:E002	chr12	123262038	123262230	193	+
chr12_CCDC62+:E007	chr12	123281854	123281942	89	+
chr12_CCDC62+:E008	chr12	123282632	123282747	116	+
chr12_CCDC77+:E010	chr12	542340	542488	149	+
chr12_CCDC77+:E013	chr12	550010	550162	153	+
chr12_CD27-AS1-:E005	chr12	6557806	6557903	98	-
chr12_CD4+:E007	chr12	6923925	6924158	234	+
chr12_CD4+:E009	chr12	6925222	6925569	348	+
chr12_CD4+:E010	chr12	6926296	6926496	201	+
chr12_CD63-:E008	chr12	56121396	56121572	177	-
chr12_CEP290-:E002	chr12	88444131	88444210	80	-
chr12_CEP290-:E013	chr12	88465558	88465703	146	-
chr12_CEP83-:E003	chr12	94706690	94706793	104	-
chr12_CEP83-:E012	chr12	94794626	94794757	132	-
chr12_CEP83-:E013	chr12	94796946	94797038	93	-
chr12_CEP83-:E016	chr12	94829051	94829103	53	-
chr12_CLIP1-AS1+:E001	chr12	122880089	122880212	124	+
chr12_CLSTN3+:E003	chr12	7286169	7286364	196	+
chr12_COPS7A+:E004	chr12	6833449	6833779	331	+
chr12_COQ10A+:E002	chr12	56661067	56661217	151	+
chr12_CPM-:E009	chr12	69326922	69326939	18	-
chr12_CPNE8-:E009	chr12	39118648	39118701	54	-
chr12_CPNE8-:E010	chr12	39124085	39124160	76	-
chr12_CPNE8-:E011	chr12	39154649	39154690	42	-
chr12_CPNE8-:E014	chr12	39170040	39170103	64	-
chr12_CPNE8-:E015	chr12	39223181	39223257	77	-
chr12_CPNE8-:E016	chr12	39233718	39233757	40	-
chr12_CPNE8-:E017	chr12	39242361	39242464	104	-
chr12_CPNE8-:E018	chr12	39266806	39266852	47	-
chr12_CPNE8-:E019	chr12	39268273	39268313	41	-
chr12_CSAD-:E015	chr12	53567129	53567260	132	-
chr12_DDIT3-:E007	chr12	57911379	57911488	110	-
chr12_DDX11+:E001	chr12	31226779	31226903	125	+
chr12_DDX11+:E003	chr12	31231324	31231396	73	+
chr12_DDX55+:E005	chr12	124092147	124092209	63	+
chr12_DDX55+:E009	chr12	124099732	124099863	132	+
chr12_DGKA+:E009	chr12	56332295	56332344	50	+
chr12_DGKA+:E010	chr12	56332699	56332773	75	+
chr12_DGKA+:E011	chr12	56332970	56333089	120	+
chr12_DIP2B+:E009	chr12	51074455	51074546	92	+
chr12_DIP2B+:E010	chr12	51076921	51077031	111	+
chr12_DIP2B+:E013	chr12	51084832	51084934	103	+
chr12_DIP2B+:E021	chr12	51100321	51100448	128	+
chr12_DIP2B+:E022	chr12	51102231	51102345	115	+
chr12_DNAH10+:E074	chr12	124416183	124416394	212	+
chr12_DNM1L+:E003	chr12	32858759	32858797	39	+
chr12_DTX3+:E001	chr12	57998405	57998641	237	+
chr12_DTX3+:E003	chr12	57999973	58000035	63	+
chr12_DTX3+:E005	chr12	58000648	58000666	19	+
chr12_EFCAB4B-:E015	chr12	3782612	3782758	147	-
chr12_ENO2+:E004	chr12	7025835	7025893	59	+
chr12_ENO2+:E006	chr12	7026745	7026878	134	+
chr12_EP400+:E004	chr12	132466034	132466141	108	+
chr12_ERBB3+:E006	chr12	56480315	56480440	126	+
chr12_ERBB3+:E019	chr12	56489449	56489590	142	+
chr12_ERBB3+:E023	chr12	56491569	56491724	156	+
chr12_ERBB3+:E026	chr12	56493432	56493529	98	+
chr12_ERBB3+:E027	chr12	56493622	56493813	192	+
chr12_ETV6+:E001	chr12	11802788	11803094	307	+
chr12_FAM216A+:E004	chr12	110924130	110924259	130	+
chr12_FAM60A-:E007	chr12	31457920	31458057	138	-
chr12_FAR2+:E004	chr12	29446233	29446408	176	+
chr12_FAR2+:E006	chr12	29460591	29460768	178	+
chr12_FAR2+:E007	chr12	29462119	29462163	45	+
chr12_FAR2+:E011	chr12	29474728	29474857	130	+
chr12_FBXW8+:E011	chr12	117465199	117465309	111	+
chr12_FGD4+:E003	chr12	32729200	32729383	184	+
chr12_FGD6-:E007	chr12	95488368	95488470	103	-
chr12_FGD6-:E008	chr12	95498783	95498862	80	-
chr12_FGD6-:E015	chr12	95531298	95531454	157	-
chr12_FGD6-:E018	chr12	95546702	95546769	68	-
chr12_FGD6-:E019	chr12	95566376	95566520	145	-
chr12_FGFR1OP2+:E006	chr12	27113562	27113679	118	+
chr12_FMNL3-:E006	chr12	50042812	50042941	130	-
chr12_FMNL3-:E011	chr12	50044951	50045075	125	-
chr12_FMNL3-:E016	chr12	50047975	50048085	111	-
chr12_FMNL3-:E017	chr12	50048693	50048767	75	-
chr12_FMNL3-:E021	chr12	50052225	50052377	153	-
chr12_FMNL3-:E023	chr12	50059615	50059691	77	-
chr12_FRS2+:E006	chr12	69925794	69925836	43	+
chr12_GAPDH+:E003	chr12	6643825	6643827	3	+
chr12_GAPDH+:E006	chr12	6644385	6644635	251	+
chr12_GATC+:E003	chr12	120892736	120892833	98	+
chr12_GLIPR1+:E001	chr12	75874513	75874834	322	+
chr12_GLIPR1L2+:E008	chr12	75824604	75826177	1574	+
chr12_GLT1D1+:E007	chr12	129442090	129442188	99	+
chr12_GLT8D2-:E007	chr12	104396913	104397084	172	-
chr12_GNN-:E015	chr12	104308856	104309861	1006	-
chr12_GNPTAB-:E016	chr12	102174335	102174399	65	-
chr12_GOLGA3-:E025	chr12	133404913	133405288	376	-
chr12_GPN3-:E010	chr12	110906277	110906526	250	-
chr12_GPR133+:E019	chr12	131602930	131602996	67	+
chr12_GRASP+:E006	chr12	52404926	52404991	66	+
chr12_GTF2H3+:E006	chr12	124137079	124137108	30	+
chr12_GTF2H3+:E007	chr12	124137254	124137282	29	+
chr12_GXYLT1-:E002	chr12	42491244	42491416	173	-
chr12_GXYLT1-:E003	chr12	42491712	42491835	124	-
chr12_HDAC7-:E009	chr12	48183306	48183361	56	-
chr12_HECTD4-:E017	chr12	112628590	112628769	180	-
chr12_HECTD4-:E025	chr12	112645678	112645804	127	-
chr12_HECTD4-:E042	chr12	112674749	112674902	154	-
chr12_HECTD4-:E050	chr12	112685871	112685975	105	-
chr12_HECTD4-:E051	chr12	112686124	112686316	193	-
chr12_HECTD4-:E058	chr12	112696916	112697069	154	-
chr12_HECTD4-:E061	chr12	112702979	112703099	121	-
chr12_HECTD4-:E065	chr12	112708031	112708263	233	-
chr12_HECTD4-:E066	chr12	112711459	112711599	141	-
chr12_HECTD4-:E073	chr12	112750821	112750951	131	-
chr12_HECTD4-:E075	chr12	112757029	112757546	518	-
chr12_HIP1R+:E008	chr12	123338590	123338730	141	+
chr12_HIP1R+:E014	chr12	123340527	123340710	184	+
chr12_HIP1R+:E028	chr12	123345226	123345331	106	+
chr12_HIP1R+:E029	chr12	123345463	123345586	124	+
chr12_HIP1R+:E030	chr12	123345678	123345739	62	+
chr12_HPD-:E008	chr12	122292609	122292698	90	-
chr12_HPD-:E009	chr12	122294230	122294312	83	-
chr12_HSD17B6+:E003	chr12	57175758	57176016	259	+
chr12_HSD17B6+:E004	chr12	57178637	57178800	164	+
chr12_IFFO1-:E010	chr12	6659861	6659956	96	-
chr12_IFFO1-:E011	chr12	6660107	6660167	61	-
chr12_IFT81+:E015	chr12	110628725	110628853	129	+
chr12_IFT81+:E016	chr12	110630422	110630511	90	+
chr12_IFT81+:E018	chr12	110643248	110643319	72	+
chr12_IKZF4+:E001	chr12	56414689	56415364	676	+
chr12_IKZF4+:E002	chr12	56417455	56417548	94	+
chr12_ING4-:E005	chr12	6761934	6761936	3	-
chr12_ING4-:E006	chr12	6762102	6762110	9	-
chr12_IRAK3+:E005	chr12	66605226	66605377	152	+
chr12_IRAK3+:E009	chr12	66638266	66638464	199	+
chr12_IRAK3+:E011	chr12	66638878	66639042	165	+
chr12_IRAK4+:E003	chr12	44161906	44162075	170	+
chr12_IRAK4+:E005	chr12	44165983	44166165	183	+
chr12_IRAK4+:E006	chr12	44166715	44166875	161	+
chr12_IRAK4+:E007	chr12	44167768	44167832	65	+
chr12_IRAK4+:E012	chr12	44180202	44180360	159	+
chr12_ITFG2+:E003	chr12	2927075	2927116	42	+
chr12_ITFG2+:E004	chr12	2927272	2927443	172	+
chr12_ITPR2-:E003	chr12	26540367	26540527	161	-
chr12_ITPR2-:E004	chr12	26551809	26551974	166	-
chr12_ITPR2-:E005	chr12	26553061	26553191	131	-
chr12_ITPR2-:E009	chr12	26580846	26581021	176	-
chr12_ITPR2-:E010	chr12	26589154	26589279	126	-
chr12_ITPR2-:E017	chr12	26639037	26639293	257	-
chr12_ITPR2-:E018	chr12	26640001	26640184	184	-
chr12_ITPR2-:E019	chr12	26647086	26647273	188	-
chr12_ITPR2-:E020	chr12	26648085	26648193	109	-
chr12_ITPR2-:E027	chr12	26749816	26750067	252	-
chr12_ITPR2-:E031	chr12	26755550	26755639	90	-
chr12_ITPR2-:E032	chr12	26774056	26774229	174	-
chr12_KDM2B-:E016	chr12	121951079	121951205	127	-
chr12_KDM2B-:E017	chr12	121958788	121958903	116	-
chr12_KDM2B-:E019	chr12	121972402	121972495	94	-
chr12_KDM2B-:E020	chr12	121986782	121986884	103	-
chr12_KDM2B-:E021	chr12	121987361	121987543	183	-
chr12_KDM2B-:E026	chr12	122018691	122018920	230	-
chr12_KDM5A-:E022	chr12	464324	464415	92	-
chr12_KDM5A-:E027	chr12	495063	495140	78	-
chr12_KIAA1033+:E001	chr12	105501492	105501639	148	+
chr12_KIAA1033+:E004	chr12	105508140	105508205	66	+
chr12_KIAA1467+:E012	chr12	13232723	13232943	221	+
chr12_KIF21A-:E010	chr12	39711875	39712003	129	-
chr12_KIF21A-:E022	chr12	39730898	39731005	108	-
chr12_KITLG-:E007	chr12	88912474	88912644	171	-
chr12_KMT2D-:E054	chr12	49449059	49449107	49	-
chr12_KRT8-:E004	chr12	53293559	53293849	291	-
chr12_LAG3+:E006	chr12	6886430	6886672	243	+
chr12_LARP4+:E014	chr12	50855131	50855272	142	+
chr12_LEMD3+:E004	chr12	65609757	65609823	67	+
chr12_LIMA1-:E007	chr12	50594668	50595316	649	-
chr12_LIMA1-:E009	chr12	50599767	50599851	85	-
chr12_LIMA1-:E011	chr12	50616269	50616488	220	-
chr12_LIMA1-:E012	chr12	50625448	50625493	46	-
chr12_LIMA1-:E013	chr12	50642416	50642557	142	-
chr12_LIMA1-:E014	chr12	50677203	50677353	151	-
chr12_LIN7A-:E003	chr12	81239509	81239718	210	-
chr12_LINC01089-:E006	chr12	122240537	122240690	154	-
chr12_LOC100287944-:E003	chr12	106901406	106901588	183	-
chr12_LOC100288778+:E005	chr12	89675	89827	153	+
chr12_LOC100288778+:E006	chr12	90587	90655	69	+
chr12_LOC101928100+:E004	chr12	10548778	10551105	2328	+
chr12_LOC102724050+:E001	chr12	54747475	54747680	206	+
chr12_LOC374443+:E007	chr12	9806279	9806404	126	+
chr12_LOC643711-:E003	chr12	98123826	98126454	2629	-
chr12_LRIG3-:E010	chr12	59279613	59279684	72	-
chr12_LRIG3-:E012	chr12	59281571	59281714	144	-
chr12_LRP1+:E002	chr12	57532242	57532364	123	+
chr12_LRP1+:E003	chr12	57535157	57535294	138	+
chr12_LRP6-:E006	chr12	12284755	12284991	237	-
chr12_LRP6-:E017	chr12	12332744	12332915	172	-
chr12_LRRK2+:E003	chr12	40626076	40626185	110	+
chr12_LRRK2+:E005	chr12	40631771	40631905	135	+
chr12_LRRK2+:E006	chr12	40634285	40634419	135	+
chr12_LRRK2+:E019	chr12	40677677	40677935	259	+
chr12_LRRK2+:E031	chr12	40704233	40704451	219	+
chr12_LRRK2+:E039	chr12	40722162	40722262	101	+
chr12_LRRK2+:E044	chr12	40745341	40745535	195	+
chr12_MAGOHB-:E003	chr12	10762430	10762540	111	-
chr12_MAGOHB-:E005	chr12	10766038	10766208	171	-
chr12_MAP3K12-:E010	chr12	53879101	53879259	159	-
chr12_MAP3K12-:E011	chr12	53879840	53880031	192	-
chr12_MAP3K12-:E015	chr12	53881039	53881212	174	-
chr12_METTL25+:E002	chr12	82780582	82780746	165	+
chr12_METTL7B+:E001	chr12	56075330	56076036	707	+
chr12_MPHOSPH9-:E001	chr12	123640943	123641455	513	-
chr12_MPHOSPH9-:E002	chr12	123645328	123645396	69	-
chr12_MPHOSPH9-:E024	chr12	123712010	123712163	154	-
chr12_MPHOSPH9-:E025	chr12	123714808	123715069	262	-
chr12_MRPL42+:E002	chr12	93862965	93862967	3	+
chr12_MRPL42+:E005	chr12	93864282	93864366	85	+
chr12_MTERFD3-:E003	chr12	107378994	107379003	10	-
chr12_NCAPD2+:E011	chr12	6626531	6626665	135	+
chr12_NCAPD2+:E017	chr12	6632428	6632512	85	+
chr12_NCAPD2+:E018	chr12	6634749	6634882	134	+
chr12_NCAPD2+:E030	chr12	6639857	6639983	127	+
chr12_NCKAP1L+:E012	chr12	54910680	54910776	97	+
chr12_NCKAP1L+:E013	chr12	54911317	54911426	110	+
chr12_NCKAP1L+:E014	chr12	54911590	54911722	133	+
chr12_NCKAP1L+:E028	chr12	54928888	54928981	94	+
chr12_NCKAP1L+:E029	chr12	54929913	54930029	117	+
chr12_NCKAP1L+:E030	chr12	54930728	54930837	110	+
chr12_NCKAP5L-:E009	chr12	50196741	50196779	39	-
chr12_NEDD1+:E006	chr12	97306501	97306595	95	+
chr12_NEDD1+:E007	chr12	97311399	97311515	117	+
chr12_NINJ2-:E004	chr12	772494	772755	262	-
chr12_NOS1-:E023	chr12	117718530	117718671	142	-
chr12_NR2C1-:E004	chr12	95424185	95424405	221	-
chr12_NR2C1-:E005	chr12	95424406	95424649	244	-
chr12_NUAK1-:E004	chr12	106477642	106477707	66	-
chr12_NUAK1-:E006	chr12	106500183	106500303	121	-
chr12_OAS2+:E006	chr12	113436071	113436215	145	+
chr12_OAS2+:E007	chr12	113440737	113440907	171	+
chr12_OASL-:E005	chr12	121471264	121471546	283	-
chr12_OASL-:E006	chr12	121476577	121477045	469	-
chr12_OSBPL8-:E022	chr12	76844760	76844768	9	-
chr12_OSBPL8-:E023	chr12	76853639	76853675	37	-
chr12_P2RX4+:E004	chr12	121659716	121659787	72	+
chr12_P2RX4+:E010	chr12	121666528	121666669	142	+
chr12_PAN2-:E003	chr12	56712872	56712965	94	-
chr12_PAN2-:E008	chr12	56716207	56716266	60	-
chr12_PAN2-:E020	chr12	56719119	56719238	120	-
chr12_PAN2-:E024	chr12	56721779	56721856	78	-
chr12_PAN2-:E025	chr12	56722022	56722142	121	-
chr12_PAN2-:E026	chr12	56722256	56722425	170	-
chr12_PAN2-:E029	chr12	56727646	56727837	192	-
chr12_PARP11-:E004	chr12	3931039	3931169	131	-
chr12_PDE1B+:E007	chr12	54962968	54963150	183	+
chr12_PDE1B+:E008	chr12	54963330	54963396	67	+
chr12_PDE3A+:E008	chr12	20786627	20786712	86	+
chr12_PDE3A+:E009	chr12	20787836	20787990	155	+
chr12_PDZRN4+:E009	chr12	41957350	41957451	102	+
chr12_PDZRN4+:E010	chr12	41961585	41961701	117	+
chr12_PFKM+:E001	chr12	48499656	48499920	265	+
chr12_PITPNM2-:E023	chr12	123498375	123498589	215	-
chr12_PKP2-:E013	chr12	33031854	33031966	113	-
chr12_PLEKHA5+:E008	chr12	19410367	19410471	105	+
chr12_PLEKHA5+:E024	chr12	19496257	19496368	112	+
chr12_PLEKHA5+:E027	chr12	19501333	19501453	121	+
chr12_PLEKHA5+:E030	chr12	19512346	19512480	135	+
chr12_PLEKHA5+:E031	chr12	19514516	19514640	125	+
chr12_PLEKHA5+:E032	chr12	19518898	19519043	146	+
chr12_PLEKHA5+:E035	chr12	19528465	19529333	869	+
chr12_POC1B-:E011	chr12	89890948	89891119	172	-
chr12_POLE-:E006	chr12	133209250	133209381	132	-
chr12_POLE-:E043	chr12	133254164	133254305	142	-
chr12_POLE-:E046	chr12	133256764	133256808	45	-
chr12_POLE-:E047	chr12	133257193	133257273	81	-
chr12_POLR3B+:E016	chr12	106826096	106826258	163	+
chr12_PPFIA2-:E005	chr12	81661687	81661866	180	-
chr12_PPFIBP1+:E019	chr12	27827125	27827154	30	+
chr12_PPFIBP1+:E025	chr12	27835320	27835431	112	+
chr12_PPFIBP1+:E026	chr12	27835548	27835636	89	+
chr12_PPFIBP1+:E027	chr12	27840318	27840440	123	+
chr12_PPHLN1+:E011	chr12	42792797	42793227	431	+
chr12_PRH1-PRR4-:E001	chr12	11187381	11187484	104	-
chr12_PRICKLE1-:E004	chr12	42862428	42862631	204	-
chr12_PRKAG1-:E013	chr12	49412307	49412514	208	-
chr12_PRPF40B+:E002	chr12	50017403	50017953	551	+
chr12_PTPN6+:E018	chr12	7070289	7070479	191	+
chr12_PTPRB-:E031	chr12	71002849	71003119	271	-
chr12_PUS7L-:E004	chr12	44130184	44130464	281	-
chr12_PUS7L-:E005	chr12	44132113	44132194	82	-
chr12_PXN-AS1+:E001	chr12	120639094	120639229	136	+
chr12_PXN-AS1+:E002	chr12	120644348	120644424	77	+
chr12_PXN-AS1+:E003	chr12	120647642	120647737	96	+
chr12_RAB3IP+:E008	chr12	70188217	70188294	78	+
chr12_RAB3IP+:E011	chr12	70195389	70195501	113	+
chr12_RACGAP1-:E007	chr12	50388197	50388292	96	-
chr12_RAD52-:E010	chr12	1040386	1040487	102	-
chr12_RAD9B+:E008	chr12	110944384	110944498	115	+
chr12_RAD9B+:E015	chr12	110959982	110960216	235	+
chr12_RAD9B+:E018	chr12	110969379	110969891	513	+
chr12_RAP1B+:E002	chr12	69004824	69004832	9	+
chr12_RAPGEF3-:E024	chr12	48145182	48145303	122	-
chr12_RARG-:E004	chr12	53607843	53608019	177	-
chr12_RDH16-:E003	chr12	57348690	57348948	259	-
chr12_RERGL-:E007	chr12	18243023	18243127	105	-
chr12_RND1-:E001	chr12	49250916	49252024	1109	-
chr12_RND1-:E004	chr12	49258566	49258653	88	-
chr12_RNF41-:E011	chr12	56615687	56615715	29	-
chr12_SDS-:E001	chr12	113830251	113830954	704	-
chr12_SHMT2+:E002	chr12	57623828	57624027	200	+
chr12_SLC11A2-:E020	chr12	51402900	51403053	154	-
chr12_SLC11A2-:E023	chr12	51420093	51420097	5	-
chr12_SLC16A7+:E010	chr12	60168438	60169256	819	+
chr12_SLC26A10+:E008	chr12	58017619	58017696	78	+
chr12_SLC26A10+:E014	chr12	58019365	58019934	570	+
chr12_SLC38A1-:E021	chr12	46661008	46661770	763	-
chr12_SNRNP35+:E002	chr12	123944251	123944447	197	+
chr12_SSH1-:E002	chr12	109185695	109186061	367	-
chr12_STX2-:E002	chr12	131280540	131280665	126	-
chr12_SUOX+:E001	chr12	56391043	56391123	81	+
chr12_TAPBPL+:E007	chr12	6571200	6571488	289	+
chr12_TCTN1+:E010	chr12	111072475	111072584	110	+
chr12_TCTN1+:E018	chr12	111085001	111085015	15	+
chr12_TCTN2+:E003	chr12	124156603	124156679	77	+
chr12_TCTN2+:E012	chr12	124179767	124179844	78	+
chr12_TCTN2+:E013	chr12	124180962	124181042	81	+
chr12_TESC-:E007	chr12	117494611	117494691	81	-
chr12_TMEM116-:E006	chr12	112375965	112376014	50	-
chr12_TMEM116-:E007	chr12	112381069	112381173	105	-
chr12_TMEM116-:E009	chr12	112441604	112441667	64	-
chr12_TMEM194A-:E002	chr12	57454555	57454728	174	-
chr12_TMEM194A-:E003	chr12	57456902	57457127	226	-
chr12_TMEM194A-:E008	chr12	57464603	57464676	74	-
chr12_TMEM194A-:E009	chr12	57466571	57466695	125	-
chr12_TMEM194A-:E010	chr12	57472402	57472574	173	-
chr12_TMTC2+:E003	chr12	83289597	83290425	829	+
chr12_TMTC2+:E004	chr12	83324210	83324324	115	+
chr12_TMTC3+:E005	chr12	88553891	88554006	116	+
chr12_TMTC3+:E009	chr12	88568384	88568504	121	+
chr12_TMTC3+:E010	chr12	88569985	88570096	112	+
chr12_TMTC3+:E011	chr12	88582620	88582723	104	+
chr12_TMTC3+:E012	chr12	88584230	88584399	170	+
chr12_TPCN1+:E002	chr12	113663049	113663141	93	+
chr12_TPI1+:E003	chr12	6977278	6977673	396	+
chr12_TRHDE-AS1-:E001	chr12	72647287	72649554	2268	-
chr12_TRHDE-AS1-:E005	chr12	72666545	72667289	745	-
chr12_TUBA1A-:E006	chr12	49582760	49583107	348	-
chr12_TWF1-:E006	chr12	44193201	44193305	105	-
chr12_UBE3B+:E011	chr12	109928295	109928527	233	+
chr12_UNC119B+:E001	chr12	121148238	121148521	284	+
chr12_UNC119B+:E002	chr12	121151077	121151190	114	+
chr12_USP44-:E001	chr12	95910336	95912129	1794	-
chr12_UTP20+:E002	chr12	101674894	101674974	81	+
chr12_UTP20+:E003	chr12	101679348	101679414	67	+
chr12_UTP20+:E004	chr12	101679527	101679659	133	+
chr12_UTP20+:E012	chr12	101689258	101689436	179	+
chr12_UTP20+:E013	chr12	101693460	101693615	156	+
chr12_VPS29-:E005	chr12	110936625	110936664	40	-
chr12_VPS29-:E006	chr12	110937262	110937339	78	-
chr12_VPS29-:E008	chr12	110939222	110939364	143	-
chr12_VSIG10-:E003	chr12	118508857	118508872	16	-
chr12_VSIG10-:E004	chr12	118509164	118509274	111	-
chr12_WIBG-:E003	chr12	56320860	56320909	50	-
chr12_ZDHHC17+:E001	chr12	77157854	77158109	256	+
chr12_ZDHHC17+:E006	chr12	77208926	77208990	65	+
chr12_ZDHHC17+:E009	chr12	77220688	77220830	143	+
chr12_ZDHHC17+:E010	chr12	77222170	77222270	101	+
chr12_ZNF385A-:E007	chr12	54778212	54778348	137	-
chr13_AKAP11+:E001	chr13	42846289	42846364	76	+
chr13_ALG11+:E001	chr13	52586523	52586598	76	+
chr13_ALOX5AP+:E003	chr13	31309688	31309812	125	+
chr13_ARHGEF7+:E001	chr13	111767624	111768038	415	+
chr13_ATP7B-:E022	chr13	52548554	52549304	751	-
chr13_B3GALTL+:E004	chr13	31803322	31803431	110	+
chr13_B3GALTL+:E006	chr13	31821992	31822103	112	+
chr13_B3GALTL+:E007	chr13	31835083	31835219	137	+
chr13_BORA+:E012	chr13	73320639	73321249	611	+
chr13_BORA+:E013	chr13	73327828	73327959	132	+
chr13_CAB39L-:E009	chr13	49975269	49975406	138	-
chr13_CAB39L-:E010	chr13	49975407	49975530	124	-
chr13_CAB39L-:E011	chr13	49975531	49975674	144	-
chr13_CARKD+:E001	chr13	111267807	111267930	124	+
chr13_CDADC1+:E006	chr13	49848427	49848476	50	+
chr13_CDADC1+:E007	chr13	49852486	49852655	170	+
chr13_CENPJ-:E005	chr13	25459414	25459524	111	-
chr13_CENPJ-:E009	chr13	25466781	25467005	225	-
chr13_CENPJ-:E016	chr13	25486084	25486207	124	-
chr13_CENPJ-:E017	chr13	25486720	25487229	510	-
chr13_CLYBL+:E011	chr13	100560309	100561713	1405	+
chr13_COG3+:E001	chr13	46039030	46039345	316	+
chr13_COG3+:E002	chr13	46050336	46050482	147	+
chr13_COG3+:E003	chr13	46053140	46053201	62	+
chr13_COG6+:E011	chr13	40261845	40261936	92	+
chr13_COG6+:E012	chr13	40263897	40263961	65	+
chr13_COG6+:E017	chr13	40297470	40297577	108	+
chr13_COG6+:E021	chr13	40362472	40365802	3331	+
chr13_COL4A2-AS1-:E001	chr13	111154923	111155275	353	-
chr13_COMMD6-:E003	chr13	76101949	76101987	39	-
chr13_DACH1-:E003	chr13	72049838	72049981	144	-
chr13_DACH1-:E008	chr13	72146972	72147144	173	-
chr13_DCLK1-:E003	chr13	36367503	36367616	114	-
chr13_DCLK1-:E004	chr13	36379836	36379916	81	-
chr13_DCLK1-:E005	chr13	36382361	36382457	97	-
chr13_DCLK1-:E009	chr13	36401772	36401891	120	-
chr13_DCLK1-:E010	chr13	36402387	36402444	58	-
chr13_DCLK1-:E011	chr13	36410170	36410278	109	-
chr13_DGKH+:E025	chr13	42783095	42783208	114	+
chr13_DIS3-:E020	chr13	73354984	73355141	158	-
chr13_DIS3-:E021	chr13	73355427	73355494	68	-
chr13_DLEU2-:E005	chr13	50601343	50601542	200	-
chr13_DLEU2-:E007	chr13	50618787	50618904	118	-
chr13_DLEU2-:E010	chr13	50649695	50649789	95	-
chr13_DOCK9-:E002	chr13	99448460	99448467	8	-
chr13_DOCK9-:E007	chr13	99459915	99460061	147	-
chr13_DOCK9-:E008	chr13	99460894	99460930	37	-
chr13_DOCK9-:E033	chr13	99533812	99533881	70	-
chr13_DOCK9-:E036	chr13	99536067	99536153	87	-
chr13_DOCK9-:E037	chr13	99537225	99537346	122	-
chr13_DOCK9-:E054	chr13	99578091	99578173	83	-
chr13_DOCK9-:E055	chr13	99582422	99582511	90	-
chr13_DZIP1-:E006	chr13	96242057	96242186	130	-
chr13_DZIP1-:E012	chr13	96263699	96263747	49	-
chr13_EDNRB-:E009	chr13	78492760	78492966	207	-
chr13_ENOX1-:E008	chr13	43896520	43896637	118	-
chr13_ENOX1-:E009	chr13	43900555	43900661	107	-
chr13_EPSTI1-:E004	chr13	43474446	43474519	74	-
chr13_EPSTI1-:E005	chr13	43491677	43491760	84	-
chr13_F10+:E005	chr13	113795233	113795364	132	+
chr13_FARP1+:E004	chr13	98896745	98897558	814	+
chr13_FNDC3A+:E013	chr13	49746179	49746232	54	+
chr13_FNDC3A+:E014	chr13	49748571	49748695	125	+
chr13_FNDC3A+:E021	chr13	49765246	49765256	11	+
chr13_FNDC3A+:E022	chr13	49765345	49765520	176	+
chr13_FREM2+:E003	chr13	39338441	39338587	147	+
chr13_FREM2+:E004	chr13	39343715	39343945	231	+
chr13_FREM2+:E005	chr13	39357207	39357332	126	+
chr13_FRY+:E003	chr13	32676100	32676153	54	+
chr13_FRY+:E008	chr13	32705809	32705977	169	+
chr13_FRY+:E020	chr13	32749683	32749769	87	+
chr13_FRY+:E027	chr13	32760397	32760557	161	+
chr13_FRY+:E028	chr13	32761683	32761793	111	+
chr13_FRY+:E029	chr13	32768280	32768434	155	+
chr13_FRY+:E033	chr13	32783722	32783868	147	+
chr13_FRY+:E036	chr13	32792886	32792968	83	+
chr13_GAS6-:E011	chr13	114538609	114539017	409	-
chr13_GPR180+:E008	chr13	95278220	95278297	78	+
chr13_HNRNPA1L2+:E004	chr13	53203354	53203494	141	+
chr13_HNRNPA1L2+:E005	chr13	53206557	53206629	73	+
chr13_HTR2A-:E004	chr13	47470809	47471211	403	-
chr13_IFT88+:E002	chr13	21141809	21141924	116	+
chr13_IFT88+:E013	chr13	21173590	21173704	115	+
chr13_IFT88+:E025	chr13	21237637	21237743	107	+
chr13_IFT88+:E026	chr13	21245112	21245178	67	+
chr13_IFT88+:E027	chr13	21264844	21264954	111	+
chr13_ITGBL1+:E006	chr13	102231638	102231778	141	+
chr13_ITGBL1+:E011	chr13	102366788	102366901	114	+
chr13_ITGBL1+:E012	chr13	102367913	102368020	108	+
chr13_KL+:E003	chr13	33629184	33629452	269	+
chr13_LACC1+:E004	chr13	44456321	44456499	179	+
chr13_LACC1+:E005	chr13	44457907	44458072	166	+
chr13_LCP1-:E013	chr13	46732657	46732786	130	-
chr13_LMO7+:E001	chr13	76194570	76196004	1435	+
chr13_LMO7+:E003	chr13	76287318	76287388	71	+
chr13_LMO7+:E004	chr13	76301165	76301234	70	+
chr13_LOC101927437-:E004	chr13	100427466	100427602	137	-
chr13_LRCH1+:E011	chr13	47275256	47275342	87	+
chr13_LRCH1+:E016	chr13	47289695	47289799	105	+
chr13_MBNL2+:E007	chr13	98017390	98017425	36	+
chr13_MCF2L+:E001	chr13	113623535	113623772	238	+
chr13_MCF2L+:E004	chr13	113678958	113679072	115	+
chr13_MCF2L+:E005	chr13	113699585	113699675	91	+
chr13_MEDAG+:E002	chr13	31491540	31491649	110	+
chr13_METTL21C-:E002	chr13	103339290	103339407	118	-
chr13_MIPEPP3+:E002	chr13	21875558	21875757	200	+
chr13_MRPS31P5-:E006	chr13	52754717	52754789	73	-
chr13_MTIF3-:E004	chr13	28015154	28015214	61	-
chr13_MTIF3-:E007	chr13	28024279	28024326	48	-
chr13_MYCBP2-:E035	chr13	77718580	77718695	116	-
chr13_MYCBP2-:E036	chr13	77720297	77720352	56	-
chr13_MYCBP2-:E040	chr13	77736041	77736090	50	-
chr13_MYCBP2-:E041	chr13	77738589	77738676	88	-
chr13_MYCBP2-:E042	chr13	77739408	77739526	119	-
chr13_MYCBP2-:E045	chr13	77743749	77743849	101	-
chr13_MYCBP2-:E046	chr13	77745627	77745769	143	-
chr13_MYCBP2-:E047	chr13	77748446	77748624	179	-
chr13_MYCBP2-:E048	chr13	77750632	77750763	132	-
chr13_MYCBP2-:E054	chr13	77763086	77763182	97	-
chr13_MYCBP2-:E055	chr13	77764387	77764470	84	-
chr13_MYCBP2-:E061	chr13	77785302	77785455	154	-
chr13_MYCBP2-:E062	chr13	77786091	77786295	205	-
chr13_MYCBP2-:E063	chr13	77791975	77792092	118	-
chr13_MYCBP2-:E064	chr13	77798586	77798667	82	-
chr13_MYCBP2-:E065	chr13	77799570	77799689	120	-
chr13_MYCBP2-:E067	chr13	77817194	77817295	102	-
chr13_MYCBP2-:E068	chr13	77817941	77818086	146	-
chr13_MYCBP2-:E070	chr13	77831806	77831964	159	-
chr13_MYCBP2-:E078	chr13	77844431	77844673	243	-
chr13_MYCBP2-:E079	chr13	77847607	77847803	197	-
chr13_MYCBP2-:E081	chr13	77862296	77862511	216	-
chr13_N4BP2L1-:E007	chr13	32981387	32981475	89	-
chr13_N4BP2L1-:E008	chr13	32981782	32981909	128	-
chr13_NAA16+:E004	chr13	41894803	41894960	158	+
chr13_NBEA+:E002	chr13	35615070	35615301	232	+
chr13_NBEA+:E003	chr13	35619084	35619184	101	+
chr13_NBEA+:E005	chr13	35622700	35622821	122	+
chr13_NBEA+:E006	chr13	35624406	35624532	127	+
chr13_NBEA+:E007	chr13	35630147	35630266	120	+
chr13_NBEA+:E008	chr13	35632854	35633000	147	+
chr13_NBEA+:E021	chr13	35731215	35731407	193	+
chr13_NBEA+:E023	chr13	35735887	35736104	218	+
chr13_NBEA+:E029	chr13	35756497	35756665	169	+
chr13_NBEA+:E030	chr13	35758113	35758208	96	+
chr13_NBEA+:E038	chr13	35926294	35926460	167	+
chr13_NBEA+:E041	chr13	36046537	36046673	137	+
chr13_NBEA+:E043	chr13	36124614	36124731	118	+
chr13_NBEA+:E048	chr13	36167465	36167584	120	+
chr13_NBEA+:E049	chr13	36180563	36180715	153	+
chr13_NEK3-:E005	chr13	52710936	52711038	103	-
chr13_NEK3-:E008	chr13	52718051	52718122	72	-
chr13_NEK3-:E009	chr13	52718826	52719026	201	-
chr13_NEK3-:E014	chr13	52728030	52728127	98	-
chr13_NEK3-:E015	chr13	52728215	52728308	94	-
chr13_NEK3-:E016	chr13	52730210	52730383	174	-
chr13_NUPL1+:E003	chr13	25883385	25883420	36	+
chr13_PAN3+:E012	chr13	28841437	28841538	102	+
chr13_PAN3+:E013	chr13	28844838	28845003	166	+
chr13_PARP4-:E006	chr13	25016728	25016823	96	-
chr13_PARP4-:E008	chr13	25020819	25020899	81	-
chr13_PARP4-:E034	chr13	25086844	25086948	105	-
chr13_PCID2-:E015	chr13	113851333	113851489	157	-
chr13_PCID2-:E019	chr13	113862338	113862912	575	-
chr13_PROSER1-:E009	chr13	39602364	39602457	94	-
chr13_RASA3-:E024	chr13	114897910	114898095	186	-
chr13_RCBTB1-:E002	chr13	50115012	50115142	131	-
chr13_RCBTB1-:E006	chr13	50125462	50125604	143	-
chr13_RCBTB1-:E009	chr13	50134054	50134220	167	-
chr13_RCBTB1-:E010	chr13	50140754	50140904	151	-
chr13_RCBTB2-:E003	chr13	49073757	49073896	140	-
chr13_RCBTB2-:E004	chr13	49075878	49076004	127	-
chr13_RCBTB2-:E008	chr13	49086152	49086258	107	-
chr13_RFC3+:E001	chr13	34392206	34392402	197	+
chr13_RNF219-:E004	chr13	79216257	79216348	92	-
chr13_RNF219-AS1+:E001	chr13	78628990	78629199	210	+
chr13_RNF6-:E006	chr13	26795919	26796028	110	-
chr13_SACS-:E004	chr13	23932474	23932620	147	-
chr13_SLAIN1+:E003	chr13	78293667	78293806	140	+
chr13_SLC7A1-:E007	chr13	30097403	30097625	223	-
chr13_SLC7A1-:E008	chr13	30098269	30098390	122	-
chr13_SLC7A1-:E009	chr13	30104675	30104849	175	-
chr13_SLC7A1-:E010	chr13	30106961	30107119	159	-
chr13_SPATA13+:E007	chr13	24796957	24798720	1764	+
chr13_SPATA13+:E019	chr13	24874539	24874613	75	+
chr13_SPG20-:E009	chr13	36910424	36910495	72	-
chr13_SPG20-:E013	chr13	36944226	36944317	92	-
chr13_STARD13-:E014	chr13	33739474	33739555	82	-
chr13_STARD13-:E015	chr13	33741688	33741759	72	-
chr13_STARD13-:E017	chr13	33779956	33780187	232	-
chr13_STK24-:E011	chr13	99174029	99174379	351	-
chr13_TGDS-:E002	chr13	95228568	95228665	98	-
chr13_TGDS-:E008	chr13	95235348	95235490	143	-
chr13_TPT1-AS1+:E008	chr13	45955277	45955350	74	+
chr13_TUBGCP3-:E008	chr13	113173289	113173357	69	-
chr13_TUBGCP3-:E023	chr13	113219425	113219492	68	-
chr13_UBAC2+:E001	chr13	99852679	99853162	484	+
chr13_UFM1+:E010	chr13	38934214	38934847	634	+
chr13_UGGT2-:E001	chr13	96453836	96454066	231	-
chr13_UGGT2-:E002	chr13	96485181	96485307	127	-
chr13_UGGT2-:E003	chr13	96489340	96489456	117	-
chr13_UGGT2-:E006	chr13	96508412	96508594	183	-
chr13_VWA8-:E020	chr13	42293473	42293726	254	-
chr13_WDFY2+:E005	chr13	52293334	52293484	151	+
chr13_ZMYM5-:E003	chr13	20411593	20411795	203	-
chr14_ABCD4-:E014	chr14	74762557	74762682	126	-
chr14_ACOT2+:E001	chr14	74034324	74034833	510	+
chr14_ACOT6+:E001	chr14	74083548	74083896	349	+
chr14_ACYP1-:E004	chr14	75530657	75530736	80	-
chr14_ADCK1+:E005	chr14	78353434	78353592	159	+
chr14_ADCY4-:E005	chr14	24788948	24789094	147	-
chr14_ADCY4-:E006	chr14	24791272	24791430	159	-
chr14_ADCY4-:E020	chr14	24800224	24800335	112	-
chr14_ADCY4-:E021	chr14	24800414	24800562	149	-
chr14_AJUBA-:E004	chr14	23444183	23444313	131	-
chr14_AJUBA-:E005	chr14	23445665	23445727	63	-
chr14_AJUBA-:E006	chr14	23445854	23445921	68	-
chr14_AKAP6+:E001	chr14	32798479	32798614	136	+
chr14_AP1G2-:E004	chr14	24030505	24030640	136	-
chr14_AP1G2-:E005	chr14	24030721	24030844	124	-
chr14_AP1G2-:E007	chr14	24031497	24031624	128	-
chr14_ARHGEF40+:E002	chr14	21541204	21541401	198	+
chr14_ARID4A+:E003	chr14	58768298	58768408	111	+
chr14_ARID4A+:E004	chr14	58771662	58771727	66	+
chr14_ARID4A+:E005	chr14	58772740	58772830	91	+
chr14_ARID4A+:E011	chr14	58796721	58796887	167	+
chr14_ARID4A+:E015	chr14	58814365	58814596	232	+
chr14_ARID4A+:E022	chr14	58832742	58832786	45	+
chr14_ATG2B-:E037	chr14	96807859	96808038	180	-
chr14_ATL1+:E005	chr14	51057659	51057793	135	+
chr14_ATL1+:E006	chr14	51058253	51058357	105	+
chr14_ATL1+:E007	chr14	51060564	51060614	51	+
chr14_ATL1+:E008	chr14	51062294	51062350	57	+
chr14_ATL1+:E009	chr14	51079977	51080069	93	+
chr14_ATL1+:E010	chr14	51081091	51081229	139	+
chr14_ATL1+:E011	chr14	51087317	51087444	128	+
chr14_ATL1+:E012	chr14	51088561	51088617	57	+
chr14_ATL1+:E013	chr14	51089895	51089966	72	+
chr14_ATP5S+:E002	chr14	50781309	50781344	36	+
chr14_ATXN3-:E011	chr14	92559596	92559662	67	-
chr14_ATXN3-:E012	chr14	92560090	92560175	86	-
chr14_ATXN3-:E013	chr14	92562437	92562481	45	-
chr14_ATXN3-:E014	chr14	92563018	92563182	165	-
chr14_ATXN3-:E015	chr14	92572873	92572965	93	-
chr14_BAZ1A-:E017	chr14	35263955	35264093	139	-
chr14_BRF1-:E015	chr14	105713408	105714222	815	-
chr14_C14orf159+:E004	chr14	91581044	91581338	295	+
chr14_C14orf159+:E012	chr14	91633813	91634073	261	+
chr14_C14orf159+:E014	chr14	91636531	91636545	15	+
chr14_C14orf37-:E002	chr14	58471766	58471900	135	-
chr14_C14orf37-:E003	chr14	58478837	58478868	32	-
chr14_C14orf37-:E004	chr14	58563442	58563699	258	-
chr14_C14orf37-:E005	chr14	58598230	58598439	210	-
chr14_C14orf37-:E006	chr14	58599808	58600059	252	-
chr14_C14orf79+:E005	chr14	105460935	105461855	921	+
chr14_C14orf93-:E013	chr14	23479310	23479410	101	-
chr14_CCDC176+:E002	chr14	74489619	74489847	229	+
chr14_CCDC88C-:E019	chr14	91791123	91791267	145	-
chr14_CCDC88C-:E020	chr14	91792254	91792400	147	-
chr14_CDKL1-:E002	chr14	50798644	50798979	336	-
chr14_CDKL1-:E003	chr14	50798980	50799150	171	-
chr14_CDKL1-:E007	chr14	50807750	50807950	201	-
chr14_CDKL1-:E010	chr14	50825746	50825867	122	-
chr14_CEP128-:E012	chr14	81259104	81259454	351	-
chr14_CEP170B+:E003	chr14	105342593	105342682	90	+
chr14_CMTM5+:E001	chr14	23846017	23846586	570	+
chr14_COCH+:E012	chr14	31355002	31355518	517	+
chr14_CTAGE5+:E001	chr14	39734476	39734625	150	+
chr14_DAAM1+:E002	chr14	59730159	59730378	220	+
chr14_DAAM1+:E003	chr14	59757935	59758024	90	+
chr14_DAAM1+:E004	chr14	59781998	59782069	72	+
chr14_DAAM1+:E005	chr14	59787208	59787302	95	+
chr14_DAAM1+:E007	chr14	59790846	59790956	111	+
chr14_DAAM1+:E008	chr14	59791069	59791172	104	+
chr14_DAAM1+:E009	chr14	59792382	59792448	67	+
chr14_DAAM1+:E010	chr14	59792678	59792795	118	+
chr14_DAAM1+:E018	chr14	59814257	59814341	85	+
chr14_DACT1+:E005	chr14	59108310	59108465	156	+
chr14_DCAF4+:E001	chr14	73393040	73393251	212	+
chr14_DCAF5-:E004	chr14	69555921	69557873	1953	-
chr14_DCAF5-:E011	chr14	69619131	69619316	186	-
chr14_DDHD1-:E010	chr14	53558503	53558650	148	-
chr14_DEGS2-:E002	chr14	100615305	100616047	743	-
chr14_DICER1-:E029	chr14	95606996	95607096	101	-
chr14_DLST+:E009	chr14	75357871	75358594	724	+
chr14_DNAL1+:E003	chr14	74121550	74121588	39	+
chr14_DNAL1+:E004	chr14	74125550	74125659	110	+
chr14_DPF3-:E015	chr14	73360765	73360824	60	-
chr14_EFS-:E008	chr14	23834217	23834842	626	-
chr14_FAM179B+:E010	chr14	45497379	45497532	154	+
chr14_FANCM+:E001	chr14	45605136	45605742	607	+
chr14_FANCM+:E004	chr14	45618040	45618198	159	+
chr14_FANCM+:E005	chr14	45620600	45620731	132	+
chr14_FANCM+:E012	chr14	45639792	45639949	158	+
chr14_FANCM+:E013	chr14	45642258	45642413	156	+
chr14_FLRT2+:E001	chr14	85996488	85996878	391	+
chr14_FRMD6+:E012	chr14	52179201	52179269	69	+
chr14_FRMD6+:E013	chr14	52182043	52182217	175	+
chr14_FRMD6+:E015	chr14	52186773	52187108	336	+
chr14_FUT8+:E003	chr14	65922339	65922436	98	+
chr14_FUT8+:E004	chr14	66028055	66028484	430	+
chr14_FUT8+:E005	chr14	66082696	66082811	116	+
chr14_G2E3+:E004	chr14	31058589	31058690	102	+
chr14_GALC-:E011	chr14	88442702	88442832	131	-
chr14_GALNT16+:E006	chr14	69795167	69795288	122	+
chr14_GALNT16+:E007	chr14	69798181	69798268	88	+
chr14_GALNT16+:E008	chr14	69799802	69799886	85	+
chr14_GALNT16+:E009	chr14	69800214	69800317	104	+
chr14_GCH1-:E001	chr14	55308724	55309772	1049	-
chr14_GCH1-:E002	chr14	55309773	55310499	727	-
chr14_GMPR2+:E004	chr14	24702184	24702424	241	+
chr14_GMPR2+:E008	chr14	24703313	24703447	135	+
chr14_GMPR2+:E016	chr14	24707612	24707794	183	+
chr14_GPATCH2L+:E008	chr14	76644331	76644385	55	+
chr14_GPR137C+:E007	chr14	53101656	53104431	2776	+
chr14_GSKIP+:E003	chr14	96846025	96846092	68	+
chr14_HEATR4-:E016	chr14	73988976	73989928	953	-
chr14_HEATR5A-:E010	chr14	31784976	31785155	180	-
chr14_HEATR5A-:E011	chr14	31787430	31787498	69	-
chr14_HEATR5A-:E025	chr14	31844022	31844174	153	-
chr14_HEATR5A-:E026	chr14	31849673	31849784	112	-
chr14_HSP90AA1-:E012	chr14	102568212	102568422	211	-
chr14_HSP90AA1-:E013	chr14	102605587	102606086	500	-
chr14_IFI27+:E001	chr14	94577079	94577107	29	+
chr14_IFI27L1+:E004	chr14	94567085	94567117	33	+
chr14_IFI27L2-:E003	chr14	94595599	94595628	30	-
chr14_JDP2+:E001	chr14	75894509	75894552	44	+
chr14_JKAMP+:E002	chr14	59951312	59951707	396	+
chr14_JKAMP+:E003	chr14	59951708	59951834	127	+
chr14_JKAMP+:E004	chr14	59953399	59953430	32	+
chr14_KHNYN+:E001	chr14	24898492	24898613	122	+
chr14_KIAA0391+:E002	chr14	35591758	35591841	84	+
chr14_KIAA0586+:E005	chr14	58896081	58896151	71	+
chr14_KIAA0586+:E006	chr14	58897366	58897435	70	+
chr14_KLHDC1+:E009	chr14	50199422	50199534	113	+
chr14_LGALS3+:E004	chr14	55604110	55604762	653	+
chr14_LOC100506603-:E002	chr14	77250036	77250194	159	-
chr14_LOC101927178+:E001	chr14	35568858	35568901	44	+
chr14_LOC101927178+:E002	chr14	35571887	35571935	49	+
chr14_LOC101928909+:E004	chr14	91113598	91113755	158	+
chr14_LOC102723809-:E002	chr14	64985075	64985256	182	-
chr14_LOC102724814+:E004	chr14	24036898	24037284	387	+
chr14_MAP4K5-:E025	chr14	50942846	50942888	43	-
chr14_MBIP-:E010	chr14	36789666	36789882	217	-
chr14_MEG3+:E015	chr14	101312213	101318726	6514	+
chr14_METTL17+:E014	chr14	21464871	21464943	73	+
chr14_MIPOL1+:E008	chr14	37737863	37737998	136	+
chr14_MIPOL1+:E009	chr14	37739625	37739730	106	+
chr14_MIS18BP1-:E003	chr14	45675286	45675373	88	-
chr14_MIS18BP1-:E007	chr14	45693121	45693949	829	-
chr14_MIS18BP1-:E008	chr14	45695946	45696039	94	-
chr14_MIS18BP1-:E016	chr14	45715946	45716580	635	-
chr14_MOK-:E004	chr14	102695794	102695994	201	-
chr14_MOK-:E008	chr14	102700025	102700126	102	-
chr14_NFATC4+:E012	chr14	24844866	24844921	56	+
chr14_NGDN+:E011	chr14	23946770	23947215	446	+
chr14_NID2-:E006	chr14	52478272	52478401	130	-
chr14_NID2-:E020	chr14	52526842	52527074	233	-
chr14_NID2-:E021	chr14	52534576	52534881	306	-
chr14_NID2-:E022	chr14	52535485	52535946	462	-
chr14_NIN-:E020	chr14	51233025	51233114	90	-
chr14_NIN-:E021	chr14	51233498	51233608	111	-
chr14_NIN-:E026	chr14	51239667	51239813	147	-
chr14_NIN-:E028	chr14	51245483	51245522	40	-
chr14_NOVA1-:E002	chr14	26939324	26939696	373	-
chr14_NUBPL+:E003	chr14	32034220	32034254	35	+
chr14_NUBPL+:E005	chr14	32068495	32068585	91	+
chr14_NUBPL+:E006	chr14	32142561	32142600	40	+
chr14_NUBPL+:E007	chr14	32142690	32142780	91	+
chr14_NUBPL+:E009	chr14	32256986	32257079	94	+
chr14_NUBPL+:E010	chr14	32295835	32295920	86	+
chr14_NYNRIN+:E005	chr14	24880282	24880412	131	+
chr14_NYNRIN+:E008	chr14	24882522	24882623	102	+
chr14_PACS2+:E016	chr14	105848384	105848395	12	+
chr14_PACS2+:E022	chr14	105852022	105852054	33	+
chr14_PAPOLA+:E008	chr14	96997924	96998667	744	+
chr14_PARP2+:E003	chr14	20813247	20813285	39	+
chr14_PELI2+:E002	chr14	56645053	56645182	130	+
chr14_PGF-:E005	chr14	75416060	75416256	197	-
chr14_PLEKHH1+:E004	chr14	68023986	68024135	150	+
chr14_PLEKHH1+:E005	chr14	68026325	68026408	84	+
chr14_PLEKHH1+:E006	chr14	68028671	68028752	82	+
chr14_PLEKHH1+:E007	chr14	68028854	68029611	758	+
chr14_PLEKHH1+:E012	chr14	68039993	68040103	111	+
chr14_PLEKHH1+:E013	chr14	68040518	68040604	87	+
chr14_PLEKHH1+:E014	chr14	68040959	68041120	162	+
chr14_PLEKHH1+:E016	chr14	68042540	68042722	183	+
chr14_PLEKHH1+:E023	chr14	68047655	68047755	101	+
chr14_PLEKHH1+:E024	chr14	68048786	68048927	142	+
chr14_PLEKHH1+:E025	chr14	68050458	68050600	143	+
chr14_PLEKHH1+:E026	chr14	68050712	68050841	130	+
chr14_POLE2-:E007	chr14	50120873	50120932	60	-
chr14_PRKD1-:E002	chr14	30047481	30047566	86	-
chr14_PRKD1-:E008	chr14	30098247	30098299	53	-
chr14_PRKD1-:E014	chr14	30107900	30108110	211	-
chr14_PRMT5-:E018	chr14	23398376	23398460	85	-
chr14_PSME1+:E013	chr14	24607778	24607944	167	+
chr14_PYGL-:E009	chr14	51381419	51381533	115	-
chr14_PYGL-:E017	chr14	51398391	51398494	104	-
chr14_PYGL-:E018	chr14	51401825	51401903	79	-
chr14_RAB2B-:E007	chr14	21943026	21943093	68	-
chr14_RAB2B-:E008	chr14	21944687	21944758	72	-
chr14_RAB2B-:E010	chr14	21944986	21945132	147	-
chr14_RAD51B+:E006	chr14	68352586	68352705	120	+
chr14_RAD51B+:E007	chr14	68353738	68353921	184	+
chr14_RAD51B+:E012	chr14	68963841	68964598	758	+
chr14_RBM23-:E011	chr14	23377542	23377589	48	-
chr14_RDH11-:E007	chr14	68162347	68162510	164	-
chr14_RIN3+:E002	chr14	93022096	93022300	205	+
chr14_RIN3+:E003	chr14	93043705	93043822	118	+
chr14_RIN3+:E004	chr14	93081752	93081824	73	+
chr14_RNASE1-:E003	chr14	21270479	21270490	12	-
chr14_RNASE1-:E004	chr14	21270491	21270558	68	-
chr14_RPS6KA5-:E005	chr14	91360319	91360756	438	-
chr14_RPS6KL1-:E007	chr14	75378497	75378544	48	-
chr14_RPS6KL1-:E009	chr14	75386548	75386672	125	-
chr14_RPS6KL1-:E010	chr14	75387980	75388264	285	-
chr14_RTN1-:E005	chr14	60072086	60072224	139	-
chr14_SALL2-:E001	chr14	21989231	21990378	1148	-
chr14_SDR39U1-:E007	chr14	24911659	24911659	1	-
chr14_SIPA1L1+:E004	chr14	72085474	72085604	131	+
chr14_SIPA1L1+:E005	chr14	72090765	72090953	189	+
chr14_SIPA1L1+:E006	chr14	72117052	72117226	175	+
chr14_SIPA1L1+:E019	chr14	72196772	72197018	247	+
chr14_SLC25A29-:E003	chr14	100761963	100762034	72	-
chr14_SLC25A29-:E004	chr14	100762035	100762330	296	-
chr14_SLC38A6+:E004	chr14	61449226	61449356	131	+
chr14_SLC7A7-:E007	chr14	23248002	23248146	145	-
chr14_SLC8A3-:E009	chr14	70546682	70546934	253	-
chr14_SLIRP+:E002	chr14	78176898	78177008	111	+
chr14_SMEK1-:E009	chr14	91942155	91942193	39	-
chr14_SOCS4+:E001	chr14	55493844	55494189	346	+
chr14_SPATA7+:E005	chr14	88883055	88883188	134	+
chr14_SPATA7+:E009	chr14	88897516	88897569	54	+
chr14_SPTLC2-:E012	chr14	78082791	78083110	320	-
chr14_STON2-:E008	chr14	81893446	81893556	111	-
chr14_STRN3-:E011	chr14	31398407	31398517	111	-
chr14_STYX+:E001	chr14	53196883	53196928	46	+
chr14_SYNE2+:E016	chr14	64447704	64447891	188	+
chr14_SYNE2+:E020	chr14	64457129	64457287	159	+
chr14_SYNE2+:E021	chr14	64457660	64457833	174	+
chr14_SYNE2+:E022	chr14	64460553	64460687	135	+
chr14_SYNE2+:E026	chr14	64464937	64465046	110	+
chr14_SYNE2+:E031	chr14	64473761	64473940	180	+
chr14_SYNE2+:E032	chr14	64476684	64476834	151	+
chr14_SYNE2+:E033	chr14	64483191	64483349	159	+
chr14_SYNE2+:E034	chr14	64484313	64484474	162	+
chr14_SYNE2+:E035	chr14	64486710	64486811	102	+
chr14_SYNE2+:E039	chr14	64490975	64491177	203	+
chr14_SYNE3-:E012	chr14	95918584	95918720	137	-
chr14_SYNE3-:E014	chr14	95923514	95923675	162	-
chr14_THTPA+:E004	chr14	23983445	23983625	181	+
chr14_TM9SF1-:E002	chr14	24659244	24659585	342	-
chr14_TMEM251+:E005	chr14	93653426	93653431	6	+
chr14_TMEM260+:E011	chr14	57088249	57088420	172	+
chr14_TMEM260+:E012	chr14	57092100	57092248	149	+
chr14_TMEM260+:E013	chr14	57099713	57099889	177	+
chr14_TMEM260+:E014	chr14	57101617	57101670	54	+
chr14_TOMM20L+:E004	chr14	58874044	58874186	143	+
chr14_TRAF3+:E005	chr14	103341961	103342065	105	+
chr14_TRAF3+:E006	chr14	103342695	103342862	168	+
chr14_TRAF3+:E009	chr14	103357662	103357754	93	+
chr14_TRIM9-:E001	chr14	51441981	51444071	2091	-
chr14_TRIM9-:E004	chr14	51462785	51464767	1983	-
chr14_TTLL5+:E002	chr14	76129398	76129566	169	+
chr14_TXNDC16-:E010	chr14	52955081	52955204	124	-
chr14_TXNDC16-:E011	chr14	52957109	52957169	61	-
chr14_TXNDC16-:E012	chr14	52957557	52957723	167	-
chr14_UNC79+:E030	chr14	94087967	94089187	1221	+
chr14_UNC79+:E050	chr14	94173050	94173689	640	+
chr14_VRK1+:E003	chr14	97304099	97304154	56	+
chr14_VRK1+:E008	chr14	97321561	97321693	133	+
chr14_VRK1+:E009	chr14	97322467	97322587	121	+
chr14_WDHD1-:E011	chr14	55448258	55448414	157	-
chr14_WDR89-:E002	chr14	64091646	64091751	106	-
chr14_XRCC3-:E007	chr14	104177370	104177582	213	-
chr14_ZC3H14+:E011	chr14	89060730	89061455	726	+
chr14_ZFHX2-:E001	chr14	23990064	23992150	2087	-
chr14_ZFYVE26-:E033	chr14	68268796	68268999	204	-
chr15_ABHD17C+:E002	chr15	81041854	81042033	180	+
chr15_ACSBG1-:E002	chr15	78465935	78466181	247	-
chr15_ADAMTS17-:E013	chr15	100692817	100692967	151	-
chr15_ADAMTS17-:E014	chr15	100695385	100695525	141	-
chr15_ADAMTSL3+:E013	chr15	84561436	84561640	205	+
chr15_ADPGK-AS1+:E002	chr15	73079763	73079934	172	+
chr15_ANPEP-:E002	chr15	90333691	90333772	82	-
chr15_ANPEP-:E019	chr15	90348552	90348694	143	-
chr15_ANPEP-:E020	chr15	90349201	90350037	837	-
chr15_AP3B2-:E001	chr15	83328033	83328462	430	-
chr15_AP3B2-:E002	chr15	83328597	83328735	139	-
chr15_AP3B2-:E008	chr15	83332553	83332727	175	-
chr15_AP4E1+:E004	chr15	51207645	51207768	124	+
chr15_AP4E1+:E005	chr15	51216128	51216201	74	+
chr15_AP4E1+:E009	chr15	51226821	51226894	74	+
chr15_AP4E1+:E010	chr15	51233639	51233761	123	+
chr15_AP4E1+:E014	chr15	51242248	51242366	119	+
chr15_AQR-:E008	chr15	35168136	35168207	72	-
chr15_ARNT2+:E003	chr15	80750270	80750317	48	+
chr15_BLM+:E004	chr15	91292597	91293297	701	+
chr15_BLM+:E005	chr15	91295017	91295176	160	+
chr15_BLM+:E017	chr15	91333879	91334074	196	+
chr15_BLM+:E020	chr15	91346751	91346950	200	+
chr15_BLM+:E021	chr15	91347397	91347589	193	+
chr15_BLM+:E024	chr15	91358332	91358692	361	+
chr15_BLOC1S6+:E002	chr15	45884333	45884474	142	+
chr15_BLOC1S6+:E003	chr15	45895298	45895385	88	+
chr15_BLOC1S6+:E004	chr15	45897626	45897712	87	+
chr15_C15orf27+:E002	chr15	76426509	76426642	134	+
chr15_C15orf27+:E003	chr15	76430048	76430236	189	+
chr15_CATSPER2-:E007	chr15	43928239	43928417	179	-
chr15_CDAN1-:E023	chr15	43027298	43027376	79	-
chr15_CEMIP+:E029	chr15	81241138	81243999	2862	+
chr15_CEP152-:E008	chr15	49048100	49048750	651	-
chr15_CGNL1+:E005	chr15	57734571	57734676	106	+
chr15_CGNL1+:E006	chr15	57743698	57743799	102	+
chr15_CGNL1+:E007	chr15	57744339	57744487	149	+
chr15_CGNL1+:E013	chr15	57816779	57816949	171	+
chr15_CIB1-:E006	chr15	90775560	90775679	120	-
chr15_CLK3+:E001	chr15	74900713	74900767	55	+
chr15_COMMD4+:E001	chr15	75628337	75628424	88	+
chr15_COMMD4+:E002	chr15	75628425	75628433	9	+
chr15_COMMD4+:E013	chr15	75633170	75634268	1099	+
chr15_CORO2B+:E007	chr15	69003881	69004045	165	+
chr15_CORO2B+:E012	chr15	69011483	69011573	91	+
chr15_CORO2B+:E013	chr15	69011752	69011891	140	+
chr15_CRTC3+:E007	chr15	91157685	91157720	36	+
chr15_CSNK1G1-:E011	chr15	64592518	64592922	405	-
chr15_CYFIP1+:E017	chr15	22955755	22956437	683	+
chr15_CYP11A1-:E009	chr15	74658057	74658553	497	-
chr15_DENND4A-:E014	chr15	65992882	65993010	129	-
chr15_DENND4A-:E032	chr15	66053698	66053704	7	-
chr15_DENND4A-:E033	chr15	66053705	66053776	72	-
chr15_DET1-:E007	chr15	89079543	89079612	70	-
chr15_DMXL2-:E002	chr15	51742326	51742543	218	-
chr15_DMXL2-:E027	chr15	51790749	51792428	1680	-
chr15_DPH6-:E007	chr15	35812474	35814479	2006	-
chr15_DUT+:E001	chr15	48623621	48623676	56	+
chr15_FAM227B-:E002	chr15	49623977	49624046	70	-
chr15_FAM227B-:E011	chr15	49869826	49869861	36	-
chr15_FAM227B-:E013	chr15	49881973	49882204	232	-
chr15_FAM63B+:E005	chr15	59113916	59114018	103	+
chr15_FAM63B+:E006	chr15	59123973	59124115	143	+
chr15_FAM63B+:E007	chr15	59139496	59139669	174	+
chr15_FAM63B+:E008	chr15	59143970	59144164	195	+
chr15_FANCI+:E002	chr15	89790860	89790962	103	+
chr15_FANCI+:E004	chr15	89803944	89804074	131	+
chr15_FANCI+:E005	chr15	89804816	89804972	157	+
chr15_FANCI+:E008	chr15	89807134	89807257	124	+
chr15_FANCI+:E015	chr15	89824401	89824531	131	+
chr15_FANCI+:E017	chr15	89826367	89826481	115	+
chr15_FANCI+:E024	chr15	89838146	89838325	180	+
chr15_FANCI+:E025	chr15	89843031	89843197	167	+
chr15_FANCI+:E027	chr15	89844557	89844673	117	+
chr15_FANCI+:E029	chr15	89848346	89848473	128	+
chr15_FANCI+:E030	chr15	89848572	89848640	69	+
chr15_FANCI+:E031	chr15	89848836	89848929	94	+
chr15_FANCI+:E032	chr15	89849238	89849425	188	+
chr15_FANCI+:E036	chr15	89857843	89857938	96	+
chr15_FBN1-:E063	chr15	48902925	48903023	99	-
chr15_FES+:E008	chr15	91432536	91432673	138	+
chr15_FRMD5-:E001	chr15	44162959	44166137	3179	-
chr15_GANC+:E004	chr15	42579889	42580016	128	+
chr15_GANC+:E014	chr15	42621504	42621647	144	+
chr15_GLCE+:E004	chr15	69553426	69553668	243	+
chr15_GNB5-:E007	chr15	52433337	52433469	133	-
chr15_GNB5-:E008	chr15	52439656	52439732	77	-
chr15_GNB5-:E009	chr15	52442081	52442122	42	-
chr15_HERC1-:E054	chr15	63998979	63999030	52	-
chr15_HERC1-:E059	chr15	64010982	64011096	115	-
chr15_HERC2-:E092	chr15	28566508	28566610	103	-
chr15_HERC2P3-:E010	chr15	20649480	20649672	193	-
chr15_IL16+:E015	chr15	81591721	81592816	1096	+
chr15_INO80-:E035	chr15	41388366	41388551	186	-
chr15_IQCH-AS1-:E002	chr15	67713673	67713836	164	-
chr15_ITGA11-:E028	chr15	68661522	68661622	101	-
chr15_ITPKA+:E003	chr15	41793833	41794049	217	+
chr15_KNSTRN+:E002	chr15	40675429	40675523	95	+
chr15_LOC101928988+:E004	chr15	64227740	64228152	413	+
chr15_LOC283683-:E001	chr15	23094331	23095301	971	-
chr15_LOC645752-:E001	chr15	78206559	78207653	1095	-
chr15_LOXL1-AS1-:E001	chr15	74209809	74211724	1916	-
chr15_LRRC49+:E011	chr15	71211389	71211532	144	+
chr15_LRRC49+:E015	chr15	71276433	71276596	164	+
chr15_LRRC49+:E016	chr15	71300718	71300955	238	+
chr15_LRRC49+:E017	chr15	71302146	71302331	186	+
chr15_LRRC49+:E018	chr15	71305143	71305252	110	+
chr15_LRRK1+:E020	chr15	101569161	101569437	277	+
chr15_LRRK1+:E024	chr15	101591916	101592165	250	+
chr15_MAN2C1-:E013	chr15	75651767	75651779	13	-
chr15_MAPKBP1+:E002	chr15	42067365	42067587	223	+
chr15_MAPKBP1+:E006	chr15	42104155	42104325	171	+
chr15_MAPKBP1+:E010	chr15	42105819	42105979	161	+
chr15_MAPKBP1+:E015	chr15	42109108	42109233	126	+
chr15_MAPKBP1+:E019	chr15	42110392	42110503	112	+
chr15_MAPKBP1+:E024	chr15	42113030	42113266	237	+
chr15_MEF2A+:E003	chr15	100161078	100161285	208	+
chr15_MEIS2-:E006	chr15	37242525	37242601	77	-
chr15_MEIS2-:E008	chr15	37375972	37376086	115	-
chr15_MEIS2-:E009	chr15	37385782	37385931	150	-
chr15_MEIS2-:E018	chr15	37391801	37392341	541	-
chr15_MGA+:E006	chr15	41999926	42000057	132	+
chr15_MGA+:E011	chr15	42021362	42021547	186	+
chr15_MNS1-:E001	chr15	56720929	56721391	463	-
chr15_MNS1-:E002	chr15	56723571	56723696	126	-
chr15_MNS1-:E006	chr15	56736642	56736871	230	-
chr15_MORF4L1+:E004	chr15	79165461	79165560	100	+
chr15_MTHFS-:E002	chr15	80189214	80189339	126	-
chr15_MYEF2-:E003	chr15	48441360	48441568	209	-
chr15_MYEF2-:E011	chr15	48450966	48451119	154	-
chr15_MYO1E-:E015	chr15	59500880	59501047	168	-
chr15_MYO1E-:E025	chr15	59548483	59548577	95	-
chr15_MYO1E-:E026	chr15	59553619	59553708	90	-
chr15_MYO1E-:E027	chr15	59564505	59564648	144	-
chr15_MYO5A-:E005	chr15	52613556	52613706	151	-
chr15_MYO5A-:E036	chr15	52702530	52702673	144	-
chr15_MYO5C-:E003	chr15	52488506	52488680	175	-
chr15_MYO5C-:E004	chr15	52497062	52497344	283	-
chr15_MYO5C-:E005	chr15	52498013	52498163	151	-
chr15_MYO5C-:E007	chr15	52503927	52504081	155	-
chr15_MYO5C-:E009	chr15	52506800	52506887	88	-
chr15_MYO5C-:E015	chr15	52517272	52517335	64	-
chr15_MYO5C-:E016	chr15	52517636	52517729	94	-
chr15_MYO5C-:E017	chr15	52521330	52521510	181	-
chr15_MYO5C-:E019	chr15	52527867	52527960	94	-
chr15_MYO5C-:E020	chr15	52529679	52529843	165	-
chr15_MYO5C-:E029	chr15	52543587	52543712	126	-
chr15_MYO9A-:E011	chr15	72168132	72168179	48	-
chr15_MYO9A-:E020	chr15	72193532	72193681	150	-
chr15_MYO9A-:E021	chr15	72195282	72195404	123	-
chr15_MYO9A-:E022	chr15	72196270	72196380	111	-
chr15_MYO9A-:E033	chr15	72286810	72286926	117	-
chr15_NEDD4-:E028	chr15	56243574	56243612	39	-
chr15_NEO1+:E021	chr15	73567033	73567065	33	+
chr15_NPTN-:E004	chr15	73855587	73855598	12	-
chr15_NPTN-:E009	chr15	73889363	73889710	348	-
chr15_NTRK3-:E007	chr15	88520596	88522694	2099	-
chr15_NTRK3-:E008	chr15	88524457	88524591	135	-
chr15_NTRK3-:E009	chr15	88576088	88576276	189	-
chr15_NTRK3-:E014	chr15	88679130	88679271	142	-
chr15_NUSAP1+:E011	chr15	41663725	41663882	158	+
chr15_OCA2-:E012	chr15	28230210	28230334	125	-
chr15_OTUD7A-:E003	chr15	31779655	31779769	115	-
chr15_OTUD7A-:E005	chr15	31795894	31796021	128	-
chr15_PAQR5+:E010	chr15	69695920	69699976	4057	+
chr15_PCSK6-:E008	chr15	101871856	101871894	39	-
chr15_PDE8A+:E003	chr15	85607601	85607657	57	+
chr15_PDE8A+:E008	chr15	85632569	85632647	79	+
chr15_PIGB+:E002	chr15	55612473	55612608	136	+
chr15_PIGB+:E003	chr15	55613471	55613588	118	+
chr15_PIGB+:E004	chr15	55619729	55619833	105	+
chr15_PIGB+:E009	chr15	55633936	55634000	65	+
chr15_PIGB+:E010	chr15	55642897	55643110	214	+
chr15_PIGB+:E011	chr15	55646996	55647176	181	+
chr15_PKM-:E015	chr15	72521888	72522063	176	-
chr15_PLCB2-:E001	chr15	40580098	40581119	1022	-
chr15_PLCB2-:E002	chr15	40581473	40581559	87	-
chr15_PLCB2-:E004	chr15	40582778	40582873	96	-
chr15_PLCB2-:E005	chr15	40582962	40583038	77	-
chr15_PLIN1-:E008	chr15	90220676	90220734	59	-
chr15_PML+:E009	chr15	74326872	74327512	641	+
chr15_PPIP5K1-:E005	chr15	43856301	43856363	63	-
chr15_PPIP5K1-:E034	chr15	43882370	43882451	82	-
chr15_PRC1-:E010	chr15	91523472	91523619	148	-
chr15_RGMA-:E006	chr15	93616813	93616939	127	-
chr15_RORA-:E016	chr15	61521252	61521502	251	-
chr15_RYR3+:E017	chr15	33893620	33893753	134	+
chr15_RYR3+:E029	chr15	33938552	33938727	176	+
chr15_RYR3+:E033	chr15	33951921	33952007	87	+
chr15_RYR3+:E036	chr15	33955738	33955938	201	+
chr15_RYR3+:E050	chr15	34030651	34030791	141	+
chr15_RYR3+:E057	chr15	34042364	34042487	124	+
chr15_RYR3+:E058	chr15	34047266	34047381	116	+
chr15_SCAND2P+:E003	chr15	85180578	85180651	74	+
chr15_SCAND2P+:E004	chr15	85181627	85181708	82	+
chr15_SCG5+:E007	chr15	32988715	32989298	584	+
chr15_SEC11A-:E003	chr15	85222457	85222518	62	-
chr15_SEMA6D+:E010	chr15	48053527	48053628	102	+
chr15_SEMA7A-:E001	chr15	74701630	74703326	1697	-
chr15_SEMA7A-:E010	chr15	74709932	74710016	85	-
chr15_SLC24A1+:E008	chr15	65942720	65943280	561	+
chr15_SLC24A1+:E011	chr15	65946168	65948598	2431	+
chr15_SLC51B+:E002	chr15	65342235	65342439	205	+
chr15_SLC51B+:E003	chr15	65343853	65343943	91	+
chr15_SLC51B+:E004	chr15	65345304	65345734	431	+
chr15_SLCO3A1+:E001	chr15	92396938	92397318	381	+
chr15_SMAD6+:E002	chr15	67000930	67001076	147	+
chr15_SNX22+:E001	chr15	64443916	64444049	134	+
chr15_SNX22+:E002	chr15	64444442	64444525	84	+
chr15_SNX22+:E003	chr15	64444837	64444941	105	+
chr15_SNX22+:E004	chr15	64445444	64445538	95	+
chr15_SNX22+:E006	chr15	64445851	64445883	33	+
chr15_SNX22+:E007	chr15	64446134	64446201	68	+
chr15_SPATA5L1+:E006	chr15	45707978	45708007	30	+
chr15_SPG21-:E009	chr15	65281744	65281844	101	-
chr15_SRP14-:E003	chr15	40329510	40329549	40	-
chr15_STARD9+:E027	chr15	43008875	43008962	88	+
chr15_THAP10-:E002	chr15	71175100	71175247	148	-
chr15_THSD4+:E005	chr15	71548952	71549054	103	+
chr15_THSD4+:E011	chr15	72030071	72030346	276	+
chr15_THSD4+:E017	chr15	72063403	72063547	145	+
chr15_TLN2+:E003	chr15	62944204	62944333	130	+
chr15_TLN2+:E004	chr15	62945361	62945513	153	+
chr15_TLN2+:E010	chr15	62985039	62985140	102	+
chr15_TLN2+:E033	chr15	63045972	63046115	144	+
chr15_TM2D3-:E005	chr15	102191899	102191976	78	-
chr15_TP53BP1-:E024	chr15	43772057	43772215	159	-
chr15_TRPM7-:E039	chr15	50978728	50979012	285	-
chr15_TTBK2-:E008	chr15	43103886	43103978	93	-
chr15_TTBK2-:E009	chr15	43109230	43109295	66	-
chr15_TTBK2-:E010	chr15	43120126	43120230	105	-
chr15_TTC23-:E007	chr15	99740124	99740301	178	-
chr15_TTC23-:E014	chr15	99785594	99785715	122	-
chr15_TTC23-:E015	chr15	99789376	99789621	246	-
chr15_TTC23-:E016	chr15	99789622	99789824	203	-
chr15_TTC23-:E017	chr15	99789827	99790004	178	-
chr15_TYRO3+:E013	chr15	41863236	41863316	81	+
chr15_TYRO3+:E018	chr15	41865877	41866013	137	+
chr15_UBAP1L-:E001	chr15	65385342	65385569	228	-
chr15_UBE2Q2P1-:E002	chr15	85081763	85081847	85	-
chr15_UBL7-AS1+:E003	chr15	74754373	74754439	67	+
chr15_UBR1-:E040	chr15	43351900	43352023	124	-
chr15_ULK3-:E015	chr15	75132658	75132838	181	-
chr15_UNC13C+:E007	chr15	54556366	54556593	228	+
chr15_UNC13C+:E024	chr15	54825115	54825264	150	+
chr15_USP8+:E013	chr15	50776472	50776558	87	+
chr15_VPS13C-:E034	chr15	62217655	62217747	93	-
chr15_VPS13C-:E060	chr15	62264824	62264963	140	-
chr15_VPS13C-:E069	chr15	62283199	62283293	95	-
chr15_VPS13C-:E075	chr15	62304306	62304363	58	-
chr15_VPS13C-:E076	chr15	62305238	62305318	81	-
chr15_VPS13C-:E077	chr15	62306132	62306191	60	-
chr15_VPS13C-:E078	chr15	62312678	62312737	60	-
chr15_VPS13C-:E081	chr15	62320557	62320619	63	-
chr15_VPS13C-:E084	chr15	62333523	62333565	43	-
chr15_VPS13C-:E085	chr15	62336411	62336454	44	-
chr15_VPS13C-:E086	chr15	62352474	62352664	191	-
chr15_VWA9-:E006	chr15	65885908	65885910	3	-
chr15_WHAMMP1-:E005	chr15	32820733	32820902	170	-
chr15_WHAMMP1-:E006	chr15	32821984	32822139	156	-
chr15_WHAMMP3-:E010	chr15	23205042	23205198	157	-
chr15_WHAMMP3-:E011	chr15	23207762	23208357	596	-
chr15_ZFAND6+:E004	chr15	80364903	80364989	87	+
chr15_ZFYVE19+:E004	chr15	41100453	41100576	124	+
chr15_ZSCAN2+:E003	chr15	85149760	85150116	357	+
chr15_ZWILCH+:E001	chr15	66797421	66797729	309	+
chr15_ZWILCH+:E003	chr15	66801179	66801230	52	+
chr15_ZWILCH+:E004	chr15	66806326	66806421	96	+
chr15_ZWILCH+:E005	chr15	66807864	66807982	119	+
chr15_ZWILCH+:E011	chr15	66820195	66820250	56	+
chr16_ABCA17P+:E002	chr16	2411117	2411201	85	+
chr16_ACSM3+:E014	chr16	20807692	20807811	120	+
chr16_ACSM5+:E008	chr16	20441000	20441123	124	+
chr16_ACSM5+:E010	chr16	20442542	20442643	102	+
chr16_ADAT1-:E007	chr16	75652484	75652538	55	-
chr16_ADAT1-:E009	chr16	75654164	75654232	69	-
chr16_ADAT1-:E010	chr16	75654529	75654718	190	-
chr16_ADAT1-:E011	chr16	75656301	75656362	62	-
chr16_ADCY7+:E026	chr16	50348925	50349049	125	+
chr16_AFG3L1P+:E004	chr16	90044086	90044210	125	+
chr16_AFG3L1P+:E006	chr16	90046650	90046744	95	+
chr16_AFG3L1P+:E007	chr16	90048181	90048331	151	+
chr16_AFG3L1P+:E008	chr16	90050939	90051007	69	+
chr16_AFG3L1P+:E009	chr16	90055260	90055359	100	+
chr16_ALDOA+:E001	chr16	30064411	30064538	128	+
chr16_ALDOA+:E002	chr16	30064785	30064820	36	+
chr16_ALDOA+:E004	chr16	30066493	30066648	156	+
chr16_AMDHD2+:E003	chr16	2570985	2571124	140	+
chr16_ANKS3-:E008	chr16	4750971	4751135	165	-
chr16_ANKS3-:E009	chr16	4751435	4751544	110	-
chr16_BAIAP3+:E013	chr16	1391295	1391490	196	+
chr16_BAIAP3+:E030	chr16	1396171	1396362	192	+
chr16_BANP+:E014	chr16	88068929	88068937	9	+
chr16_BCAR1-:E007	chr16	75271989	75272980	992	-
chr16_BEAN1+:E005	chr16	66514489	66516745	2257	+
chr16_BRICD5-:E006	chr16	2260784	2261069	286	-
chr16_C16orf58-:E011	chr16	31512007	31512052	46	-
chr16_CACNA1H+:E011	chr16	1255114	1255265	152	+
chr16_CACNA1H+:E012	chr16	1256104	1256289	186	+
chr16_CACNA1H+:E013	chr16	1257001	1257118	118	+
chr16_CALB2+:E002	chr16	71406056	71406132	77	+
chr16_CALB2+:E007	chr16	71417873	71417928	56	+
chr16_CALB2+:E009	chr16	71418686	71418739	54	+
chr16_CASKIN1-:E002	chr16	2228903	2229326	424	-
chr16_CASKIN1-:E003	chr16	2229594	2231600	2007	-
chr16_CASKIN1-:E004	chr16	2231792	2231930	139	-
chr16_CASKIN1-:E007	chr16	2234778	2234869	92	-
chr16_CASKIN1-:E010	chr16	2235308	2235409	102	-
chr16_CASKIN1-:E011	chr16	2236708	2236825	118	-
chr16_CASKIN1-:E012	chr16	2236979	2237073	95	-
chr16_CASKIN1-:E013	chr16	2237167	2237275	109	-
chr16_CASKIN1-:E014	chr16	2237354	2237462	109	-
chr16_CASKIN1-:E015	chr16	2239028	2239158	131	-
chr16_CASKIN1-:E016	chr16	2239239	2239334	96	-
chr16_CASKIN1-:E017	chr16	2239420	2239565	146	-
chr16_CASKIN1-:E018	chr16	2240074	2240171	98	-
chr16_CASKIN1-:E019	chr16	2240308	2240359	52	-
chr16_CASKIN1-:E020	chr16	2246340	2246465	126	-
chr16_CCDC113+:E005	chr16	58293758	58293838	81	+
chr16_CDIP1-:E009	chr16	4588703	4588816	114	-
chr16_CDK10+:E007	chr16	89758857	89758924	68	+
chr16_CDR2-:E002	chr16	22360600	22360764	165	-
chr16_CENPN+:E003	chr16	81047741	81047786	46	+
chr16_CENPN+:E004	chr16	81050931	81050990	60	+
chr16_CENPN+:E005	chr16	81051363	81051439	77	+
chr16_CES1-:E007	chr16	55846815	55846955	141	-
chr16_CES1-:E009	chr16	55853447	55853551	105	-
chr16_CHTF8-:E004	chr16	69165992	69166071	80	-
chr16_CIITA+:E022	chr16	11017735	11018840	1106	+
chr16_CLEC16A+:E012	chr16	11097115	11097162	48	+
chr16_CMIP+:E014	chr16	81727044	81727092	49	+
chr16_CMTM4-:E003	chr16	66655965	66656125	161	-
chr16_CRAMP1L+:E003	chr16	1682213	1682366	154	+
chr16_CRAMP1L+:E005	chr16	1691140	1691188	49	+
chr16_CRAMP1L+:E006	chr16	1702497	1702582	86	+
chr16_CRNDE-:E003	chr16	54954251	54954322	72	-
chr16_DNASE1+:E002	chr16	3705374	3705521	148	+
chr16_DNASE1+:E004	chr16	3706103	3706186	84	+
chr16_DOC2A-:E002	chr16	30017734	30017830	97	-
chr16_DOC2A-:E003	chr16	30017917	30017998	82	-
chr16_DOC2A-:E004	chr16	30018106	30018176	71	-
chr16_DOC2A-:E005	chr16	30018177	30018269	93	-
chr16_DOC2A-:E007	chr16	30018494	30018620	127	-
chr16_DOC2A-:E008	chr16	30020317	30020324	8	-
chr16_DOC2A-:E009	chr16	30020325	30020426	102	-
chr16_DOC2A-:E010	chr16	30020523	30020597	75	-
chr16_DOC2A-:E011	chr16	30020799	30020878	80	-
chr16_DOC2A-:E012	chr16	30021282	30021347	66	-
chr16_DOK4-:E008	chr16	57513354	57513600	247	-
chr16_DUS2+:E003	chr16	68071909	68072052	144	+
chr16_DUS2+:E005	chr16	68087467	68087558	92	+
chr16_DUS2+:E010	chr16	68100469	68100539	71	+
chr16_DUS2+:E011	chr16	68104037	68104123	87	+
chr16_DUS2+:E015	chr16	68110535	68110622	88	+
chr16_EARS2-:E002	chr16	23534739	23534831	93	-
chr16_ERCC4+:E004	chr16	14021885	14022092	208	+
chr16_ERCC4+:E009	chr16	14031623	14031715	93	+
chr16_ERI2-:E009	chr16	20814118	20814245	128	-
chr16_ERI2-:E010	chr16	20814755	20814838	84	-
chr16_FAHD1+:E003	chr16	1888017	1888135	119	+
chr16_FANCA-:E035	chr16	89864767	89865487	721	-
chr16_FANCA-:E038	chr16	89869667	89869749	83	-
chr16_FANCA-:E040	chr16	89874702	89874775	74	-
chr16_FANCA-:E042	chr16	89877337	89877479	143	-
chr16_FANCA-:E044	chr16	89882285	89882394	110	-
chr16_FBXL19+:E005	chr16	30938629	30938772	144	+
chr16_GAN+:E004	chr16	81390390	81390607	218	+
chr16_GAN+:E005	chr16	81391415	81391536	122	+
chr16_GAN+:E007	chr16	81397399	81397548	150	+
chr16_GLG1-:E016	chr16	74506424	74506532	109	-
chr16_GNAO1+:E003	chr16	56309843	56309984	142	+
chr16_GNAO1+:E004	chr16	56362543	56362703	161	+
chr16_GNAO1+:E011	chr16	56390015	56391356	1342	+
chr16_GPR56+:E007	chr16	57675503	57675620	118	+
chr16_GRIN2A-:E001	chr16	9847262	9857285	10024	-
chr16_HCFC1R1-:E004	chr16	3073414	3073474	61	-
chr16_IFT140-:E002	chr16	1568217	1568358	142	-
chr16_IFT140-:E006	chr16	1573519	1573701	183	-
chr16_IFT140-:E019	chr16	1630760	1630851	92	-
chr16_IFT140-:E022	chr16	1636131	1636276	146	-
chr16_IL32+:E004	chr16	3115639	3115656	18	+
chr16_IL32+:E005	chr16	3115657	3115662	6	+
chr16_IL32+:E007	chr16	3115689	3115711	23	+
chr16_IL4R+:E012	chr16	27372087	27372136	50	+
chr16_ITGAM+:E011	chr16	31288241	31288370	130	+
chr16_KATNB1+:E009	chr16	57786442	57786513	72	+
chr16_KCTD13-:E002	chr16	29922299	29922494	196	-
chr16_KIAA0513+:E014	chr16	85120678	85120772	95	+
chr16_KIAA0556+:E005	chr16	27642386	27642483	98	+
chr16_KIAA0556+:E012	chr16	27715217	27715319	103	+
chr16_KIAA0895L-:E005	chr16	67213718	67213861	144	-
chr16_KIFC3-:E006	chr16	57794954	57795083	130	-
chr16_KLHL36+:E002	chr16	84684458	84684536	79	+
chr16_LMF1-:E017	chr16	1025761	1027093	1333	-
chr16_LMF1-:E018	chr16	1029025	1029110	86	-
chr16_LMF1-:E019	chr16	1029601	1029758	158	-
chr16_LOC100505942-:E002	chr16	67562220	67562648	429	-
chr16_LOC100506083-:E004	chr16	70375843	70376002	160	-
chr16_LOC101928736+:E003	chr16	30887351	30887439	89	+
chr16_LOC102723385-:E001	chr16	19074076	19074217	142	-
chr16_LOC283922-:E011	chr16	74385938	74386101	164	-
chr16_LOC652276+:E001	chr16	2653385	2653728	344	+
chr16_LOC730183-:E001	chr16	30709025	30709252	228	-
chr16_MAPK8IP3+:E001	chr16	1756221	1756658	438	+
chr16_MAPK8IP3+:E012	chr16	1808979	1808996	18	+
chr16_MAPK8IP3+:E018	chr16	1812676	1812732	57	+
chr16_MKL2+:E002	chr16	14173147	14173211	65	+
chr16_MKL2+:E003	chr16	14234401	14234617	217	+
chr16_MLKL-:E002	chr16	74708858	74708998	141	-
chr16_MLKL-:E005	chr16	74709511	74709662	152	-
chr16_MLKL-:E011	chr16	74729196	74729657	462	-
chr16_MT1G-:E003	chr16	56701878	56701977	100	-
chr16_MT3+:E001	chr16	56623267	56623533	267	+
chr16_MTHFSD-:E010	chr16	86588251	86588354	104	-
chr16_MVP+:E001	chr16	29841795	29841835	41	+
chr16_NAA60+:E002	chr16	3498471	3498540	70	+
chr16_NAGPA-AS1+:E002	chr16	5092096	5092972	877	+
chr16_NFAT5+:E007	chr16	69689512	69689702	191	+
chr16_NFAT5+:E013	chr16	69718793	69718873	81	+
chr16_NME4+:E001	chr16	446755	447079	325	+
chr16_NOD2+:E010	chr16	50759400	50759483	84	+
chr16_NUP93+:E004	chr16	56815704	56816126	423	+
chr16_PALB2-:E004	chr16	23632683	23632799	117	-
chr16_PALB2-:E005	chr16	23634290	23634451	162	-
chr16_PALB2-:E006	chr16	23635330	23635415	86	-
chr16_PAPD5+:E011	chr16	50259009	50259149	141	+
chr16_PDXDC2P-:E005	chr16	70016561	70016660	100	-
chr16_PDXDC2P-:E006	chr16	70020284	70020412	129	-
chr16_PDXDC2P-:E009	chr16	70029972	70030129	158	-
chr16_PDZD9-:E001	chr16	21995186	21995981	796	-
chr16_PHKG2+:E012	chr16	30771440	30772497	1058	+
chr16_PHLPP2-:E011	chr16	71710350	71710552	203	-
chr16_PHLPP2-:E012	chr16	71712658	71712888	231	-
chr16_PHLPP2-:E018	chr16	71748415	71748704	290	-
chr16_PIEZO1-:E008	chr16	88785982	88786129	148	-
chr16_PIEZO1-:E025	chr16	88792692	88792863	172	-
chr16_PIEZO1-:E034	chr16	88799996	88800153	158	-
chr16_PIEZO1-:E038	chr16	88801283	88801461	179	-
chr16_PKD1L3-:E001	chr16	71963441	71963581	141	-
chr16_PLCG2+:E029	chr16	81972406	81972520	115	+
chr16_PRKCB+:E018	chr16	24231282	24231932	651	+
chr16_PRMT7+:E002	chr16	68345017	68345648	632	+
chr16_RBFOX1+:E001	chr16	6069132	6069993	862	+
chr16_RBFOX1+:E002	chr16	6366996	6367058	63	+
chr16_RBFOX1+:E003	chr16	6704604	6704651	48	+
chr16_RBFOX1+:E004	chr16	6823810	6824014	205	+
chr16_RLTPR+:E031	chr16	67688235	67688595	361	+
chr16_RLTPR+:E032	chr16	67688681	67688803	123	+
chr16_RLTPR+:E033	chr16	67689934	67689970	37	+
chr16_RLTPR+:E034	chr16	67690131	67690202	72	+
chr16_RLTPR+:E035	chr16	67690327	67690548	222	+
chr16_RRN3P3-:E005	chr16	22445948	22446132	185	-
chr16_SETD1A+:E001	chr16	30968615	30969285	671	+
chr16_SEZ6L2-:E001	chr16	29882480	29883049	570	-
chr16_SEZ6L2-:E002	chr16	29883508	29883604	97	-
chr16_SEZ6L2-:E003	chr16	29883730	29883847	118	-
chr16_SHISA9+:E002	chr16	13002336	13005507	3172	+
chr16_SLC38A7-:E006	chr16	58710193	58710250	58	-
chr16_SLC9A5+:E006	chr16	67290372	67290592	221	+
chr16_SLC9A5+:E007	chr16	67290814	67291016	203	+
chr16_SLX4-:E002	chr16	3633098	3633511	414	-
chr16_SMG1-:E047	chr16	18882123	18882210	88	-
chr16_SMG1P3-:E020	chr16	21481068	21481240	173	-
chr16_SMG1P3-:E021	chr16	21482975	21483072	98	-
chr16_SNAI3-AS1+:E005	chr16	88753199	88753594	396	+
chr16_SNX29+:E006	chr16	12140241	12140311	71	+
chr16_STX4+:E006	chr16	31045525	31045546	22	+
chr16_SYNGR3+:E004	chr16	2042864	2044276	1413	+
chr16_TAF1C-:E011	chr16	84215470	84215547	78	-
chr16_TMC7+:E017	chr16	19073100	19075262	2163	+
chr16_TSC2+:E027	chr16	2129033	2129035	3	+
chr16_TVP23A-:E002	chr16	10864129	10864188	60	-
chr16_TVP23A-:E003	chr16	10865527	10865655	129	-
chr16_TVP23A-:E004	chr16	10867170	10867298	129	-
chr16_TVP23A-:E005	chr16	10867896	10867985	90	-
chr16_TVP23A-:E006	chr16	10868809	10868953	145	-
chr16_TVP23A-:E007	chr16	10911960	10912039	80	-
chr16_UBE2I+:E004	chr16	1362348	1362604	257	+
chr16_USB1+:E004	chr16	58044922	58047474	2553	+
chr16_USP10+:E002	chr16	84738346	84738466	121	+
chr16_WDR90+:E015	chr16	705307	705468	162	+
chr16_WWOX+:E011	chr16	78458767	78458952	186	+
chr16_WWOX+:E012	chr16	78466385	78466649	265	+
chr16_XYLT1-:E002	chr16	17211503	17211836	334	-
chr16_ZDHHC1-:E006	chr16	67432723	67432847	125	-
chr16_ZFP90+:E002	chr16	68591901	68592027	127	+
chr16_ZFPM1+:E007	chr16	88598410	88598643	234	+
chr16_ZNF174+:E003	chr16	3454909	3455043	135	+
chr16_ZNF213+:E005	chr16	3188355	3188418	64	+
chr16_ZNF267+:E001	chr16	31885079	31885290	212	+
chr16_ZNF276+:E001	chr16	89786776	89786990	215	+
chr16_ZNF720+:E002	chr16	31733947	31734073	127	+
chr16_ZNF720+:E003	chr16	31734579	31734674	96	+
chr16_ZNF75A+:E001	chr16	3355433	3355643	211	+
chr16_ZNF778+:E003	chr16	89288500	89288591	92	+
chr17_ABCA10-:E007	chr17	67149612	67149687	76	-
chr17_ABCA10-:E018	chr17	67178294	67178431	138	-
chr17_ABCA10-:E019	chr17	67178816	67178949	134	-
chr17_ABCA10-:E020	chr17	67181618	67181784	167	-
chr17_ABCA6-:E028	chr17	67111517	67111627	111	-
chr17_ABCA6-:E032	chr17	67124760	67124945	186	-
chr17_ABCA8-:E025	chr17	66913502	66913592	91	-
chr17_ABCA8-:E035	chr17	66928429	66928655	227	-
chr17_ABCA8-:E036	chr17	66929309	66929412	104	-
chr17_ABCA9-:E038	chr17	67047172	67047280	109	-
chr17_ABR-:E017	chr17	975854	975994	141	-
chr17_ABR-:E025	chr17	1028518	1028702	185	-
[truncated: 5,074 more rows]

## Sheet: Table 2-Brain vs Liver
List of exons that are differential used in the brain tissue but not in the liver tissue							List of exons that are differential used in the liver tissue but not in the brain tissue
Brain tissue							Liver tissue
ID	seqnames	start	end	width	strand		ID	seqnames	start	end	width	strand
chr10_ABI1-:E006	chr10	27052809	27052889	81	-		chr10_ANKRD1-:E006	chr10	92678622	92678729	108	-
chr10_AKR1E2+:E003	chr10	4872867	4873034	168	+		chr10_ANKRD1-:E007	chr10	92678888	92679025	138	-
chr10_ANK3-:E038	chr10	61967794	61967991	198	-		chr10_CCDC7+:E005	chr10	32745179	32745262	84	+
chr10_ANK3-:E046	chr10	62039296	62039397	102	-		chr10_CCDC7+:E022	chr10	32871962	32872235	274	+
chr10_ANKRD22-:E006	chr10	90611344	90611732	389	-		chr10_CCDC7+:E039	chr10	33137524	33137646	123	+
chr10_ANKRD26-:E015	chr10	27332355	27332496	142	-		chr10_CCDC7+:E040	chr10	33140735	33140860	126	+
chr10_ANKRD26-:E017	chr10	27335282	27335449	168	-		chr10_CDK1+:E004	chr10	62539899	62539960	62	+
chr10_ANKRD26-:E020	chr10	27342249	27342319	71	-		chr10_CREM+:E003	chr10	35426710	35426807	98	+
chr10_ANKRD26-:E021	chr10	27349274	27349346	73	-		chr10_CYP17A1-:E006	chr10	104594542	104594771	230	-
chr10_ANKRD26-:E023	chr10	27350073	27350171	99	-		chr10_CYP26A1+:E003	chr10	94834065	94834289	225	+
chr10_ANKRD26-:E028	chr10	27366562	27366622	61	-		chr10_CYP26A1+:E004	chr10	94834536	94834826	291	+
chr10_ANKRD26-:E034	chr10	27382614	27382728	115	-		chr10_CYP2C8-:E011	chr10	96828992	96829254	263	-
chr10_ANKRD26-:E035	chr10	27389014	27389427	414	-		chr10_GSTO2+:E003	chr10	106034887	106034983	97	+
chr10_ARHGAP21-:E019	chr10	24911662	24911691	30	-		chr10_HELLS+:E024	chr10	96354452	96354611	160	+
chr10_ARID5B+:E002	chr10	63661918	63662172	255	+		chr10_KIF20B+:E010	chr10	91477181	91477252	72	+
chr10_ATRNL1+:E017	chr10	117027803	117027921	119	+		chr10_KIF20B+:E017	chr10	91486170	91486278	109	+
chr10_ATRNL1+:E018	chr10	117040865	117040997	133	+		chr10_KIF20B+:E018	chr10	91487613	91487653	41	+
chr10_ATRNL1+:E019	chr10	117045726	117045907	182	+		chr10_MRC1+:E007	chr10	18138508	18138693	186	+
chr10_ATRNL1+:E020	chr10	117059544	117059757	214	+		chr10_NFKB2+:E005	chr10	104155554	104155644	91	+
chr10_ATRNL1+:E023	chr10	117093792	117093929	138	+		chr10_OPTN+:E004	chr10	13151097	13151111	15	+
chr10_ATRNL1+:E024	chr10	117154169	117154262	94	+		chr10_P4HA1-:E017	chr10	74837479	74837571	93	-
chr10_BICC1+:E002	chr10	60380615	60380661	47	+		chr10_PDSS1+:E001	chr10	26986595	26986769	175	+
chr10_BICC1+:E020	chr10	60580129	60580228	100	+		chr10_POLL-:E013	chr10	103347961	103348027	67	-
chr10_BMS1P4-:E011	chr10	75488137	75488345	209	-		chr10_PRR26+:E004	chr10	696231	696382	152	+
chr10_C10orf90-:E001	chr10	128113574	128114471	898	-		chr10_PTER+:E002	chr10	16479356	16479489	134	+
chr10_C1QL3-:E002	chr10	16562477	16564004	1528	-		chr10_SEPT7P9-:E001	chr10	38671998	38672183	186	-
chr10_CACNB2+:E008	chr10	18690853	18690972	120	+		chr10_SUFU+:E011	chr10	104378823	104379220	398	+
chr10_CACNB2+:E009	chr10	18787284	18787406	123	+		chr10_SUV39H2+:E006	chr10	14923499	14923644	146	+
chr10_CACNB2+:E010	chr10	18789741	18789877	137	+		chr10_TACC2+:E005	chr10	123847993	123848106	114	+
chr10_CACNB2+:E011	chr10	18795400	18795476	77	+		chr10_TACR2-:E003	chr10	71168678	71168831	154	-
chr10_CACNB2+:E017	chr10	18816517	18816626	110	+		chr10_TET1+:E010	chr10	70442593	70442730	138	+
chr10_CAMK2G-:E010	chr10	75587847	75587879	33	-		chr10_WDFY4+:E050	chr10	50154085	50154202	118	+
chr10_CCAR1+:E002	chr10	70481040	70481045	6	+		chr10_WDFY4+:E053	chr10	50167767	50167858	92	+
chr10_CCDC3-:E004	chr10	13091674	13091941	268	-		chr10_ZFAND4-:E003	chr10	46120031	46120085	55	-
chr10_CCDC3-:E005	chr10	13115868	13116100	233	-		chr11_AGBL2-:E016	chr11	47731929	47732063	135	-
chr10_CCDC7+:E010	chr10	32762895	32762951	57	+		chr11_C2CD3-:E004	chr11	73745477	73745653	177	-
chr10_CCDC7+:E026	chr10	32983807	32983920	114	+		chr11_CD3G+:E007	chr11	118223834	118224497	664	+
chr10_CCDC7+:E027	chr10	33000548	33000658	111	+		chr11_CDHR5-:E010	chr11	621080	621250	171	-
chr10_CCDC7+:E028	chr10	33015662	33015760	99	+		chr11_CDHR5-:E014	chr11	624213	624263	51	-
chr10_CCDC7+:E030	chr10	33018260	33018385	126	+		chr11_CHID1-:E016	chr11	914745	915058	314	-
chr10_CCDC7+:E042	chr10	33165275	33165508	234	+		chr11_CHRDL2-:E001	chr11	74407474	74407630	157	-
chr10_CCNJ+:E003	chr10	97810013	97810223	211	+		chr11_CHRDL2-:E002	chr11	74408250	74408342	93	-
chr10_CCNJ+:E005	chr10	97816845	97816877	33	+		chr11_DCDC5-:E019	chr11	30973992	30974115	124	-
chr10_CCNJ+:E006	chr10	97816878	97816880	3	+		chr11_DCDC5-:E020	chr11	31014006	31014233	228	-
chr10_CDH23+:E039	chr10	73500579	73500707	129	+		chr11_ELP4+:E012	chr11	31784959	31785097	139	+
chr10_CHST3+:E002	chr10	73765494	73765740	247	+		chr11_FOLH1B+:E011	chr11	89424050	89424314	265	+
chr10_CPXM2-:E006	chr10	125528042	125528238	197	-		chr11_FOLH1B+:E012	chr11	89424615	89424696	82	+
chr10_CPXM2-:E010	chr10	125558631	125558715	85	-		chr11_FOLH1B+:E013	chr11	89429801	89429893	93	+
chr10_CREM+:E007	chr10	35464515	35464633	119	+		chr11_FOLH1B+:E014	chr11	89431578	89431886	309	+
chr10_CREM+:E013	chr10	35484055	35484142	88	+		chr11_GDPD4-:E001	chr11	76927603	76928359	757	-
chr10_CTNNA3-:E010	chr10	68526022	68526174	153	-		chr11_HBD-:E001	chr11	5254059	5254322	264	-
chr10_CTNNA3-:E013	chr10	68940075	68940278	204	-		chr11_HEPHL1+:E020	chr11	93844858	93847374	2517	+
chr10_CTSLP2+:E001	chr10	48155943	48156102	160	+		chr11_IGF2-:E003	chr11	2161365	2161529	165	-
chr10_CWF19L1-:E014	chr10	102027328	102027437	110	-		chr11_ILK+:E003	chr11	6625053	6625409	357	+
chr10_DCLRE1C-:E005	chr10	14968842	14968896	55	-		chr11_MDK+:E002	chr11	46402618	46402733	116	+
chr10_DLG5-:E019	chr10	79584142	79584234	93	-		chr11_MRE11A-:E020	chr11	94226850	94226956	107	-
chr10_DLG5-:E020	chr10	79588640	79588743	104	-		chr11_MS4A6A-:E010	chr11	59950609	59950804	196	-
chr10_DLG5-:E027	chr10	79603205	79603464	260	-		chr11_MS4A6A-:E011	chr11	59951793	59952014	222	-
chr10_DNA2-:E016	chr10	70206053	70206170	118	-		chr11_MS4A7+:E004	chr11	60152561	60152695	135	+
chr10_DNA2-:E017	chr10	70209785	70210004	220	-		chr11_MUC5B+:E042	chr11	1279329	1279433	105	+
chr10_DYDC2+:E005	chr10	82116524	82116581	58	+		chr11_MUC5B+:E044	chr11	1280172	1280291	120	+
chr10_EDRF1+:E001	chr10	127408084	127408484	401	+		chr11_MUC5B+:E046	chr11	1281193	1281315	123	+
chr10_EDRF1+:E006	chr10	127414251	127414407	157	+		chr11_MUC6-:E002	chr11	1013899	1014001	103	-
chr10_EDRF1+:E008	chr10	127417927	127418048	122	+		chr11_MYO7A+:E016	chr11	76877102	76877208	107	+
chr10_EDRF1+:E010	chr10	127418857	127418968	112	+		chr11_NOX4-:E015	chr11	89182608	89182692	85	-
chr10_EDRF1+:E020	chr10	127430789	127430914	126	+		chr11_NOX4-:E016	chr11	89184953	89185059	107	-
chr10_EMX2OS-:E001	chr10	119243804	119250422	6619	-		chr11_PICALM-:E023	chr11	85780762	85780923	162	-
chr10_ENKUR-:E006	chr10	25284575	25284798	224	-		chr11_PTPRJ+:E002	chr11	48131610	48131628	19	+
chr10_ERCC6-:E008	chr10	50681523	50681633	111	-		chr11_SHANK2-:E017	chr11	70666469	70666787	319	-
chr10_ERCC6-:E009	chr10	50682073	50682288	216	-		chr11_SHANK2-:E019	chr11	70803467	70803635	169	-
chr10_FAM107B-:E007	chr10	14613990	14614188	199	-		chr11_SHANK2-:E020	chr11	70805583	70805734	152	-
chr10_FAM13C-:E012	chr10	61083748	61083866	119	-		chr11_SHANK2-:E023	chr11	70829875	70830078	204	-
chr10_FAM13C-:E013	chr10	61112030	61112234	205	-		chr11_SHANK2-:E024	chr11	70858166	70858384	219	-
chr10_FAM178A+:E003	chr10	102675756	102675799	44	+		chr11_SHANK2-:E025	chr11	70935743	70935842	100	-
chr10_FAM208B+:E002	chr10	5754786	5754881	96	+		chr11_SLC43A1-:E003	chr11	57256389	57256462	74	-
chr10_FAM213A+:E003	chr10	82173575	82173632	58	+		chr11_SLC43A1-:E010	chr11	57265226	57265318	93	-
chr10_FAM21A+:E004	chr10	51838435	51838497	63	+		chr11_ST14+:E002	chr11	130058009	130058168	160	+
chr10_FBXO18+:E005	chr10	5937019	5937150	132	+		chr11_ST14+:E011	chr11	130066465	130066595	131	+
chr10_FRMD4A-:E014	chr10	13779844	13779930	87	-		chr11_TEX12+:E002	chr11	112039976	112040054	79	+
chr10_FRMD4A-:E015	chr10	13782194	13782251	58	-		chr11_TMEM45B+:E002	chr11	129722370	129722555	186	+
chr10_FRMD4A-:E016	chr10	13782512	13782577	66	-		chr11_TPCN2+:E007	chr11	68831363	68831435	73	+
chr10_FRMD4A-:E017	chr10	13789736	13789819	84	-		chr11_TREH-:E013	chr11	118533761	118533905	145	-
chr10_FRMD4A-:E018	chr10	13803647	13803669	23	-		chr11_TRIM5-:E011	chr11	5706246	5706339	94	-
chr10_FRMD4A-:E019	chr10	13804624	13804680	57	-		chr11_TSPAN32+:E009	chr11	2338574	2338755	182	+
chr10_FRMD4A-:E020	chr10	13824922	13825006	85	-		chr11_WEE1+:E001	chr11	9595228	9596056	829	+
chr10_FRMD4A-:E025	chr10	14372596	14372866	271	-		chr11_XRRA1-:E009	chr11	74574026	74574066	41	-
chr10_HECTD2+:E002	chr10	93185038	93185167	130	+		chr12_BIN2-:E010	chr12	51695900	51696469	570	-
chr10_HECTD2+:E004	chr10	93221011	93221113	103	+		chr12_BTG1-:E001	chr12	92534054	92535426	1373	-
chr10_HECTD2+:E008	chr10	93240851	93240896	46	+		chr12_CCDC38-:E006	chr12	96275263	96275332	70	-
chr10_HECTD2+:E009	chr10	93242724	93242833	110	+		chr12_CD163L1-:E010	chr12	7527877	7528191	315	-
chr10_HECTD2+:E018	chr10	93255962	93255970	9	+		chr12_COX14+:E003	chr12	50512276	50512335	60	+
chr10_HECTD2+:E019	chr10	93255971	93256129	159	+		chr12_DDX11+:E027	chr12	31256251	31256255	5	+
chr10_HNRNPF-:E007	chr10	43904175	43904332	158	-		chr12_EFCAB4B-:E003	chr12	3728437	3728538	102	-
chr10_HPS1-:E021	chr10	100205162	100205170	9	-		chr12_FAM60A-:E006	chr12	31457916	31457919	4	-
chr10_IDI2-AS1+:E005	chr10	1082729	1082833	105	+		chr12_GNN-:E002	chr12	104238289	104238427	139	-
chr10_IFIT2+:E001	chr10	91061706	91061885	180	+		chr12_GYS2-:E001	chr12	21689123	21690109	987	-
chr10_INPP5F+:E018	chr10	121578769	121579051	283	+		chr12_HDAC7-:E026	chr12	48213550	48213763	214	-
chr10_INPP5F+:E019	chr10	121580358	121580429	72	+		chr12_HNF1A+:E002	chr12	121426636	121426835	200	+
chr10_INPP5F+:E020	chr10	121581943	121582016	74	+		chr12_HNF1A+:E003	chr12	121431323	121431509	187	+
chr10_ITGA8-:E010	chr10	15639206	15639298	93	-		chr12_HNF1A+:E006	chr12	121434344	121434545	202	+
chr10_ITGA8-:E018	chr10	15686029	15686220	192	-		chr12_HNF1A+:E007	chr12	121435277	121435468	192	+
chr10_ITIH5-:E016	chr10	7697594	7697638	45	-		chr12_HNF1A+:E008	chr12	121437071	121437192	122	+
chr10_JMJD1C-:E026	chr10	65140078	65140242	165	-		chr12_IGF1-:E002	chr12	102811454	102811732	279	-
chr10_KAT6B+:E008	chr10	76735157	76735212	56	+		chr12_IGF1-:E003	chr12	102811733	102811781	49	-
chr10_KCNMA1-:E007	chr10	78673815	78673895	81	-		chr12_IGF1-:E005	chr12	102869421	102869577	157	-
chr10_KCNMA1-:E018	chr10	78785204	78785215	12	-		chr12_KLRD1+:E003	chr12	10460577	10460683	107	+
chr10_KIAA1217+:E001	chr10	23983675	23984163	489	+		chr12_KLRD1+:E004	chr12	10461987	10462079	93	+
chr10_KIAA1217+:E002	chr10	24296154	24296303	150	+		chr12_KLRG1+:E001	chr12	9142221	9142313	93	+
chr10_KIAA1217+:E003	chr10	24497720	24498192	473	+		chr12_KRT80-:E001	chr12	52562780	52565306	2527	-
chr10_KIAA1217+:E008	chr10	24738362	24738693	332	+		chr12_LAG3+:E008	chr12	6887410	6887621	212	+
chr10_KIF11+:E001	chr10	94352825	94353209	385	+		chr12_LOC101927653-:E008	chr12	59175353	59175498	146	-
chr10_KIF11+:E002	chr10	94366022	94366154	133	+		chr12_LOC374443+:E008	chr12	9807721	9807816	96	+
chr10_KIF20B+:E008	chr10	91474712	91474939	228	+		chr12_MFAP5-:E004	chr12	8804258	8804287	30	-
chr10_KIF20B+:E013	chr10	91479176	91479463	288	+		chr12_MMP19-:E006	chr12	56233280	56233525	246	-
chr10_KIF20B+:E028	chr10	91518463	91518639	177	+		chr12_NR1H4+:E014	chr12	100957029	100957645	617	+
chr10_LINC00836+:E007	chr10	26020550	26021864	1315	+		chr12_PZP-:E005	chr12	9304816	9304906	91	-
chr10_LIPA-:E010	chr10	91011464	91011493	30	-		chr12_PZP-:E006	chr12	9305420	9305547	128	-
chr10_LOXL4-:E014	chr10	100022500	100022808	309	-		chr12_PZP-:E007	chr12	9305721	9305939	219	-
chr10_LRRC20-:E008	chr10	72142305	72142406	102	-		chr12_PZP-:E018	chr12	9317735	9317963	229	-
chr10_LRRC27+:E006	chr10	134151069	134151199	131	+		chr12_RAD51AP1+:E005	chr12	4655475	4655584	110	+
chr10_LRRC27+:E007	chr10	134155717	134155775	59	+		chr12_SLC38A1-:E019	chr12	46648597	46648719	123	-
chr10_MAPK8+:E007	chr10	49632131	49632202	72	+		chr12_SLC39A5+:E011	chr12	56630366	56630530	165	+
chr10_MMS19-:E028	chr10	99237162	99237173	12	-		chr12_SLCO1B3+:E016	chr12	21068938	21069843	906	+
chr10_MORN4-:E002	chr10	99376435	99376544	110	-		chr12_SMAGP-:E003	chr12	51663029	51663100	72	-
chr10_MORN4-:E003	chr10	99376965	99377079	115	-		chr13_B3GALTL+:E001	chr13	31774112	31774291	180	+
chr10_MPP7-:E009	chr10	28409523	28409597	75	-		chr13_BRCA2+:E018	chr13	32937316	32937670	355	+
chr10_MSS51-:E002	chr10	75184856	75184949	94	-		chr13_BRCA2+:E024	chr13	32954144	32954282	139	+
chr10_MYOF-:E011	chr10	95089421	95089591	171	-		chr13_DIAPH3-:E011	chr13	60453363	60453602	240	-
chr10_MYOF-:E012	chr10	95092978	95093069	92	-		chr13_DIAPH3-:E012	chr13	60485869	60485970	102	-
chr10_MYOF-:E019	chr10	95109565	95109726	162	-		chr13_DIAPH3-:E013	chr13	60490289	60490383	95	-
chr10_MYOF-:E047	chr10	95163914	95163976	63	-		chr13_EPSTI1-:E013	chr13	43566114	43566407	294	-
chr10_MYOF-:E051	chr10	95191165	95191273	109	-		chr13_GRTP1-:E006	chr13	114005164	114005288	125	-
chr10_NEBL-:E006	chr10	21101698	21101869	172	-		chr13_GRTP1-:E007	chr13	114009638	114009796	159	-
chr10_NET1+:E007	chr10	5494788	5494820	33	+		chr13_GRTP1-:E008	chr13	114018077	114018225	149	-
chr10_NRG3+:E008	chr10	84711225	84711327	103	+		chr13_OR7E156P+:E004	chr13	64316485	64316701	217	+
chr10_NRG3+:E009	chr10	84718705	84718831	127	+		chr13_PAN3+:E009	chr13	28835538	28835595	58	+
chr10_NUDT13+:E001	chr10	74870133	74870325	193	+		chr13_PCDH9-AS2+:E005	chr13	67488530	67488618	89	+
chr10_NUDT13+:E002	chr10	74874115	74874206	92	+		chr13_PHF11+:E003	chr13	50071192	50071353	162	+
chr10_PARGP1-:E010	chr10	51345753	51345827	75	-		chr13_POSTN-:E021	chr13	38166237	38166301	65	-
chr10_PDZD7-:E011	chr10	102778579	102778974	396	-		chr13_SMIM2-:E001	chr13	44717287	44718058	772	-
chr10_PDZD7-:E013	chr10	102781555	102781702	148	-		chr13_TDRD3+:E002	chr13	60971427	60971539	113	+
chr10_PDZD7-:E014	chr10	102781966	102782142	177	-		chr13_TFDP1+:E002	chr13	114239056	114239203	148	+
chr10_PDZD7-:E015	chr10	102783193	102783367	175	-		chr13_UCHL3+:E001	chr13	76123616	76123806	191	+
chr10_PLEKHA1+:E002	chr10	124145585	124145703	119	+		chr14_ADCY4-:E015	chr14	24795505	24795548	44	-
chr10_PRKG1+:E004	chr10	53227483	53227596	114	+		chr14_DLGAP5-:E004	chr14	55618413	55618659	247	-
chr10_PRKG1+:E005	chr10	53564345	53564450	106	+		chr14_ESR2-:E003	chr14	64694333	64694535	203	-
chr10_PRKG1+:E011	chr10	54011330	54011426	97	+		chr14_KIAA0586+:E037	chr14	59010601	59010685	85	+
chr10_PRKG1+:E012	chr10	54031110	54031249	140	+		chr14_NID2-:E007	chr14	52481005	52481174	170	-
chr10_PRKG1+:E013	chr10	54032152	54032241	90	+		chr14_NID2-:E008	chr14	52481772	52481993	222	-
chr10_PRKG1+:E014	chr10	54040549	54040690	142	+		chr14_POLE2-:E002	chr14	50114011	50114078	68	-
chr10_PRTFDC1-:E005	chr10	25147321	25147338	18	-		chr14_RIN3+:E001	chr14	92980125	92980320	196	+
chr10_PRTFDC1-:E006	chr10	25160927	25160992	66	-		chr14_SERPINA10-:E004	chr14	94756213	94756980	768	-
chr10_PRTFDC1-:E007	chr10	25226113	25226296	184	-		chr14_SLC25A21-:E009	chr14	37203712	37203778	67	-
chr10_PRTFDC1-:E008	chr10	25231259	25231365	107	-		chr14_SLC25A21-:E010	chr14	37283123	37283206	84	-
chr10_PSD-:E004	chr10	104164655	104164812	158	-		chr14_SYNE2+:E012	chr14	64443281	64443445	165	+
chr10_PSD-:E005	chr10	104164940	104165010	71	-		chr14_SYNE2+:E013	chr14	64444623	64444735	113	+
chr10_PYROXD2-:E011	chr10	100157102	100157255	154	-		chr14_TEP1-:E015	chr14	20845439	20845651	213	-
chr10_PYROXD2-:E012	chr10	100159859	100160014	156	-		chr14_TEP1-:E029	chr14	20851333	20851512	180	-
chr10_R3HCC1L+:E005	chr10	99946224	99946320	97	+		chr14_TEP1-:E030	chr14	20851647	20851803	157	-
chr10_RET+:E021	chr10	43623560	43625797	2238	+		chr15_ADAMTS17-:E016	chr15	100794341	100794384	44	-
chr10_RNLS-:E001	chr10	90033621	90034789	1169	-		chr15_ADAMTSL3+:E012	chr15	84560081	84560131	51	+
chr10_RUFY2-:E009	chr10	70136950	70138427	1478	-		chr15_AQP9+:E004	chr15	58467117	58467235	119	+
chr10_RUFY2-:E021	chr10	70166511	70166662	152	-		chr15_ATP8B4-:E004	chr15	50168475	50168720	246	-
chr10_SEC31B-:E010	chr10	102256892	102257037	146	-		chr15_ATP8B4-:E006	chr15	50189489	50189712	224	-
chr10_SEC31B-:E014	chr10	102258917	102259015	99	-		chr15_CASC5+:E027	chr15	40954272	40954881	610	+
chr10_SEC31B-:E020	chr10	102267182	102267324	143	-		chr15_CEP152-:E006	chr15	49040640	49040807	168	-
chr10_SEC31B-:E021	chr10	102267665	102267808	144	-		chr15_FAM227B-:E009	chr15	49867208	49867306	99	-
chr10_SEC31B-:E023	chr10	102269073	102269268	196	-		chr15_FES+:E003	chr15	91428267	91428275	9	+
chr10_SEC61A2+:E001	chr10	12171640	12171793	154	+		chr15_GABPB1-:E006	chr15	50593418	50593453	36	-
chr10_SEC61A2+:E004	chr10	12184432	12184564	133	+		chr15_KIF23+:E009	chr15	69718675	69718796	122	+
chr10_SFTPD-:E002	chr10	81700461	81700544	84	-		chr15_LINC00924+:E004	chr15	96040910	96041229	320	+
chr10_SFXN3+:E005	chr10	102795760	102795858	99	+		chr15_LINC01197-:E001	chr15	95822519	95823325	807	-
chr10_SH3PXD2A-:E013	chr10	105561040	105561120	81	-		chr15_LOC145837+:E001	chr15	69854059	69854356	298	+
chr10_SLC16A9-:E004	chr10	61432528	61432671	144	-		chr15_LOC145837+:E002	chr15	69855455	69855641	187	+
chr10_SLC16A9-:E005	chr10	61443854	61444085	232	-		chr15_LYSMD4-:E008	chr15	100273550	100273590	41	-
chr10_SORBS1-:E015	chr10	97131083	97131184	102	-		chr15_MCTP2+:E001	chr15	94841430	94841959	530	+
chr10_SORBS1-:E023	chr10	97154758	97154832	75	-		chr15_NUSAP1+:E010	chr15	41657603	41657787	185	+
chr10_SPRNP1-:E001	chr10	135380438	135381691	1254	-		chr15_PLCB2-:E029	chr15	40594337	40594390	54	-
chr10_SVIL-:E031	chr10	29821458	29822387	930	-		chr15_RAD51+:E009	chr15	41011003	41011097	95	+
chr10_SVIL-:E038	chr10	29923349	29923901	553	-		chr15_RCCD1+:E001	chr15	91498106	91498178	73	+
chr10_SYCE1-:E004	chr10	135369101	135369211	111	-		chr15_SPATA41-:E003	chr15	100889513	100889593	81	-
chr10_SYCE1-:E012	chr10	135372805	135372864	60	-		chr15_SPINT1+:E011	chr15	41148090	41148260	171	+
chr10_SYT15-:E003	chr10	46959944	46960018	75	-		chr15_STARD5-:E006	chr15	81616342	81616524	183	-
chr10_TACC2+:E020	chr10	123988861	123989001	141	+		chr15_TCF12+:E010	chr15	57511655	57511788	134	+
chr10_TAF3+:E001	chr10	7860467	7860838	372	+		chr15_TTC23-:E012	chr15	99775193	99775285	93	-
chr10_TCF7L2+:E019	chr10	114921338	114921362	25	+		chr15_TUBGCP4+:E013	chr15	43690236	43690238	3	+
chr10_TMEM180+:E002	chr10	104225739	104225844	106	+		chr15_VWA9-:E019	chr15	65903487	65903627	141	-
chr10_TMEM254+:E003	chr10	81839001	81839063	63	+		chr15_WASH3P+:E005	chr15	102513423	102513555	133	+
chr10_TMEM254-AS1-:E004	chr10	81816075	81816161	87	-		chr16_ACSM3+:E001	chr16	20775312	20775447	136	+
chr10_UNC5B+:E005	chr10	73046446	73046626	181	+		chr16_ACSM3+:E003	chr16	20787161	20787371	211	+
chr10_UNC5B+:E009	chr10	73050672	73050866	195	+		chr16_ACSM3+:E004	chr16	20788695	20788902	208	+
chr10_USP54-:E015	chr10	75299202	75299351	150	-		chr16_ACSM3+:E007	chr16	20793030	20793109	80	+
chr10_VCL+:E019	chr10	75871667	75871870	204	+		chr16_ACSM3+:E008	chr16	20796306	20796429	124	+
chr10_VSTM4-:E006	chr10	50294000	50294068	69	-		chr16_ACSM3+:E009	chr16	20797400	20797480	81	+
chr10_WDFY4+:E043	chr10	50085078	50085244	167	+		chr16_ACSM3+:E011	chr16	20801909	20802010	102	+
chr10_ZEB1+:E002	chr10	31610064	31610461	398	+		chr16_CES5A-:E008	chr16	55897260	55897364	105	-
chr10_ZFYVE27+:E012	chr10	99512614	99512634	21	+		chr16_CETP+:E005	chr16	57003826	57003913	88	+
chr10_ZMIZ1-AS1-:E008	chr10	80825504	80825576	73	-		chr16_DOK4-:E009	chr16	57520217	57520385	169	-
chr10_ZNF32-AS2+:E002	chr10	44142560	44142657	98	+		chr16_ECI1-:E008	chr16	2301516	2301602	87	-
chr10_ZNF32-AS2+:E003	chr10	44143017	44143467	451	+		chr16_ESRP2-:E011	chr16	68267230	68267328	99	-
chr10_ZNF365+:E005	chr10	64159287	64162217	2931	+		chr16_ESRP2-:E012	chr16	68267671	68267785	115	-
chr10_ZNF37BP-:E005	chr10	43047021	43047262	242	-		chr16_EXOC3L1-:E009	chr16	67220924	67221041	118	-
chr10_ZNF518A+:E003	chr10	97892343	97892427	85	+		chr16_HEATR3+:E001	chr16	50099881	50100180	300	+
chr10_ZNF518A+:E005	chr10	97893340	97893405	66	+		chr16_ITGAL+:E018	chr16	30515496	30515585	90	+
chr10_ZNF518A+:E009	chr10	97915681	97915804	124	+		chr16_MEIOB-:E003	chr16	1887785	1887871	87	-
chr11_AKIP1+:E003	chr11	8932771	8932990	220	+		chr16_NAGPA-:E010	chr16	5083830	5083942	113	-
chr11_ALG1L9P-:E001	chr11	71505409	71506300	892	-		chr16_NLRC3-:E005	chr16	3594246	3594329	84	-
chr11_AMPD3+:E012	chr11	10516446	10516577	132	+		chr16_NLRC3-:E014	chr16	3604243	3604326	84	-
chr11_AMPD3+:E013	chr11	10517117	10517280	164	+		chr16_OTOA+:E030	chr16	21771791	21772050	260	+
chr11_AMPD3+:E014	chr11	10518359	10518485	127	+		chr16_PARN-:E027	chr16	14724047	14724128	82	-
chr11_ANAPC15-:E009	chr11	71822970	71823261	292	-		chr16_PKD1L3-:E011	chr16	71984017	71984209	193	-
chr11_ANKRD42+:E002	chr11	82909521	82909600	80	+		chr16_PKD1L3-:E012	chr16	71985463	71985643	181	-
chr11_ANO3+:E012	chr11	26568963	26569097	135	+		chr16_PKD1L3-:E017	chr16	72001805	72001906	102	-
chr11_ANO5+:E017	chr11	22283675	22283844	170	+		chr16_SEPT1-:E004	chr16	30390756	30390855	100	-
chr11_API5+:E002	chr11	43339971	43340032	62	+		chr16_SMG1-:E039	chr16	18874972	18875173	202	-
chr11_ARHGAP32-:E007	chr11	128851311	128851456	146	-		chr16_SMG1-:E040	chr16	18875324	18875466	143	-
chr11_ARHGAP32-:E013	chr11	128893754	128894088	335	-		chr16_TMED6-:E003	chr16	69383428	69383554	127	-
chr11_ARHGAP32-:E018	chr11	128936626	128936763	138	-		chr16_TSR3-:E006	chr16	1401694	1401873	180	-
chr11_ARHGAP32-:E021	chr11	128994698	128994789	92	-		chr16_UBE2I+:E001	chr16	1359154	1359272	119	+
chr11_ARHGAP42+:E002	chr11	100641074	100641169	96	+		chr16_ZC3H7A-:E023	chr16	11890980	11891114	135	-
chr11_ARHGEF17+:E007	chr11	73067754	73067804	51	+		chr17_AANAT+:E004	chr17	74461965	74462314	350	+
chr11_ARHGEF17+:E012	chr11	73072133	73072206	74	+		chr17_BRIP1-:E007	chr17	59853762	59853923	162	-
chr11_ATG13+:E013	chr11	46685547	46685645	99	+		chr17_BRIP1-:E008	chr17	59857622	59857762	141	-
chr11_ATL3-:E014	chr11	63439108	63439202	95	-		chr17_CEP112-:E028	chr17	64187777	64187987	211	-
chr11_ATM+:E001	chr11	108093559	108093913	355	+		chr17_EFCAB13+:E012	chr17	45451838	45452332	495	+
chr11_ATM+:E007	chr11	108115515	108115753	239	+		chr17_ENTHD2-:E006	chr17	79207232	79207303	72	-
chr11_ATM+:E014	chr11	108126942	108127067	126	+		chr17_ERN1-:E009	chr17	62132098	62132188	91	-
chr11_ATM+:E015	chr11	108128208	108128333	126	+		chr17_HEXIM2+:E001	chr17	43238264	43238310	47	+
chr11_ATM+:E021	chr11	108143259	108143334	76	+		chr17_KCNJ16+:E001	chr17	68071366	68071531	166	+
chr11_ATM+:E031	chr11	108164040	108164204	165	+		chr17_KCNJ16+:E002	chr17	68096799	68096907	109	+
chr11_B3GAT3-:E007	chr11	62388527	62388765	239	-		chr17_KRT23-:E003	chr17	39081606	39081826	221	-
chr11_BACE1-:E010	chr11	117166214	117166386	173	-		chr17_LOC101927688+:E004	chr17	56621897	56622032	136	+
chr11_BBOX1+:E002	chr11	27062763	27063025	263	+		chr17_LOC102723641+:E003	chr17	72971261	72971823	563	+
chr11_BEST1+:E001	chr11	61717356	61717899	544	+		chr17_MYO15A+:E001	chr17	18012020	18012138	119	+
chr11_BEST1+:E006	chr11	61724859	61724936	78	+		chr17_PEMT-:E009	chr17	17485581	17485745	165	-
chr11_BEST1+:E007	chr11	61725618	61725770	153	+		chr17_RAB37+:E004	chr17	72733356	72733504	149	+
chr11_BEST1+:E008	chr11	61726970	61727050	81	+		chr17_RAB37+:E005	chr17	72736907	72737017	111	+
chr11_BEST1+:E009	chr11	61727364	61727515	152	+		chr17_SCARF1-:E010	chr17	1546736	1547261	526	-
chr11_C11orf30+:E004	chr11	76164358	76164432	75	+		chr17_SEPT9+:E001	chr17	75277492	75277636	145	+
chr11_C11orf80+:E004	chr11	66526514	66526567	54	+		chr17_SEPT9+:E002	chr17	75283973	75284292	320	+
chr11_C2CD3-:E015	chr11	73801858	73801981	124	-		chr17_SEPT9+:E003	chr17	75303223	75303279	57	+
chr11_C2CD3-:E022	chr11	73817416	73817538	123	-		chr17_SHBG+:E013	chr17	7536070	7536277	208	+
chr11_C2CD3-:E034	chr11	73881783	73882064	282	-		chr17_SKAP1-:E003	chr17	46239831	46239928	98	-
chr11_CAPN1+:E003	chr11	64949304	64949314	11	+		chr17_SLC6A4-:E002	chr17	28530190	28530357	168	-
chr11_CARS-:E022	chr11	3062215	3062261	47	-		chr17_TMEM100-:E004	chr17	53805162	53805343	182	-
chr11_CASP5-:E008	chr11	104877810	104878061	252	-		chr17_TMEM100-:E005	chr17	53809032	53809482	451	-
chr11_CBL+:E001	chr11	119076986	119077322	337	+		chr17_TMEM106A+:E009	chr17	41368468	41368608	141	+
chr11_CBL+:E002	chr11	119103158	119103405	248	+		chr17_TMEM106A+:E010	chr17	41368716	41368759	44	+
chr11_CCDC34-:E004	chr11	27370419	27371878	1460	-		chr17_TMEM220-:E005	chr17	10632348	10632377	30	-
chr11_CCDC73-:E003	chr11	32634968	32636488	1521	-		chr17_UBB+:E008	chr17	16284777	16284778	2	+
chr11_CD44+:E019	chr11	35243922	35244867	946	+		chr18_CBX3P2-:E002	chr18	2655099	2655394	296	-
chr11_CD6+:E012	chr11	60785231	60785485	255	+		chr18_DSG1+:E013	chr18	28923889	28923958	70	+
chr11_CDON-:E018	chr11	125889514	125889660	147	-		chr18_DSG2+:E009	chr18	29110950	29111215	266	+
chr11_CDON-:E019	chr11	125891143	125891415	273	-		chr18_L3MBTL4-:E020	chr18	6414800	6414910	111	-
chr11_CEP164+:E004	chr11	117209282	117209384	103	+		chr18_LINC00907+:E009	chr18	40037228	40039640	2413	+
chr11_CEP164+:E011	chr11	117244467	117244547	81	+		chr18_LOC102724246-:E002	chr18	21580353	21580526	174	-
chr11_CHEK1+:E016	chr11	125525120	125525242	123	+		chr18_MRO-:E009	chr18	48351679	48351754	76	-
chr11_COPB1-:E026	chr11	14521416	14521441	26	-		chr18_MYO5B-:E014	chr18	47398537	47398602	66	-
chr11_CREB3L1+:E007	chr11	46334163	46334221	59	+		chr18_MYO5B-:E025	chr18	47462622	47462719	98	-
chr11_DCDC5-:E013	chr11	30937058	30937258	201	-		chr18_NDC80+:E004	chr18	2577745	2577868	124	+
chr11_DCDC5-:E014	chr11	30938417	30938575	159	-		chr18_PSTPIP2-:E015	chr18	43652122	43652250	129	-
chr11_DLG2-:E004	chr11	83180244	83180416	173	-		chr18_SMAD7-:E004	chr18	46468926	46469177	252	-
chr11_DNHD1+:E002	chr11	6518815	6518897	83	+		chr19_A1BG-:E003	chr19	58861736	58862017	282	-
chr11_DNHD1+:E003	chr11	6518898	6519000	103	+		chr19_A1BG-:E008	chr19	58864770	58864865	96	-
chr11_DYNC2H1+:E038	chr11	103048285	103048549	265	+		chr19_ANGPTL6-:E005	chr19	10206658	10207249	592	-
chr11_DYNC2H1+:E055	chr11	103086450	103086587	138	+		chr19_CAPN12-:E005	chr19	39224782	39224844	63	-
chr11_DYNC2H1+:E067	chr11	103124014	103124177	164	+		chr19_CAPN12-:E006	chr19	39224959	39225029	71	-
chr11_DYNC2H1+:E075	chr11	103156984	103157115	132	+		chr19_CAPN12-:E007	chr19	39225453	39225510	58	-
chr11_DYNC2H1+:E078	chr11	103175324	103175449	126	+		chr19_CAPN12-:E008	chr19	39226010	39226069	60	-
chr11_EIF4G2-:E022	chr11	10829096	10829543	448	-		chr19_CAPN12-:E009	chr19	39226142	39226184	43	-
chr11_ELP4+:E011	chr11	31703335	31703623	289	+		chr19_CAPN12-:E017	chr19	39230691	39230859	169	-
chr11_FAM111A+:E001	chr11	58910318	58910419	102	+		chr19_CAPN12-:E019	chr19	39233050	39233168	119	-
chr11_FAM111A+:E003	chr11	58910556	58910590	35	+		chr19_CAPN12-:E020	chr19	39233673	39233742	70	-
chr11_FAM168A-:E008	chr11	73179450	73179537	88	-		chr19_CAPN12-:E021	chr19	39234569	39235114	546	-
chr11_FAR1+:E001	chr11	13690206	13690353	148	+		chr19_COL5A3-:E054	chr19	10106882	10106938	57	-
chr11_FOXRED1+:E003	chr11	126139187	126139310	124	+		chr19_COL5A3-:E064	chr19	10116234	10116390	157	-
chr11_GAB2-:E008	chr11	77961203	77961446	244	-		chr19_CYP2A7-:E004	chr19	41383757	41383898	142	-
chr11_GDPD5-:E011	chr11	75160930	75161028	99	-		chr19_CYP2B7P+:E001	chr19	41430170	41430348	179	+
chr11_GDPD5-:E014	chr11	75173831	75173934	104	-		chr19_CYP2S1+:E008	chr19	41711863	41712004	142	+
chr11_GLB1L2+:E013	chr11	134240902	134241042	141	+		chr19_DEDD2-:E004	chr19	42708614	42708711	98	-
chr11_GLB1L2+:E014	chr11	134241315	134241386	72	+		chr19_EMR1+:E002	chr19	6890492	6890554	63	+
chr11_GRAMD1B+:E009	chr11	123471176	123471256	81	+		chr19_FCAR+:E001	chr19	55385549	55385779	231	+
chr11_GRAMD1B+:E010	chr11	123474134	123474249	116	+		chr19_FPR2+:E002	chr19	52266642	52266770	129	+
chr11_HEPACAM-:E005	chr11	124793625	124793906	282	-		chr19_FUT1-:E003	chr19	49256582	49256820	239	-
chr11_IL18BP+:E002	chr11	71710109	71710304	196	+		chr19_HPN+:E009	chr19	35551033	35551073	41	+
chr11_IL18BP+:E003	chr11	71710305	71710416	112	+		chr19_PALM3-:E002	chr19	14166192	14166237	46	-
chr11_IL18BP+:E004	chr11	71710417	71710662	246	+		chr19_PBX4-:E008	chr19	19710101	19710174	74	-
chr11_INCENP+:E007	chr11	61906360	61906477	118	+		chr19_PBX4-:E009	chr19	19729320	19729725	406	-
chr11_JAM3+:E002	chr11	134009746	134009811	66	+		chr19_RASGRP4-:E014	chr19	38910500	38910611	112	-
chr11_JAM3+:E004	chr11	134014136	134014288	153	+		chr19_RASGRP4-:E015	chr19	38910612	38910653	42	-
chr11_KIAA1377+:E009	chr11	101857563	101857772	210	+		chr19_RASIP1-:E011	chr19	49243403	49243543	141	-
chr11_KIAA1731+:E001	chr11	93394816	93394940	125	+		chr19_SIGLEC5-:E005	chr19	52131087	52131344	258	-
chr11_KIAA1731+:E002	chr11	93399848	93399981	134	+		chr19_SIGLEC7+:E005	chr19	51650011	51650107	97	+
chr11_KIAA1731+:E005	chr11	93402843	93402936	94	+		chr19_SLC27A5-:E004	chr19	59010859	59011057	199	-
chr11_KIAA1731+:E006	chr11	93408737	93408832	96	+		chr19_SLC27A5-:E008	chr19	59021214	59021372	159	-
chr11_KIAA1731+:E013	chr11	93428663	93428800	138	+		chr19_SLC27A5-:E010	chr19	59022635	59023432	798	-
chr11_KMT2A+:E001	chr11	118307205	118307659	455	+		chr19_TMPRSS9+:E014	chr19	2424087	2424255	169	+
chr11_KMT2A+:E002	chr11	118339490	118339559	70	+		chr19_TOMM40+:E001	chr19	45394477	45394571	95	+
chr11_KMT2A+:E006	chr11	118350889	118350953	65	+		chr19_TOMM40+:E003	chr19	45394664	45394666	3	+
chr11_LAYN+:E004	chr11	111420343	111420500	158	+		chr19_USHBP1-:E008	chr19	17370405	17370541	137	-
chr11_LOC100130987+:E004	chr11	67158869	67159158	290	+		chr19_WDR62+:E032	chr19	36595420	36595577	158	+
chr11_LOC100506127+:E001	chr11	76092369	76093254	886	+		chr19_ZNF780A-:E006	chr19	40587822	40587824	3	-
chr11_LOC100652768-:E006	chr11	117069453	117069504	52	-		chr19_ZNF780A-:E012	chr19	40596813	40596845	33	-
chr11_LRP4-:E003	chr11	46885999	46886086	88	-		chr1_ADAMTSL4+:E017	chr1	150530421	150530625	205	+
chr11_LRP4-:E004	chr11	46886670	46886737	68	-		chr1_AGMAT-:E007	chr1	15911191	15911605	415	-
chr11_LRP4-:E019	chr11	46903253	46903454	202	-		chr1_ANXA9+:E001	chr1	150954499	150954855	357	+
chr11_LRP4-:E020	chr11	46905422	46905527	106	-		chr1_ANXA9+:E002	chr1	150954963	150955059	97	+
chr11_LRP4-:E024	chr11	46911495	46911671	177	-		chr1_ANXA9+:E003	chr1	150955566	150955656	91	+
chr11_LRP4-:E028	chr11	46916717	46916842	126	-		chr1_ANXA9+:E004	chr1	150955814	150955910	97	+
chr11_LRRC32-:E003	chr11	76380806	76381044	239	-		chr1_ANXA9+:E005	chr1	150956451	150956545	95	+
chr11_LRTOMT+:E007	chr11	71806143	71806424	282	+		chr1_ANXA9+:E006	chr1	150956757	150956870	114	+
chr11_MADD+:E003	chr11	47291671	47291797	127	+		chr1_ANXA9+:E007	chr1	150957062	150957152	91	+
chr11_MADD+:E019	chr11	47310519	47310578	60	+		chr1_ANXA9+:E008	chr1	150958812	150958891	80	+
chr11_MADD+:E024	chr11	47314094	47314147	54	+		chr1_ANXA9+:E009	chr1	150959078	150959137	60	+
chr11_MADD+:E031	chr11	47330531	47330593	63	+		chr1_ANXA9+:E010	chr1	150960348	150960432	85	+
chr11_MAP6-:E004	chr11	75319154	75319367	214	-		chr1_ANXA9+:E011	chr1	150960567	150960662	96	+
chr11_MICAL2+:E003	chr11	12160008	12160011	4	+		chr1_AXDND1+:E027	chr1	179502930	179503012	83	+
chr11_MICAL2+:E021	chr11	12263761	12263979	219	+		chr1_C1orf101+:E005	chr1	244643019	244643086	68	+
chr11_MICAL2+:E022	chr11	12264218	12264319	102	+		chr1_C1orf101+:E007	chr1	244662304	244662381	78	+
chr11_MICAL2+:E023	chr11	12265534	12265659	126	+		chr1_C1orf112+:E010	chr1	169792549	169792613	65	+
chr11_MICAL2+:E025	chr11	12277190	12277297	108	+		chr1_C1orf86-:E017	chr1	2137744	2137863	120	-
chr11_MRPL23-AS1-:E003	chr11	2006673	2006871	199	-		chr1_CD247-:E009	chr1	167487645	167487847	203	-
chr11_MRVI1-:E002	chr11	10602002	10602136	135	-		chr1_CD48-:E003	chr1	160650992	160651258	267	-
chr11_MUC6-:E004	chr11	1019275	1019496	222	-		chr1_CDK11B-:E018	chr1	1655792	1655859	68	-
chr11_MUC6-:E008	chr11	1023509	1023652	144	-		chr1_CR2+:E013	chr1	207647586	207647668	83	+
chr11_MYRF+:E001	chr11	61520121	61520262	142	+		chr1_CR2+:E014	chr1	207648169	207648561	393	+
chr11_MYRF+:E017	chr11	61546970	61547042	73	+		chr1_EIF4G3-:E043	chr1	21503215	21503381	167	-
chr11_MYRF+:E020	chr11	61548184	61548264	81	+		chr1_EPHX1+:E004	chr1	226013002	226013245	244	+
chr11_NAA40+:E004	chr11	63719710	63719805	96	+		chr1_FCGR2B+:E006	chr1	161643750	161643863	114	+
chr11_NAALAD2+:E016	chr11	89911021	89911285	265	+		chr1_FCRL6+:E013	chr1	159785331	159786047	717	+
chr11_NARS2-:E015	chr11	78285874	78285909	36	-		chr1_FGGY+:E011	chr1	59981301	59981467	167	+
chr11_NAV2+:E001	chr11	19372271	19372574	304	+		chr1_GBP5-:E010	chr1	89735049	89735257	209	-
chr11_NAV2+:E024	chr11	20078076	20078174	99	+		chr1_GBP7-:E001	chr1	89597434	89598086	653	-
chr11_NCAM1+:E006	chr11	113076765	113076902	138	+		chr1_GNG12-AS1+:E010	chr1	68667652	68668670	1019	+
chr11_NCAM1+:E007	chr11	113077983	113078100	118	+		chr1_GPR157-:E004	chr1	9188704	9189229	526	-
chr11_NCAM1+:E020	chr11	113126596	113126723	128	+		chr1_GS1-279B7.1-:E001	chr1	185292979	185293160	182	-
chr11_NCAM1+:E021	chr11	113130868	113131045	178	+		chr1_HMCN1+:E092	chr1	186114535	186114705	171	+
chr11_NPAT-:E016	chr11	108064684	108064744	61	-		chr1_HSPG2-:E051	chr1	22181797	22181939	143	-
chr11_NRXN2-:E005	chr11	64397874	64398045	172	-		chr1_HSPG2-:E082	chr1	22206856	22207052	197	-
chr11_NRXN2-:E006	chr11	64402743	64402924	182	-		chr1_IGSF9-:E003	chr1	159897948	159898808	861	-
chr11_NRXN2-:E007	chr11	64410011	64410787	777	-		chr1_ITGB3BP-:E010	chr1	63975736	63975852	117	-
chr11_NRXN2-:E009	chr11	64416206	64416379	174	-		chr1_KCNAB2+:E006	chr1	6105981	6106173	193	+
chr11_NRXN2-:E010	chr11	64417920	64418110	191	-		chr1_KIAA1804+:E001	chr1	233463514	233464579	1066	+
chr11_NRXN2-:E011	chr11	64418727	64419108	382	-		chr1_KIF14-:E001	chr1	200520625	200522895	2271	-
chr11_NRXN2-:E012	chr11	64419507	64419626	120	-		chr1_KMO+:E008	chr1	241728287	241728358	72	+
chr11_NRXN2-:E014	chr11	64427804	64428007	204	-		chr1_KMO+:E012	chr1	241752050	241752132	83	+
chr11_NRXN2-:E015	chr11	64428225	64428611	387	-		chr1_LAMB3-:E010	chr1	209798993	209799371	379	-
chr11_NRXN2-:E016	chr11	64434722	64435160	439	-		chr1_LAMB3-:E016	chr1	209805928	209806121	194	-
chr11_NRXN2-:E017	chr11	64435915	64436076	162	-		chr1_LAMB3-:E017	chr1	209806415	209806478	64	-
chr11_NRXN2-:E020	chr11	64453118	64453419	302	-		chr1_LAMB3-:E018	chr1	209807792	209807983	192	-
chr11_NRXN2-:E021	chr11	64457877	64457948	72	-		chr1_LAMB3-:E020	chr1	209811879	209811993	115	-
chr11_NUP98-:E035	chr11	3818630	3819022	393	-		chr1_LGR6+:E015	chr1	202275996	202276067	72	+
chr11_OPCML-:E001	chr11	132284875	132290187	5313	-		chr1_LIN9-:E006	chr1	226453234	226453335	102	-
chr11_OSBPL5-:E021	chr11	3150243	3150399	157	-		chr1_LOC100129046+:E002	chr1	94059930	94060006	77	+
chr11_P4HA3-:E011	chr11	74009257	74009406	150	-		chr1_LOC730102-:E009	chr1	178006829	178006936	108	-
chr11_P4HA3-:E012	chr11	74013414	74013637	224	-		chr1_LRRIQ3-:E007	chr1	74649120	74649368	249	-
chr11_PAAF1+:E002	chr11	73588014	73588113	100	+		chr1_MAB21L3+:E006	chr1	116670766	116670960	195	+
chr11_PAAF1+:E004	chr11	73589828	73589864	37	+		chr1_MASP2-:E005	chr1	11097750	11097868	119	-
chr11_PAMR1-:E013	chr11	35547061	35547579	519	-		chr1_MASP2-:E006	chr1	11102932	11103079	148	-
chr11_PAX6-:E004	chr11	31815200	31815350	151	-		chr1_MASP2-:E007	chr1	11103396	11103592	197	-
chr11_PAX6-:E005	chr11	31815580	31815662	83	-		chr1_MASP2-:E008	chr1	11104855	11105010	156	-
chr11_PDE2A-:E035	chr11	72385181	72385497	317	-		chr1_MASP2-:E009	chr1	11105465	11105596	132	-
chr11_PGM2L1-:E003	chr11	74053506	74053695	190	-		chr1_MASP2-:E010	chr1	11106613	11106790	178	-
chr11_PGM2L1-:E004	chr11	74053930	74054059	130	-		chr1_MASP2-:E011	chr1	11106948	11107176	229	-
chr11_PIH1D2-:E003	chr11	111941160	111941425	266	-		chr1_MASP2-:E012	chr1	11107260	11107296	37	-
chr11_PIH1D2-:E004	chr11	111941762	111942007	246	-		chr1_MST1P2+:E012	chr1	16976102	16976208	107	+
chr11_PIH1D2-:E006	chr11	111943722	111943929	208	-		chr1_MUC1-:E004	chr1	155160021	155160052	32	-
chr11_PPFIA1+:E029	chr11	70224302	70224598	297	+		chr1_NBPF1-:E012	chr1	16903812	16903914	103	-
chr11_PPFIBP2+:E007	chr11	7626965	7627246	282	+		chr1_NBPF1-:E013	chr1	16905688	16905897	210	-
chr11_PPP1R32+:E007	chr11	61253271	61253383	113	+		chr1_NBPF15+:E017	chr1	148590553	148590604	52	+
chr11_PRDM10-:E015	chr11	129804996	129805113	118	-		chr1_NEK2-:E009	chr1	211847638	211847855	218	-
chr11_PRDM10-:E016	chr11	129807493	129807565	73	-		chr1_NPPA-AS1+:E001	chr1	11903761	11904130	370	+
chr11_PYGM-:E008	chr11	64519875	64519976	102	-		chr1_NPPA-AS1+:E002	chr1	11905604	11905823	220	+
chr11_QSER1+:E002	chr11	32948703	32948815	113	+		chr1_OBSCN+:E115	chr1	228565190	228565413	224	+
chr11_RDX-:E001	chr11	110045605	110045959	355	-		chr1_PAFAH2-:E008	chr1	26314722	26314818	97	-
chr11_RDX-:E002	chr11	110066286	110066890	605	-		chr1_PKLR-:E006	chr1	155264273	155264543	271	-
chr11_RIC3-:E004	chr11	8158925	8159018	94	-		chr1_PLA2G2A-:E003	chr1	20304873	20305017	145	-
chr11_RIC3-:E005	chr11	8159819	8159894	76	-		chr1_PODN+:E009	chr1	53542862	53543018	157	+
chr11_RTN3+:E002	chr11	63472323	63472379	57	+		chr1_PRDX1-:E009	chr1	45988450	45988562	113	-
chr11_RTN3+:E003	chr11	63486174	63486452	279	+		chr1_PRG4+:E002	chr1	186265978	186266083	106	+
chr11_SBF2-:E040	chr11	10315562	10315754	193	-		chr1_PRG4+:E008	chr1	186278925	186279002	78	+
chr11_SERPINH1+:E002	chr11	75274772	75274815	44	+		chr1_RBM34-:E007	chr1	235315803	235316020	218	-
chr11_SF1-:E016	chr11	64544971	64545232	262	-		chr1_RCAN3+:E001	chr1	24828841	24828953	113	+
chr11_SHANK2-:E003	chr11	70335433	70335453	21	-		chr1_RCC1+:E006	chr1	28858315	28858502	188	+
chr11_SHANK2-:E013	chr11	70507784	70507945	162	-		chr1_RD3-:E001	chr1	211649864	211652669	2806	-
chr11_SLC1A2-:E013	chr11	35440497	35441105	609	-		chr1_RHD+:E008	chr1	25633087	25633220	134	+
chr11_SLC3A2+:E010	chr11	62651461	62651584	124	+		chr1_SASS6-:E012	chr1	100585950	100586015	66	-
chr11_SOX6-:E013	chr11	16133349	16133469	121	-		chr1_SEC16B-:E019	chr1	177929477	177929538	62	-
chr11_SOX6-:E017	chr11	16339992	16340199	208	-		chr1_SEC16B-:E022	chr1	177933306	177933414	109	-
chr11_SOX6-:E018	chr11	16362558	16362798	241	-		chr1_SEC16B-:E023	chr1	177934182	177934302	121	-
chr11_SPON1+:E007	chr11	14264878	14264942	65	+		chr1_SH2D1B-:E003	chr1	162372529	162372592	64	-
chr11_ST5-:E020	chr11	8832064	8832224	161	-		chr1_SH2D1B-:E004	chr1	162381673	162381928	256	-
chr11_STIM1+:E014	chr11	4109932	4109968	37	+		chr1_SLC35E2B-:E008	chr1	1607817	1608285	469	-
chr11_STX5-:E002	chr11	62575101	62575138	38	-		chr1_SLC35E2B-:E010	chr1	1623888	1624243	356	-
chr11_SYT7-:E010	chr11	61348262	61348344	83	-		chr1_SLC44A5-:E022	chr1	75805267	75805315	49	-
chr11_SYTL2-:E004	chr11	85411558	85411636	79	-		chr1_SMPDL3B+:E003	chr1	28275576	28275673	98	+
chr11_SYTL2-:E012	chr11	85429833	85429886	54	-		chr1_ST3GAL3+:E006	chr1	44290403	44290564	162	+
chr11_SYTL2-:E013	chr11	85429887	85430032	146	-		chr1_SYTL1+:E002	chr1	27671788	27672016	229	+
chr11_TAGLN+:E002	chr11	117070149	117070545	397	+		chr1_TMCO4-:E015	chr1	20124630	20124708	79	-
chr11_TBCEL+:E002	chr11	120894813	120894863	51	+		chr1_TMEM39B+:E004	chr1	32542364	32542447	84	+
chr11_TECTA+:E006	chr11	120989015	120989427	413	+		chr1_TNFRSF8+:E016	chr1	12202344	12204264	1921	+
chr11_TEX12+:E004	chr11	112041346	112041397	52	+		chr1_TNN+:E004	chr1	175049299	175049562	264	+
chr11_TMEM134-:E009	chr11	67235488	67235498	11	-		chr1_UBXN11-:E017	chr1	26644538	26644756	219	-
chr11_TRIM66-:E016	chr11	8669517	8669633	117	-		chr1_USH2A-:E003	chr1	215807801	215808045	245	-
chr11_TRIM66-:E019	chr11	8673347	8673450	104	-		chr1_USP1+:E002	chr1	62902139	62902233	95	+
chr11_UBASH3B+:E012	chr11	122677118	122677224	107	+		chr1_USP24-:E068	chr1	55680463	55681039	577	-
chr11_UBE4A+:E001	chr11	118230296	118230389	94	+		chr1_ZBTB7B+:E007	chr1	154986491	154986569	79	+
chr11_USP2-:E013	chr11	119243417	119244231	815	-		chr20_ATRN+:E001	chr20	3451665	3451781	117	+
chr11_USP28-:E007	chr11	113677211	113677306	96	-		chr20_CASS4+:E008	chr20	55026875	55028185	1311	+
chr11_WEE1+:E002	chr11	9596234	9596922	689	+		chr20_CNBD2+:E012	chr20	34618279	34618622	344	+
chr11_XRRA1-:E016	chr11	74644870	74644917	48	-		chr20_DNMT3B+:E003	chr20	31368124	31368271	148	+
chr11_XRRA1-:E017	chr11	74647929	74648113	185	-		chr20_DNMT3B+:E004	chr20	31369159	31369220	62	+
chr11_XRRA1-:E018	chr11	74651830	74651927	98	-		chr20_FAM83D+:E001	chr20	37554955	37555568	614	+
chr11_ZDHHC13+:E003	chr11	19167728	19167850	123	+		chr20_HELZ2-:E009	chr20	62193176	62193337	162	-
chr11_ZDHHC13+:E005	chr11	19170734	19170878	145	+		chr20_LAMA5-:E031	chr20	60895615	60895725	111	-
chr11_ZDHHC13+:E006	chr11	19172274	19172338	65	+		chr20_LBP+:E015	chr20	37005267	37005653	387	+
chr11_ZDHHC13+:E007	chr11	19173705	19173867	163	+		chr20_LOC100130587+:E002	chr20	61993170	61993293	124	+
chr11_ZNF214-:E003	chr11	7041304	7041586	283	-		chr20_LOC101929746-:E001	chr20	32375179	32375583	405	-
chr11_ZNF408+:E001	chr11	46722317	46722643	327	+		chr20_LPIN3+:E012	chr20	39983285	39983377	93	+
chr11_ZNF408+:E002	chr11	46722644	46722649	6	+		chr20_LPIN3+:E016	chr20	39986001	39986087	87	+
chr12_A2M-AS1+:E002	chr12	9218422	9218656	235	+		chr20_PABPC1L+:E014	chr20	43567315	43567389	75	+
chr12_A2MP1-:E008	chr12	9385982	9386288	307	-		chr20_PCED1A-:E010	chr20	2821512	2821889	378	-
chr12_AGAP2-:E015	chr12	58127809	58127956	148	-		chr20_RALGAPA2-:E033	chr20	20618007	20618145	139	-
chr12_AGAP2-:E016	chr12	58128102	58128187	86	-		chr20_RBL1-:E017	chr20	35693827	35693876	50	-
chr12_AGAP2-:E019	chr12	58130862	58132029	1168	-		chr20_SIRPB1-:E010	chr20	1592003	1592359	357	-
chr12_ALDH1L2-:E014	chr12	105446590	105446709	120	-		chr20_SLA2-:E008	chr20	35269648	35269781	134	-
chr12_ANKS1B-:E002	chr12	99137752	99139624	1873	-		chr20_SULF2-:E023	chr20	46414792	46414808	17	-
chr12_ANKS1B-:E005	chr12	99145133	99145300	168	-		chr20_TGM3+:E007	chr20	2297996	2298131	136	+
chr12_ANKS1B-:E006	chr12	99166820	99166957	138	-		chr20_ZGPAT+:E009	chr20	62365997	62366056	60	+
chr12_ANKS1B-:E007	chr12	99174895	99174981	87	-		chr21_FTCD-:E015	chr21	47574063	47574246	184	-
chr12_ANKS1B-:E008	chr12	99175904	99175915	12	-		chr21_HLCS-:E011	chr21	38319633	38320587	955	-
chr12_ANKS1B-:E009	chr12	99192712	99192783	72	-		chr21_MIR155HG+:E003	chr21	26946205	26946291	87	+
chr12_ANKS1B-:E010	chr12	99194775	99194903	129	-		chr21_MRAP+:E004	chr21	33678951	33679050	100	+
chr12_ANKS1B-:E013	chr12	99222952	99223131	180	-		chr21_WDR4-:E006	chr21	44274672	44274733	62	-
chr12_ANKS1B-:E014	chr12	99225807	99225914	108	-		chr22_APOBEC3G+:E002	chr22	39474937	39475090	154	+
chr12_ARHGEF25+:E013	chr12	58008472	58008564	93	+		chr22_CHCHD10-:E004	chr22	24110021	24110141	121	-
chr12_ATF7IP+:E016	chr12	14634120	14635024	905	+		chr22_CHEK2-:E005	chr22	29091698	29091861	164	-
chr12_ATP2B1-:E002	chr12	89992367	89992520	154	-		chr22_CSNK1E-:E014	chr22	38794443	38794527	85	-
chr12_AVIL-:E011	chr12	58202178	58202331	154	-		chr22_CYP2D7P-:E001	chr22	42536214	42536467	254	-
chr12_B4GALNT3+:E014	chr12	662360	663149	790	+		chr22_DEPDC5+:E002	chr22	32150009	32150150	142	+
chr12_BCDIN3D-AS1+:E001	chr12	50222326	50222527	202	+		chr22_GGT1+:E002	chr22	24999124	24999288	165	+
chr12_BCDIN3D-AS1+:E003	chr12	50222718	50222866	149	+		chr22_GGT1+:E004	chr22	25003921	25003990	70	+
chr12_BCDIN3D-AS1+:E006	chr12	50233910	50234937	1028	+		chr22_LOC100128531-:E001	chr22	25498384	25498885	502	-
chr12_BICD1+:E002	chr12	32369181	32369393	213	+		chr22_LOC101929664-:E002	chr22	30414606	30414718	113	-
chr12_BICD1+:E003	chr12	32446928	32447080	153	+		chr22_LOC101929664-:E003	chr22	30436166	30436267	102	-
chr12_C12orf65+:E004	chr12	123718291	123718441	151	+		chr22_LOC101929664-:E004	chr22	30446450	30446578	129	-
chr12_C2CD5-:E019	chr12	22655673	22655738	66	-		chr22_LOC101929664-:E005	chr22	30476117	30476469	353	-
chr12_C2CD5-:E021	chr12	22665581	22665613	33	-		chr22_NF2+:E019	chr22	30079690	30079904	215	+
chr12_C2CD5-:E024	chr12	22672049	22672173	125	-		chr22_PI4KAP2-:E004	chr22	21830933	21831053	121	-
chr12_CALCOCO1-:E017	chr12	54121188	54121307	120	-		chr22_RGL4+:E007	chr22	24038801	24038875	75	+
chr12_CAPRIN2-:E007	chr12	30868076	30868078	3	-		chr22_RGL4+:E008	chr22	24039358	24039432	75	+
chr12_CAPRIN2-:E017	chr12	30886563	30886645	83	-		chr22_TRABD+:E001	chr22	50624360	50624430	71	+
chr12_CAPRIN2-:E020	chr12	30904005	30904067	63	-		chr22_TTC38+:E001	chr22	46663861	46663969	109	+
chr12_CAPS2-:E015	chr12	75715180	75715356	177	-		chr22_USP18+:E005	chr22	18650022	18650101	80	+
chr12_CCDC42B+:E002	chr12	113589723	113589828	106	+		chr2_ABCB11-:E001	chr2	169779449	169780332	884	-
chr12_CCDC42B+:E003	chr12	113590588	113590692	105	+		chr2_ALS2CR12-:E006	chr2	202163961	202164023	63	-
chr12_CCDC42B+:E004	chr12	113591013	113591213	201	+		chr2_AOX1+:E013	chr2	201476107	201476216	110	+
chr12_CCDC42B+:E006	chr12	113593065	113593223	159	+		chr2_AOX1+:E014	chr2	201477332	201477516	185	+
chr12_CCDC77+:E008	chr12	539830	539902	73	+		chr2_AOX2P+:E029	chr2	201647048	201647161	114	+
chr12_CD163L1-:E002	chr12	7509976	7510082	107	-		chr2_ARL5A-:E008	chr2	152684899	152684902	4	-
chr12_CD163L1-:E003	chr12	7519832	7519927	96	-		chr2_ARL5A-:E009	chr2	152684903	152685009	107	-
chr12_CD163L1-:E004	chr12	7520683	7520793	111	-		chr2_ATF2-:E017	chr2	176012674	176012708	35	-
chr12_CD163L1-:E005	chr12	7521529	7521561	33	-		chr2_BAZ2B-:E039	chr2	160549707	160551931	2225	-
chr12_CD4+:E008	chr12	6924897	6925221	325	+		chr2_CALCRL-:E011	chr2	188247900	188248032	133	-
chr12_CD63-:E008	chr12	56121396	56121572	177	-		chr2_CATIP+:E008	chr2	219231747	219231823	77	+
chr12_CD69-:E005	chr12	9913353	9913497	145	-		chr2_CCL20+:E005	chr2	228681778	228682280	503	+
chr12_CDK2AP1-:E006	chr12	123755434	123755649	216	-		chr2_COL3A1+:E041	chr2	189870076	189870183	108	+
chr12_CEP290-:E025	chr12	88484505	88484616	112	-		chr2_COL4A4-:E010	chr2	227896864	227896992	129	-
chr12_CEP290-:E030	chr12	88500452	88500682	231	-		chr2_CPS1+:E006	chr2	211442145	211442234	90	+
chr12_CEP290-:E031	chr12	88500773	88500875	103	-		chr2_CYTIP-:E006	chr2	158290882	158290936	55	-
chr12_CEP290-:E040	chr12	88513891	88514053	163	-		chr2_DGKD+:E001	chr2	234263153	234263320	168	+
chr12_CEP290-:E041	chr12	88514774	88514943	170	-		chr2_DNAH6+:E044	chr2	84913608	84913681	74	+
chr12_CEP290-:E042	chr12	88519023	88519146	124	-		chr2_DYSF+:E007	chr2	71740370	71740462	93	+
chr12_CEP290-:E043	chr12	88520093	88520215	123	-		chr2_EPB41L5+:E002	chr2	120770785	120770786	2	+
chr12_CEP290-:E044	chr12	88522723	88522812	90	-		chr2_ERICH2+:E008	chr2	171636303	171636398	96	+
chr12_CEP290-:E047	chr12	88524322	88524342	21	-		chr2_FSIP2+:E018	chr2	186678272	186678769	498	+
chr12_CEP290-:E048	chr12	88524942	88524995	54	-		chr2_GPR113-:E007	chr2	26533560	26534942	1383	-
chr12_CERS5-:E002	chr12	50526745	50527851	1107	-		chr2_GPR17+:E003	chr2	128407586	128407650	65	+
chr12_CERS5-:E012	chr12	50560884	50561316	433	-		chr2_GREB1+:E002	chr2	11680080	11680234	155	+
chr12_CIT-:E009	chr12	120145984	120146123	140	-		chr2_HAAO-:E009	chr2	43015669	43015747	79	-
chr12_CIT-:E014	chr12	120151008	120151099	92	-		chr2_HS1BP3-IT1-:E001	chr2	20790535	20791007	473	-
chr12_CIT-:E020	chr12	120159114	120159254	141	-		chr2_ITGA4+:E002	chr2	182322923	182323044	122	+
chr12_CIT-:E023	chr12	120171969	120172162	194	-		chr2_KHK+:E004	chr2	27317668	27317802	135	+
chr12_CIT-:E027	chr12	120195175	120195349	175	-		chr2_LOC101929567-:E003	chr2	8717041	8717271	231	-
chr12_CIT-:E028	chr12	120196395	120196504	110	-		chr2_METTL8-:E010	chr2	172291184	172291312	129	-
chr12_CIT-:E029	chr12	120198743	120198859	117	-		chr2_NBEAL1+:E042	chr2	204045105	204045235	131	+
chr12_CIT-:E032	chr12	120210574	120210714	141	-		chr2_NEB-:E002	chr2	152346485	152346591	107	-
chr12_CLEC9A+:E008	chr12	10217331	10217452	122	+		chr2_NEB-:E021	chr2	152364519	152364623	105	-
chr12_CLIP1-:E026	chr12	122907068	122907116	49	-		chr2_NEB-:E069	chr2	152422230	152422334	105	-
chr12_CNTN1+:E017	chr12	41365236	41366519	1284	+		chr2_NGEF-:E014	chr2	233834924	233835038	115	-
chr12_CORO1C-:E012	chr12	109124399	109124619	221	-		chr2_NGEF-:E015	chr2	233839333	233839674	342	-
chr12_CUX2+:E001	chr12	111471828	111472044	217	+		chr2_PDE11A-:E015	chr2	178684947	178685022	76	-
chr12_DDX11+:E003	chr12	31231324	31231396	73	+		chr2_PDE11A-:E016	chr2	178704978	178705110	133	-
chr12_DEPDC4-:E004	chr12	100657275	100657671	397	-		chr2_PDE11A-:E022	chr2	178879029	178879187	159	-
chr12_DNAH10+:E068	chr12	124411184	124411367	184	+		chr2_PID1-:E003	chr2	230127399	230127609	211	-
chr12_DNM1L+:E003	chr12	32858759	32858797	39	+		chr2_PLB1+:E041	chr2	28826833	28826914	82	+
chr12_DRAM1+:E004	chr12	102301964	102302141	178	+		chr2_PLB1+:E042	chr2	28827522	28827626	105	+
chr12_DTX3+:E001	chr12	57998405	57998641	237	+		chr2_PPP1R1C+:E001	chr2	182818968	182819361	394	+
chr12_DTX3+:E005	chr12	58000648	58000666	19	+		chr2_PPP1R1C+:E002	chr2	182839946	182839991	46	+
chr12_EEA1-:E024	chr12	93247691	93247730	40	-		chr2_RAB17-:E003	chr2	238485900	238486025	126	-
chr12_EFCAB4B-:E015	chr12	3782612	3782758	147	-		chr2_SAP130-:E021	chr2	128784666	128784869	204	-
chr12_EP400NL+:E002	chr12	132569802	132569861	60	+		chr2_SCN7A-:E011	chr2	167288828	167289262	435	-
chr12_FAM222A-AS1-:E001	chr12	110172014	110172398	385	-		chr2_SCN9A-:E014	chr2	167136867	167137105	239	-
chr12_FAR2+:E005	chr12	29449954	29450133	180	+		chr2_SP100+:E004	chr2	231305191	231305272	82	+
chr12_FGD6-:E004	chr12	95483345	95483472	128	-		chr2_SP140+:E002	chr2	231101798	231101975	178	+
chr12_FGD6-:E005	chr12	95485483	95485585	103	-		chr2_SP140+:E003	chr2	231102928	231103096	169	+
chr12_FGD6-:E021	chr12	95611001	95611240	240	-		chr2_SP140L+:E018	chr2	231266379	231266522	144	+
chr12_FMNL3-:E021	chr12	50052225	50052377	153	-		chr2_TTN-:E006	chr2	179394687	179394843	157	-
chr12_FOXM1-:E003	chr12	2973486	2973661	176	-		chr2_TTN-:E018	chr2	179407796	179408389	594	-
chr12_FRS2+:E007	chr12	69931696	69931763	68	+		chr2_TTN-:E026	chr2	179412134	179414200	2067	-
chr12_GALNT6-:E004	chr12	51751914	51752045	132	-		chr2_TTN-:E045	chr2	179443533	179444120	588	-
chr12_GALNT6-:E005	chr12	51752916	51753116	201	-		chr2_TTN-:E099	chr2	179477004	179477303	300	-
chr12_GALNT6-:E007	chr12	51757905	51758139	235	-		chr2_TTN-:E104	chr2	179479193	179479480	288	-
chr12_GALNT6-:E010	chr12	51773075	51773668	594	-		chr2_TTN-:E225	chr2	179544621	179544782	162	-
chr12_GCN1L1-:E057	chr12	120628101	120628203	103	-		chr2_TTN-:E232	chr2	179548726	179548809	84	-
chr12_GCN1L1-:E058	chr12	120632483	120632513	31	-		chr2_TTN-:E233	chr2	179549057	179549140	84	-
chr12_GLIPR1L2+:E005	chr12	75816684	75816769	86	+		chr2_UBE2E3+:E001	chr2	181845112	181845273	162	+
chr12_GLIPR1L2+:E007	chr12	75824495	75824521	27	+		chr2_UPP2+:E003	chr2	158958382	158958551	170	+
chr12_GLIPR1L2+:E008	chr12	75824604	75826177	1574	+		chr3_ALS2CL-:E005	chr3	46714829	46714871	43	-
chr12_GLT8D2-:E009	chr12	104413408	104413454	47	-		chr3_C3orf67-:E011	chr3	58899434	58899590	157	-
chr12_GLT8D2-:E010	chr12	104415135	104415269	135	-		chr3_C3orf67-:E013	chr3	59025283	59025355	73	-
chr12_GLT8D2-:E011	chr12	104443673	104443915	243	-		chr3_CCR2+:E003	chr3	46399960	46400868	909	+
chr12_GNN-:E001	chr12	104237527	104238197	671	-		chr3_CDV3+:E003	chr3	133293278	133293395	118	+
chr12_GPR133+:E017	chr12	131590299	131590410	112	+		chr3_CDV3+:E005	chr3	133293437	133293600	164	+
chr12_GPR162+:E003	chr12	6932930	6933931	1002	+		chr3_CHRD+:E001	chr3	184097861	184098254	394	+
chr12_HECTD4-:E047	chr12	112681678	112681813	136	-		chr3_DAG1+:E002	chr3	49507565	49507707	143	+
chr12_HECTD4-:E057	chr12	112696300	112696400	101	-		chr3_DNASE1L3-:E007	chr3	58193945	58194033	89	-
chr12_HECTD4-:E065	chr12	112708031	112708263	233	-		chr3_EFCAB12-:E007	chr3	129137097	129137291	195	-
chr12_HECTD4-:E071	chr12	112746557	112746695	139	-		chr3_GRAMD1C+:E007	chr3	113616318	113616660	343	+
chr12_HECTD4-:E072	chr12	112747365	112747473	109	-		chr3_IGF2BP2-:E005	chr3	185375074	185375190	117	-
chr12_HELB+:E003	chr12	66700125	66700294	170	+		chr3_ITIH3+:E018	chr3	52840309	52840422	114	+
chr12_HELB+:E009	chr12	66716504	66716563	60	+		chr3_ITIH4-:E010	chr3	52853956	52854006	51	-
chr12_IFT81+:E005	chr12	110566755	110566935	181	+		chr3_ITIH4-:E022	chr3	52861109	52861213	105	-
chr12_IFT81+:E006	chr12	110570352	110570441	90	+		chr3_LEKR1+:E007	chr3	156642284	156643045	762	+
chr12_IFT81+:E014	chr12	110618227	110618376	150	+		chr3_MAPKAPK3+:E002	chr3	50650279	50650373	95	+
chr12_IKZF4+:E004	chr12	56420565	56420825	261	+		chr3_MAPKAPK3+:E003	chr3	50651223	50651449	227	+
chr12_IKZF4+:E005	chr12	56421564	56421731	168	+		chr3_MST1-:E008	chr3	49723029	49723165	137	-
chr12_IKZF4+:E006	chr12	56426345	56426494	150	+		chr3_NUP210-:E008	chr3	13367295	13367431	137	-
chr12_IRAK4+:E001	chr12	44152747	44152819	73	+		chr3_OPA1-AS1-:E003	chr3	193345018	193345121	104	-
chr12_ITGA7-:E007	chr12	56087805	56087907	103	-		chr3_PHLDB2+:E001	chr3	111451327	111451465	139	+
chr12_ITGA7-:E013	chr12	56090067	56090216	150	-		chr3_PHLDB2+:E012	chr3	111667779	111667922	144	+
chr12_ITGA7-:E020	chr12	56092494	56092701	208	-		chr3_PRRT3-AS1+:E002	chr3	9989751	9989864	114	+
chr12_KDM2B-:E022	chr12	122012452	122012498	47	-		chr3_PRRT3-AS1+:E003	chr3	9990039	9990153	115	+
chr12_KDM2B-:E023	chr12	122013686	122013764	79	-		chr3_SGOL1-:E003	chr3	20212216	20212307	92	-
chr12_KDM2B-:E024	chr12	122016707	122016851	145	-		chr3_SGOL1-:E005	chr3	20215741	20216496	756	-
chr12_KDM2B-:E025	chr12	122017925	122018364	440	-		chr3_SLC12A8-:E009	chr3	124854513	124854626	114	-
chr12_KDM2B-:E026	chr12	122018691	122018920	230	-		chr3_SLC12A8-:E010	chr3	124896587	124896818	232	-
chr12_KIF21A-:E008	chr12	39709031	39709042	12	-		chr3_SLC51A+:E006	chr3	195955680	195955791	112	+
chr12_KIF21A-:E009	chr12	39709734	39709772	39	-		chr3_SMC4+:E002	chr3	160118347	160118609	263	+
chr12_KIF21A-:E027	chr12	39740268	39740306	39	-		chr3_STAB1+:E014	chr3	52539335	52539397	63	+
chr12_KITLG-:E006	chr12	88910111	88910267	157	-		chr3_STAB1+:E015	chr3	52539684	52539797	114	+
chr12_KITLG-:E007	chr12	88912474	88912644	171	-		chr3_STAB1+:E019	chr3	52541629	52541691	63	+
chr12_KMT2D-:E025	chr12	49435438	49435488	51	-		chr3_STAB1+:E033	chr3	52548131	52548229	99	+
chr12_KMT2D-:E050	chr12	49447761	49447923	163	-		chr3_STAB1+:E034	chr3	52548381	52548512	132	+
chr12_KMT2D-:E051	chr12	49448090	49448199	110	-		chr3_THRB-:E010	chr3	24338815	24338862	48	-
chr12_KMT2D-:E054	chr12	49449059	49449107	49	-		chr3_TRAIP-:E015	chr3	49893789	49893992	204	-
chr12_KNTC1+:E003	chr12	123019211	123019331	121	+		chr3_ULK4-:E026	chr3	41949337	41949433	97	-
chr12_KNTC1+:E004	chr12	123022886	123023001	116	+		chr3_ULK4-:E027	chr3	41952809	41952878	70	-
chr12_KNTC1+:E024	chr12	123055572	123055673	102	+		chr3_VEPH1-:E007	chr3	157082092	157082301	210	-
chr12_KNTC1+:E025	chr12	123057484	123057603	120	+		chr3_VEPH1-:E008	chr3	157098945	157099165	221	-
chr12_KNTC1+:E029	chr12	123060347	123060446	100	+		chr3_VIPR1+:E002	chr3	42544104	42544276	173	+
chr12_KNTC1+:E030	chr12	123061442	123061576	135	+		chr3_VIPR1+:E003	chr3	42544277	42544305	29	+
chr12_KNTC1+:E047	chr12	123087376	123087434	59	+		chr3_WDR52-:E008	chr3	113045292	113045487	196	-
chr12_KNTC1+:E048	chr12	123087574	123087790	217	+		chr3_XYLB+:E017	chr3	38438563	38438650	88	+
chr12_LAG3+:E005	chr12	6884439	6884714	276	+		chr3_ZBTB20-:E016	chr3	114592886	114592955	70	-
chr12_LARP4+:E014	chr12	50855131	50855272	142	+		chr3_ZNF639+:E001	chr3	179041551	179041632	82	+
chr12_LGR5+:E006	chr12	71950399	71950470	72	+		chr4_ADAMTS3-:E014	chr4	73185049	73185192	144	-
chr12_LGR5+:E007	chr12	71953366	71953434	69	+		chr4_AFP+:E005	chr4	74308013	74308145	133	+
chr12_LIMA1-:E011	chr12	50616269	50616488	220	-		chr4_ANTXR2-:E018	chr4	80993563	80993862	300	-
chr12_LINC00612-:E003	chr12	9216864	9217666	803	-		chr4_ARHGAP24+:E005	chr4	86749046	86749128	83	+
chr12_LOC100506606-:E004	chr12	29445999	29446473	475	-		chr4_ARHGAP24+:E007	chr4	86851426	86852195	770	+
chr12_LOC101927901-:E001	chr12	68102827	68104465	1639	-		chr4_CCNA2-:E005	chr4	122741697	122741920	224	-
chr12_LOC101928062-:E003	chr12	70618991	70619170	180	-		chr4_CENPE-:E025	chr4	104072376	104072534	159	-
chr12_LOC101928290+:E002	chr12	14720953	14721126	174	+		chr4_DDX60L-:E003	chr4	169292763	169292914	152	-
chr12_LOC101929162+:E001	chr12	108130332	108130724	393	+		chr4_DDX60L-:E004	chr4	169294817	169294959	143	-
chr12_LOC101929384+:E002	chr12	313184	313395	212	+		chr4_DDX60L-:E030	chr4	169354161	169354266	106	-
chr12_LOC102724050+:E001	chr12	54747475	54747680	206	+		chr4_FAM114A1+:E002	chr4	38870019	38870167	149	+
chr12_LOC374443+:E006	chr12	9800925	9801529	605	+		chr4_FAM160A1+:E006	chr4	152507793	152507951	159	+
chr12_LOC374443+:E007	chr12	9806279	9806404	126	+		chr4_FBXW7-:E012	chr4	153303341	153303664	324	-
chr12_LRMP+:E002	chr12	25215754	25215834	81	+		chr4_KLB+:E004	chr4	39447952	39449095	1144	+
chr12_LRMP+:E004	chr12	25216657	25216750	94	+		chr4_KLKB1+:E007	chr4	187171397	187171556	160	+
chr12_LRMP+:E005	chr12	25219299	25219446	148	+		chr4_KLKB1+:E008	chr4	187172373	187172482	110	+
chr12_LRRK2+:E001	chr12	40618813	40619084	272	+		chr4_LNX1-:E011	chr4	54439790	54440255	466	-
chr12_LRRK2+:E008	chr12	40643628	40643747	120	+		chr4_LNX1-:E012	chr4	54457555	54457753	199	-
chr12_LRRK2+:E009	chr12	40645034	40645176	143	+		chr4_MFSD7-:E006	chr4	678508	678645	138	-
chr12_LRRK2+:E010	chr12	40645267	40645346	80	+		chr4_MFSD7-:E008	chr4	679878	680091	214	-
chr12_LRRK2+:E011	chr12	40646712	40646818	107	+		chr4_NCAPG+:E013	chr4	17829901	17830011	111	+
chr12_LRRK2+:E012	chr12	40651050	40651179	130	+		chr4_NCAPG+:E014	chr4	17832620	17832739	120	+
chr12_LRRK2+:E013	chr12	40653282	40653406	125	+		chr4_NCAPG+:E019	chr4	17841694	17841832	139	+
chr12_LRRK2+:E014	chr12	40657591	40657703	113	+		chr4_NDUFC1-:E006	chr4	140217486	140217521	36	-
chr12_LRRK2+:E015	chr12	40668385	40668529	145	+		chr4_NSUN7+:E002	chr4	40752620	40753008	389	+
chr12_LRRK2+:E035	chr12	40714836	40714990	155	+		chr4_PALLD+:E008	chr4	169611754	169611895	142	+
chr12_MAP3K12-:E008	chr12	53878041	53878149	109	-		chr4_PLAC8-:E005	chr4	84028957	84029103	147	-
chr12_MAP3K12-:E013	chr12	53880731	53880939	209	-		chr4_POLN-:E005	chr4	2083360	2083470	111	-
chr12_MAP3K12-:E016	chr12	53893211	53893444	234	-		chr4_PROM1-:E015	chr4	16002119	16002242	124	-
chr12_MDM1-:E008	chr12	68710361	68710390	30	-		chr4_PROM1-:E029	chr4	16085601	16085623	23	-
chr12_MDM1-:E010	chr12	68715305	68715408	104	-		chr4_SH3BP2+:E001	chr4	2794750	2794865	116	+
chr12_MPHOSPH9-:E016	chr12	123687661	123687796	136	-		chr4_SPATA18+:E007	chr4	52942945	52943206	262	+
chr12_MSRB3+:E005	chr12	65720606	65720714	109	+		chr4_SPATA18+:E008	chr4	52944901	52945059	159	+
chr12_MSRB3+:E006	chr12	65722306	65722383	78	+		chr4_SULT1B1-:E007	chr4	70620788	70620979	192	-
chr12_MSRB3+:E007	chr12	65762778	65762806	29	+		chr4_TACC3+:E008	chr4	1737458	1737561	104	+
chr12_MSRB3+:E008	chr12	65847508	65847605	98	+		chr4_TLL1+:E013	chr4	166964426	166964571	146	+
chr12_MYL2-:E004	chr12	111351990	111352094	105	-		chr4_TNIP3-:E005	chr4	122068204	122068329	126	-
chr12_MYL2-:E005	chr12	111353519	111353594	76	-		chr4_TRMT10A-:E010	chr4	100485070	100485189	120	-
chr12_NAA25-:E024	chr12	112546520	112546635	116	-		chr5_ADAMTS2-:E003	chr5	178549645	178549774	130	-
chr12_NEDD1+:E005	chr12	97303530	97303673	144	+		chr5_APBB3-:E008	chr5	139941293	139941307	15	-
chr12_NEDD1+:E013	chr12	97336355	97336402	48	+		chr5_C6-:E003	chr5	41150037	41150127	91	-
chr12_NINJ2-:E004	chr12	772494	772755	262	-		chr5_C6-:E004	chr5	41153912	41154100	189	-
chr12_NR4A1+:E002	chr12	52435594	52435713	120	+		chr5_CCL28-:E003	chr5	43412355	43412488	134	-
chr12_NT5DC3-:E011	chr12	104200100	104200155	56	-		chr5_CKMT2-AS1-:E004	chr5	80542709	80542791	83	-
chr12_NTS+:E003	chr12	86272123	86272347	225	+		chr5_DEPDC1B-:E003	chr5	59899218	59899394	177	-
chr12_NTS+:E004	chr12	86276001	86276770	770	+		chr5_DMGDH-:E013	chr5	78347110	78347314	205	-
chr12_OVCH1-:E007	chr12	29604278	29604502	225	-		chr5_DMGDH-:E016	chr5	78359436	78359610	175	-
chr12_P2RX7+:E002	chr12	121570631	121570898	268	+		chr5_DNAH5-:E003	chr5	13701393	13701545	153	-
chr12_P2RX7+:E010	chr12	121603861	121603990	130	+		chr5_DNAH5-:E004	chr5	13708232	13708444	213	-
chr12_P2RX7+:E011	chr12	121605291	121605427	137	+		chr5_DNAH5-:E046	chr5	13841015	13841239	225	-
chr12_P2RX7+:E013	chr12	121614950	121615015	66	+		chr5_DNAH5-:E078	chr5	13931219	13931353	135	-
chr12_PCED1B-AS1-:E003	chr12	47610167	47610226	60	-		chr5_ECSCR-:E004	chr5	138837342	138837392	51	-
chr12_PDE3A+:E004	chr12	20766377	20766634	258	+		chr5_EGFLAM+:E009	chr5	38406930	38407248	319	+
chr12_PDE3A+:E005	chr12	20769164	20769318	155	+		chr5_F12-:E008	chr5	176831811	176831915	105	-
chr12_PDE3A+:E007	chr12	20782842	20783061	220	+		chr5_F12-:E011	chr5	176832736	176832806	71	-
chr12_PDZRN4+:E005	chr12	41900258	41900514	257	+		chr5_F12-:E012	chr5	176832963	176833062	100	-
chr12_PDZRN4+:E007	chr12	41946458	41946556	99	+		chr5_F12-:E013	chr5	176836047	176836104	58	-
chr12_PGAM5+:E007	chr12	133295348	133295752	405	+		chr5_F12-:E014	chr5	176836472	176836577	106	-
chr12_PLEKHA5+:E005	chr12	19358259	19358377	119	+		chr5_FAM134B-:E007	chr5	16508687	16509107	421	-
chr12_PLEKHA5+:E017	chr12	19444578	19444631	54	+		chr5_FBXL21+:E004	chr5	135271312	135271413	102	+
chr12_PLEKHA5+:E018	chr12	19467748	19467828	81	+		chr5_IQGAP2+:E026	chr5	75964506	75964669	164	+
chr12_PLEKHA5+:E019	chr12	19472955	19472990	36	+		chr5_IQGAP2+:E034	chr5	75989180	75989267	88	+
chr12_PLXNC1+:E004	chr12	94580149	94580249	101	+		chr5_IQGAP2+:E035	chr5	75991279	75991491	213	+
chr12_PLXNC1+:E014	chr12	94642003	94642188	186	+		chr5_IQGAP2+:E036	chr5	75993812	75993972	161	+
chr12_PPFIA2-:E003	chr12	81657010	81657169	160	-		chr5_LOC101927766-:E003	chr5	159294865	159298391	3527	-
chr12_PPFIA2-:E005	chr12	81661687	81661866	180	-		chr5_MGC32805-:E001	chr5	121772192	121773032	841	-
chr12_PPFIA2-:E006	chr12	81671096	81671193	98	-		chr5_OSMR+:E002	chr5	38846101	38846228	128	+
chr12_PPFIA2-:E007	chr12	81675036	81675211	176	-		chr5_PCDHGB5+:E002	chr5	140780092	140780151	60	+
chr12_PPFIA2-:E011	chr12	81688614	81688814	201	-		chr5_PRELID2-:E007	chr5	145202640	145202697	58	-
chr12_PPFIA2-:E016	chr12	81734857	81734987	131	-		chr5_PRELID2-:E009	chr5	145214740	145214932	193	-
chr12_PPFIA2-:E020	chr12	81746898	81747118	221	-		chr5_PRLR-:E001	chr5	35048861	35049513	653	-
chr12_PPFIA2-:E025	chr12	81762504	81762635	132	-		chr5_PRLR-:E012	chr5	35089653	35089765	113	-
chr12_PPFIA2-:E028	chr12	81768413	81768547	135	-		chr5_PRR7-AS1-:E002	chr5	176866915	176867032	118	-
chr12_PPFIA2-:E030	chr12	81777802	81778023	222	-		chr5_RANBP17+:E013	chr5	170380601	170380706	106	+
chr12_PPFIA2-:E031	chr12	81799566	81799682	117	-		chr5_SERINC5-:E003	chr5	79409449	79409457	9	-
chr12_PPFIBP1+:E009	chr12	27808076	27808168	93	+		chr5_SNX18+:E004	chr5	53815557	53816834	1278	+
chr12_PRKAG1-:E013	chr12	49412307	49412514	208	-		chr5_SPEF2+:E023	chr5	35740021	35740148	128	+
chr12_PTPRB-:E035	chr12	71031121	71031220	100	-		chr5_SPEF2+:E024	chr5	35740231	35740369	139	+
chr12_PTPRO+:E026	chr12	15742389	15742524	136	+		chr6_ALDH5A1+:E005	chr6	24512058	24512096	39	+
chr12_PTPRO+:E027	chr12	15747871	15747991	121	+		chr6_APOBEC2+:E002	chr6	41029067	41029631	565	+
chr12_PZP-:E015	chr12	9315193	9315244	52	-		chr6_APOM+:E002	chr6	31623671	31623857	187	+
chr12_PZP-:E024	chr12	9344789	9344852	64	-		chr6_ARMC12+:E002	chr6	35705049	35705129	81	+
chr12_PZP-:E029	chr12	9349608	9349719	112	-		chr6_BTN3A1+:E012	chr6	26412640	26412932	293	+
chr12_PZP-:E030	chr12	9352960	9353044	85	-		chr6_CCR6+:E001	chr6	167525295	167525502	208	+
chr12_R3HDM2-:E013	chr12	57682640	57682693	54	-		chr6_CYP21A2+:E012	chr6	32008646	32009447	802	+
chr12_RAD9B+:E008	chr12	110944384	110944498	115	+		chr6_CYP39A1-:E011	chr6	46607346	46607405	60	-
chr12_RAD9B+:E018	chr12	110969379	110969891	513	+		chr6_CYP39A1-:E012	chr6	46609900	46610035	136	-
chr12_RAPGEF3-:E020	chr12	48143524	48143600	77	-		chr6_FKBP5-:E015	chr6	35688105	35688325	221	-
chr12_RASSF9-:E002	chr12	86229933	86230318	386	-		chr6_FOXO3+:E002	chr6	108882069	108882288	220	+
chr12_RERGL-:E007	chr12	18243023	18243127	105	-		chr6_GPLD1-:E024	chr6	24486303	24486358	56	-
chr12_RIMKLB+:E002	chr12	8852381	8853210	830	+		chr6_GPLD1-:E025	chr6	24489643	24489850	208	-
chr12_SCN8A+:E017	chr12	52162649	52163119	471	+		chr6_GPR126+:E019	chr6	142736106	142736233	128	+
chr12_SCN8A+:E018	chr12	52163652	52163769	118	+		chr6_GPR126+:E020	chr6	142736933	142737201	269	+
chr12_SCN8A+:E019	chr12	52164313	52164467	155	+		chr6_IL20RA-:E009	chr6	137365778	137366317	540	-
chr12_SCN8A+:E024	chr12	52183065	52183202	138	+		chr6_IP6K3-:E006	chr6	33706910	33707038	129	-
chr12_SENP1-:E008	chr12	48459379	48459463	85	-		chr6_LATS1-:E008	chr6	150018228	150018322	95	-
chr12_SETD1B+:E001	chr12	122242638	122242817	180	+		chr6_LINC00574+:E001	chr6	170190169	170190512	344	+
chr12_SLC11A2-:E020	chr12	51402900	51403053	154	-		chr6_LPAL2-:E004	chr6	160899540	160899720	181	-
chr12_SLC11A2-:E023	chr12	51420093	51420097	5	-		chr6_LPAL2-:E010	chr6	160921813	160921972	160	-
chr12_SLC16A7+:E007	chr12	60154906	60154983	78	+		chr6_MBOAT1-:E008	chr6	20128930	20128984	55	-
chr12_SLC2A3-:E007	chr12	8083841	8084081	241	-		chr6_MEI4+:E001	chr6	78400373	78400620	248	+
chr12_SLC6A13-:E011	chr12	347092	347176	85	-		chr6_MICB+:E005	chr6	31474049	31474207	159	+
chr12_SLC6A13-:E012	chr12	351780	351920	141	-		chr6_MMS22L-:E013	chr6	97679302	97679528	227	-
chr12_SLC6A13-:E014	chr12	368155	369016	862	-		chr6_NHSL1-:E004	chr6	138763120	138763251	132	-
chr12_SLC6A13-:E015	chr12	369017	369223	207	-		chr6_NOTCH4-:E022	chr6	32184930	32185043	114	-
chr12_SMCO2+:E009	chr12	27654856	27655118	263	+		chr6_PDCD2-:E010	chr6	170893580	170893742	163	-
chr12_SMUG1-:E013	chr12	54582742	54582778	37	-		chr6_PRICKLE4+:E007	chr6	41753866	41754070	205	+
chr12_SNRNP35+:E002	chr12	123944251	123944447	197	+		chr6_RREB1+:E012	chr6	7240671	7240835	165	+
chr12_SPATS2+:E001	chr12	49760688	49761370	683	+		chr6_STK38-:E013	chr6	36507849	36507984	136	-
chr12_SRGAP1+:E001	chr12	64238541	64238663	123	+		chr6_TNXB-:E004	chr6	32008932	32009227	296	-
chr12_SRGAP1+:E002	chr12	64377727	64377922	196	+		chr6_WISP3+:E006	chr6	112389408	112389601	194	+
chr12_SRGAP1+:E003	chr12	64383690	64383852	163	+		chr6_ZC3H12D-:E005	chr6	149795375	149795749	375	-
chr12_SRGAP1+:E005	chr12	64436570	64436752	183	+		chr6_ZNF165+:E003	chr6	28053950	28054088	139	+
chr12_SRGAP1+:E015	chr12	64491021	64491155	135	+		chr7_AGBL3+:E004	chr7	134678244	134678429	186	+
chr12_SRGAP1+:E021	chr12	64521641	64521980	340	+		chr7_CAMK2B-:E008	chr7	44268987	44269100	114	-
chr12_SSPN+:E003	chr12	26377226	26377312	87	+		chr7_CCZ1B-:E002	chr7	6840579	6840706	128	-
chr12_STX2-:E010	chr12	131311738	131311812	75	-		chr7_CD36+:E003	chr7	80267832	80268062	231	+
chr12_STX2-:E011	chr12	131323615	131323819	205	-		chr7_CD36+:E021	chr7	80303464	80303734	271	+
chr12_STYK1-:E001	chr12	10771538	10772947	1410	-		chr7_CFTR+:E020	chr7	117251635	117251862	228	+
chr12_SYT1+:E010	chr12	79685797	79685910	114	+		chr7_CPED1+:E019	chr7	120901686	120901972	287	+
chr12_TBC1D30+:E006	chr12	65230270	65230438	169	+		chr7_DNAH11+:E016	chr7	21640294	21640548	255	+
chr12_TCHP+:E002	chr12	110338323	110338536	214	+		chr7_DTX2+:E009	chr7	76129758	76129837	80	+
chr12_TCP11L2+:E001	chr12	106696569	106696719	151	+		chr7_EZH2-:E008	chr7	148512598	148512638	41	-
chr12_TCP11L2+:E006	chr12	106717288	106717424	137	+		chr7_EZH2-:E018	chr7	148529726	148529842	117	-
chr12_TCTN1+:E018	chr12	111085001	111085015	15	+		chr7_HGF-:E012	chr7	81372007	81372265	259	-
chr12_TCTN2+:E006	chr12	124163736	124163836	101	+		chr7_IGFBP1+:E002	chr7	45930147	45930316	170	+
chr12_TCTN2+:E007	chr12	124171383	124171582	200	+		chr7_LINC01006-:E002	chr7	156395745	156395889	145	-
chr12_TCTN2+:E008	chr12	124172598	124172724	127	+		chr7_LOC100506136-:E002	chr7	96275036	96275248	213	-
chr12_TCTN2+:E009	chr12	124175080	124175221	142	+		chr7_LOC101927391-:E004	chr7	7603868	7603955	88	-
chr12_TENC1+:E001	chr12	53440810	53440847	38	+		chr7_LOC101927446+:E001	chr7	89964537	89964885	349	+
chr12_TESPA1-:E003	chr12	55356215	55357026	812	-		chr7_PCOLCE+:E001	chr7	100199882	100200174	293	+
chr12_TMEM194A-:E010	chr12	57472402	57472574	173	-		chr7_PKD1L1-:E030	chr7	47897203	47897430	228	-
chr12_TMTC2+:E001	chr12	83080934	83081448	515	+		chr7_PMS2-:E001	chr7	6012870	6013173	304	-
chr12_TMTC2+:E002	chr12	83250789	83251359	571	+		chr7_PON1-:E006	chr7	94944634	94944802	169	-
chr12_TMTC2+:E006	chr12	83359339	83359523	185	+		chr7_RELN-:E056	chr7	103322563	103322708	146	-
chr12_TMTC3+:E001	chr12	88536073	88536264	192	+		chr7_SDK1+:E027	chr7	4169317	4169539	223	+
chr12_TPI1+:E001	chr12	6976584	6976692	109	+		chr7_SLC25A13-:E019	chr7	95951254	95951459	206	-
chr12_TRHDE+:E006	chr12	72893278	72893415	138	+		chr7_SPDYE3+:E010	chr7	99917554	99917658	105	+
chr12_TRHDE+:E007	chr12	72936071	72936136	66	+		chr7_TBXAS1+:E002	chr7	139480539	139480623	85	+
chr12_TRHDE+:E011	chr12	72969035	72969168	134	+		chr7_TFR2-:E015	chr7	100231039	100231179	141	-
chr12_TRHDE-AS1-:E004	chr12	72665943	72666544	602	-		chr7_TFR2-:E017	chr7	100238309	100238495	187	-
chr12_TULP3+:E002	chr12	3018695	3018746	52	+		chr7_TFR2-:E018	chr7	100238599	100238851	253	-
chr12_TWF1-:E005	chr12	44192368	44192388	21	-		chr7_TFR2-:E019	chr7	100239100	100239173	74	-
chr12_UTP20+:E005	chr12	101680099	101680287	189	+		chr7_TMEM184A-:E002	chr7	1587378	1587575	198	-
chr12_UTP20+:E006	chr12	101682738	101682819	82	+		chr7_TMEM184A-:E003	chr7	1588155	1588324	170	-
chr12_UTP20+:E011	chr12	101686946	101687023	78	+		chr7_TMEM184A-:E004	chr7	1589490	1589581	92	-
chr12_VAMP1-:E004	chr12	6574056	6574107	52	-		chr7_TMEM184A-:E005	chr7	1589759	1589834	76	-
chr12_VDR-:E005	chr12	48250912	48251032	121	-		chr7_TMEM184A-:E006	chr7	1589941	1590031	91	-
chr12_VDR-:E006	chr12	48251287	48251471	185	-		chr7_TMEM184A-:E007	chr7	1590453	1590618	166	-
chr12_VPS29-:E008	chr12	110939222	110939364	143	-		chr7_TMEM184A-:E008	chr7	1594902	1595120	219	-
chr12_WDR66+:E012	chr12	122394980	122395174	195	+		chr7_VWDE-:E022	chr7	12414636	12414853	218	-
chr12_ZFC3H1-:E023	chr12	72027044	72027218	175	-		chr7_VWDE-:E023	chr7	12417402	12417546	145	-
chr13_ABCC4-:E006	chr13	95714958	95715113	156	-		chr8_CA13+:E001	chr8	86157716	86158094	379	+
chr13_ABCC4-:E018	chr13	95818412	95818621	210	-		chr8_DPYS-:E004	chr8	105436475	105436617	143	-
chr13_ABCC4-:E020	chr13	95829961	95830047	87	-		chr8_DPYS-:E005	chr8	105440208	105440349	142	-
chr13_ATP11A+:E030	chr13	113536130	113536189	60	+		chr8_DPYS-:E006	chr8	105441773	105441929	157	-
chr13_ATP12A+:E002	chr13	25255700	25255858	159	+		chr8_DPYS-:E007	chr8	105456476	105456665	190	-
chr13_BIVM+:E003	chr13	103491901	103491921	21	+		chr8_FAM83A+:E004	chr8	124206264	124206388	125	+
chr13_CAB39L-:E005	chr13	49924880	49925048	169	-		chr8_FAM86B1-:E003	chr8	12043861	12044126	266	-
chr13_CAB39L-:E009	chr13	49975269	49975406	138	-		chr8_GRHL2+:E004	chr8	102570647	102571040	394	+
chr13_CAB39L-:E010	chr13	49975407	49975530	124	-		chr8_IL7-:E002	chr8	79648709	79648762	54	-
chr13_CAB39L-:E011	chr13	49975531	49975674	144	-		chr8_KLF10-:E005	chr8	103665698	103666192	495	-
chr13_CENPJ-:E005	chr13	25459414	25459524	111	-		chr8_MCMDC2+:E016	chr8	67817461	67817570	110	+
chr13_CENPJ-:E014	chr13	25482156	25482264	109	-		chr8_NRG1+:E006	chr8	32472032	32472082	51	+
chr13_CKAP2+:E001	chr13	53029495	53029761	267	+		chr8_PDLIM2+:E013	chr8	22452043	22455538	3496	+
chr13_COL4A2-AS1-:E001	chr13	111154923	111155275	353	-		chr8_PIWIL2+:E011	chr8	22147746	22147859	114	+
chr13_DACH1-:E004	chr13	72053301	72053448	148	-		chr8_PKHD1L1+:E073	chr8	110530396	110530737	342	+
chr13_DCLK1-:E001	chr13	36342789	36348836	6048	-		chr8_PKHD1L1+:E078	chr8	110542309	110543500	1192	+
chr13_DIAPH3-:E002	chr13	60239723	60240980	1258	-		chr8_PXDNL-:E020	chr8	52469400	52469471	72	-
chr13_DLEU2-:E001	chr13	50556688	50557890	1203	-		chr8_PXDNL-:E021	chr8	52505187	52505258	72	-
chr13_DOCK9-:E002	chr13	99448460	99448467	8	-		chr8_SNX31-:E007	chr8	101620722	101620791	70	-
chr13_DOCK9-:E057	chr13	99630038	99630338	301	-		chr8_SPAG1+:E003	chr8	101174507	101174648	142	+
chr13_DZIP1-:E017	chr13	96282243	96282367	125	-		chr8_TSNARE1-:E010	chr8	143396451	143396453	3	-
chr13_FGF14-:E002	chr13	102378962	102379160	199	-		chr8_VPS13B+:E010	chr8	100133674	100133987	314	+
chr13_FLT3-:E018	chr13	28623772	28623911	140	-		chr8_XKR9+:E005	chr8	71590265	71590374	110	+
chr13_FLT3-:E019	chr13	28624232	28624359	128	-		chr9_ADAMTSL1+:E023	chr9	18826282	18826461	180	+
chr13_FRY+:E003	chr13	32676100	32676153	54	+		chr9_ADAMTSL2+:E002	chr9	136399975	136400039	65	+
chr13_FRY+:E004	chr13	32691471	32691610	140	+		chr9_ALDOB-:E006	chr9	104190751	104190805	55	-
chr13_FRY+:E005	chr13	32698423	32698513	91	+		chr9_APTX-:E002	chr9	32973651	32973686	36	-
chr13_FRY+:E006	chr13	32698739	32698818	80	+		chr9_ARID3C-:E003	chr9	34622344	34622526	183	-
chr13_FRY+:E010	chr13	32709222	32709320	99	+		chr9_ASPN-:E006	chr9	95232951	95233063	113	-
chr13_FRY+:E014	chr13	32723885	32723971	87	+		chr9_ATP8B5P+:E013	chr9	35449555	35451105	1551	+
chr13_FRY+:E015	chr13	32729628	32729799	172	+		chr9_C5-:E041	chr9	123812460	123812554	95	-
chr13_FRY+:E020	chr13	32749683	32749769	87	+		chr9_C9orf43+:E015	chr9	116187923	116188010	88	+
chr13_FRY+:E021	chr13	32752314	32752573	260	+		chr9_CBWD1-:E005	chr9	134979	135030	52	-
chr13_FRY+:E027	chr13	32760397	32760557	161	+		chr9_CD72-:E004	chr9	35612845	35612990	146	-
chr13_FRY+:E033	chr13	32783722	32783868	147	+		chr9_CORO2A-:E005	chr9	100892076	100892172	97	-
chr13_FRY+:E034	chr13	32785003	32785171	169	+		chr9_DAB2IP+:E004	chr9	124505064	124505200	137	+
chr13_FRY+:E035	chr13	32786429	32786519	91	+		chr9_DOCK8+:E031	chr9	418068	418207	140	+
chr13_FRY+:E040	chr13	32802593	32802791	199	+		chr9_EXD3-:E026	chr9	140289755	140289856	102	-
chr13_FRY+:E050	chr13	32826015	32826089	75	+		chr9_FANCC-:E005	chr9	97876911	97876992	82	-
chr13_HNRNPA1L2+:E003	chr13	53201573	53201713	141	+		chr9_FANCC-:E006	chr9	97879597	97879672	76	-
chr13_HNRNPA1L2+:E004	chr13	53203354	53203494	141	+		chr9_FANCC-:E007	chr9	97887368	97887467	100	-
chr13_KIAA0226L-:E013	chr13	46946076	46946345	270	-		chr9_HEMGN-:E001	chr9	100689073	100689760	688	-
chr13_LACC1+:E001	chr13	44453420	44453870	451	+		chr9_MLANA+:E002	chr9	5892450	5892551	102	+
chr13_LATS2-:E008	chr13	21635485	21635722	238	-		chr9_PCSK5+:E038	chr9	78973429	78977255	3827	+
chr13_LMO7+:E003	chr13	76287318	76287388	71	+		chr9_PDCD1LG2+:E004	chr9	5549335	5549604	270	+
chr13_LMO7+:E004	chr13	76301165	76301234	70	+		chr9_PTBP3-:E016	chr9	115092721	115092754	34	-
chr13_LMO7+:E011	chr13	76379615	76379896	282	+		chr9_SARDH-:E022	chr9	136604815	136605077	263	-
chr13_LMO7+:E012	chr13	76381616	76382335	720	+		chr9_SLC28A3-:E007	chr9	86902963	86903093	131	-
chr13_LOC101927437-:E004	chr13	100427466	100427602	137	-		chr9_STOM-:E011	chr9	124128394	124128523	130	-
chr13_LRCH1+:E016	chr13	47289695	47289799	105	+		chr9_UNQ6494+:E003	chr9	92287672	92288402	731	+
chr13_MCF2L+:E006	chr13	113714907	113715026	120	+		chr9_ZNF484-:E005	chr9	95637297	95637341	45	-
chr13_MCF2L+:E020	chr13	113739206	113739298	93	+		chr9_ZNF79+:E003	chr9	130190831	130190939	109	+
chr13_MCF2L+:E021	chr13	113739400	113739492	93	+		chrX_ACE2-:E001	chrX	15579156	15580136	981	-
chr13_MEDAG+:E002	chr13	31491540	31491649	110	+		chrX_ALG13+:E004	chrX	110924885	110925054	170	+
chr13_METTL21EP+:E004	chr13	103547631	103548383	753	+		chrX_ARL13A+:E008	chrX	100243367	100243547	181	+
chr13_MIR4500HG-:E006	chr13	88323091	88323218	128	-		chrX_ARMCX4+:E003	chrX	100699040	100699143	104	+
chr13_MRPS31P5-:E005	chr13	52749774	52749911	138	-		chrX_ARMCX4+:E004	chrX	100700986	100701032	47	+
chr13_MRPS31P5-:E006	chr13	52754717	52754789	73	-		chrX_ARSF+:E002	chrX	2959512	2959704	193	+
chr13_MYCBP2-:E046	chr13	77745627	77745769	143	-		chrX_BRWD3-:E039	chrX	80064512	80064541	30	-
chr13_NAA16+:E002	chr13	41890982	41891066	85	+		chrX_CENPI+:E017	chrX	100401142	100401266	125	+
chr13_NAA16+:E003	chr13	41892942	41893046	105	+		chrX_CFP-:E001	chrX	47483612	47483839	228	-
chr13_NBEA+:E022	chr13	35733153	35734169	1017	+		chrX_CLCN5+:E014	chrX	49850637	49850717	81	+
chr13_NEK3-:E014	chr13	52728030	52728127	98	-		chrX_CXorf21-:E002	chrX	30594869	30594983	115	-
chr13_NEK3-:E016	chr13	52730210	52730383	174	-		chrX_CXorf58+:E007	chrX	23953313	23953542	230	+
chr13_NEK5-:E007	chr13	52660413	52660499	87	-		chrX_DOCK11+:E035	chrX	117764342	117764453	112	+
chr13_NEK5-:E017	chr13	52684630	52684713	84	-		chrX_F8-:E021	chrX	154197606	154197827	222	-
chr13_NEK5-:E018	chr13	52686404	52686501	98	-		chrX_F8-:E022	chrX	154212962	154213078	117	-
chr13_OR7E156P+:E002	chr13	64313006	64314376	1371	+		chrX_F8-:E023	chrX	154215512	154215580	69	-
chr13_PCDH9-AS2+:E002	chr13	67433120	67433252	133	+		chrX_FRMD7-:E012	chrX	131261816	131262050	235	-
chr13_PCID2-:E015	chr13	113851333	113851489	157	-		chrX_GJB1+:E001	chrX	70435062	70435140	79	+
chr13_POSTN-:E004	chr13	38143881	38143958	78	-		chrX_GPC3-:E010	chrX	133119302	133119673	372	-
chr13_PSPC1-:E014	chr13	20357057	20357159	103	-		chrX_GPR64-:E029	chrX	19100820	19100864	45	-
chr13_RCBTB2-:E015	chr13	49098795	49098893	99	-		chrX_IKBKG+:E001	chrX	153770459	153770667	209	+
chr13_RCBTB2-:E016	chr13	49107164	49107392	229	-		chrX_JADE3+:E002	chrX	46771868	46772154	287	+
chr13_RNF219-AS1+:E001	chr13	78628990	78629199	210	+		chrX_LONRF3+:E003	chrX	118112308	118112426	119	+
chr13_SACS-:E010	chr13	23985359	23985879	521	-		chrX_MAP3K15-:E005	chrX	19387172	19387337	166	-
chr13_SLAIN1+:E004	chr13	78315295	78315575	281	+		chrX_NRK+:E025	chrX	105189864	105190007	144	+
chr13_SMAD9-:E002	chr13	37427556	37427812	257	-		chrX_PRKX-:E009	chrX	3631129	3631675	547	-
chr13_SPATA13+:E002	chr13	24557866	24558072	207	+		chrX_SYTL5+:E001	chrX	37865835	37865921	87	+
chr13_SPATA13+:E010	chr13	24844825	24845050	226	+		chrX_TAB3-:E011	chrX	30907231	30907511	281	-
chr13_SPG20-:E009	chr13	36910424	36910495	72	-		chrX_TAF7L-:E009	chrX	100537315	100537441	127	-
chr13_SPG20-:E013	chr13	36944226	36944317	92	-		chrX_XKRX-:E001	chrX	100168431	100170072	1642	-
chr13_STARD13-:E007	chr13	33691685	33692201	517	-
chr13_STARD13-:E017	chr13	33779956	33780187	232	-
chr13_STK24-:E011	chr13	99174029	99174379	351	-
chr13_SUGT1P3-:E001	chr13	41486025	41486859	835	-
chr13_TBC1D4-:E010	chr13	75894150	75894173	24	-
chr13_TBC1D4-:E011	chr13	75898373	75898537	165	-
chr13_TBC1D4-:E013	chr13	75901888	75901962	75	-
chr13_TBC1D4-:E014	chr13	75911057	75911176	120	-
chr13_TBC1D4-:E015	chr13	75915261	75915371	111	-
chr13_TNFRSF19+:E010	chr13	24242831	24243236	406	+
chr13_TPT1-AS1+:E006	chr13	45952665	45952806	142	+
chr13_TPTE2P5-:E002	chr13	41400642	41400730	89	-
chr13_UGGT2-:E029	chr13	96624834	96624925	92	-
chr13_USPL1+:E001	chr13	31191830	31192193	364	+
chr13_XPO4-:E023	chr13	21476809	21476913	105	-
chr14_ABHD12B+:E007	chr14	51352484	51352613	130	+
chr14_ABHD12B+:E008	chr14	51353365	51353402	38	+
chr14_ADCY4-:E020	chr14	24800224	24800335	112	-
chr14_AK7+:E009	chr14	96916139	96916216	78	+
chr14_AK7+:E012	chr14	96924420	96924549	130	+
chr14_ALDH6A1-:E008	chr14	74538201	74538363	163	-
chr14_ANGEL1-:E010	chr14	77279107	77279283	177	-
chr14_AP1G2-:E013	chr14	24033369	24033430	62	-
chr14_ARG2+:E002	chr14	68087611	68087683	73	+
chr14_ATG2B-:E031	chr14	96795821	96795971	151	-
chr14_ATL1+:E004	chr14	51054549	51054796	248	+
chr14_ATL1+:E005	chr14	51057659	51057793	135	+
chr14_ATP5S+:E002	chr14	50781309	50781344	36	+
chr14_BAG5-:E004	chr14	104028953	104029151	199	-
chr14_BRF1-:E015	chr14	105713408	105714222	815	-
chr14_C14orf159+:E002	chr14	91580628	91580872	245	+
chr14_C14orf164+:E005	chr14	23727758	23727873	116	+
chr14_C14orf37-:E002	chr14	58471766	58471900	135	-
chr14_CBLN3-:E003	chr14	24897961	24898731	771	-
chr14_CCDC175-:E006	chr14	59993813	59993892	80	-
chr14_CCDC176+:E002	chr14	74489619	74489847	229	+
chr14_CDKL1-:E002	chr14	50798644	50798979	336	-
chr14_CDKN3+:E008	chr14	54884566	54884669	104	+
chr14_CFL2-:E007	chr14	35183641	35183743	103	-
chr14_CRIP2+:E005	chr14	105943583	105943938	356	+
chr14_DAAM1+:E016	chr14	59805103	59805132	30	+
chr14_DICER1-:E031	chr14	95623567	95623759	193	-
chr14_DLGAP5-:E008	chr14	55629689	55629793	105	-
chr14_DLGAP5-:E018	chr14	55650278	55650471	194	-
chr14_DPF3-:E015	chr14	73360765	73360824	60	-
chr14_EML5-:E003	chr14	89083070	89083223	154	-
chr14_EML5-:E005	chr14	89084994	89085156	163	-
chr14_EML5-:E007	chr14	89087457	89087645	189	-
chr14_EML5-:E008	chr14	89088948	89089062	115	-
chr14_EML5-:E009	chr14	89091314	89091471	158	-
chr14_EML5-:E010	chr14	89093182	89093390	209	-
chr14_ESR2-:E007	chr14	64701688	64701868	181	-
chr14_ESR2-:E011	chr14	64727167	64727466	300	-
chr14_FAM177A1+:E002	chr14	35515194	35515336	143	+
chr14_FANCM+:E001	chr14	45605136	45605742	607	+
chr14_FANCM+:E005	chr14	45620600	45620731	132	+
chr14_FANCM+:E010	chr14	45633562	45633768	207	+
chr14_FANCM+:E011	chr14	45636153	45636366	214	+
chr14_FANCM+:E012	chr14	45639792	45639949	158	+
chr14_FANCM+:E013	chr14	45642258	45642413	156	+
chr14_FRMD6+:E007	chr14	52167854	52167877	24	+
chr14_FRMD6+:E009	chr14	52171467	52171653	187	+
chr14_FUT8+:E003	chr14	65922339	65922436	98	+
chr14_GEMIN2+:E006	chr14	39594196	39594240	45	+
chr14_GPR137C+:E004	chr14	53098878	53099027	150	+
chr14_GPR137C+:E005	chr14	53100248	53100373	126	+
chr14_HEATR4-:E012	chr14	73978710	73978853	144	-
chr14_IFT43+:E007	chr14	76542940	76543034	95	+
chr14_JKAMP+:E004	chr14	59953399	59953430	32	+
chr14_KHNYN+:E001	chr14	24898492	24898613	122	+
chr14_KLHDC1+:E012	chr14	50210471	50210523	53	+
chr14_LGALS3+:E002	chr14	55603701	55604087	387	+
chr14_LOC100506476+:E001	chr14	74254063	74254212	150	+
chr14_LOC101926933+:E003	chr14	23423540	23423901	362	+
chr14_LOC101927045+:E003	chr14	24970766	24971403	638	+
chr14_LOC101927178+:E001	chr14	35568858	35568901	44	+
chr14_LOC101928909+:E004	chr14	91113598	91113755	158	+
chr14_LOC102723809-:E001	chr14	64980869	64981099	231	-
chr14_LOC102724190-:E001	chr14	77535523	77537189	1667	-
chr14_MAP3K9-:E011	chr14	71216650	71216798	149	-
chr14_MAP4K5-:E029	chr14	50952822	50952912	91	-
chr14_MDP1-:E001	chr14	24683468	24683515	48	-
chr14_MIPOL1+:E006	chr14	37717034	37717112	79	+
chr14_MOK-:E001	chr14	102690834	102691131	298	-
chr14_MYH7-:E011	chr14	23887419	23887615	197	-
chr14_MYH7-:E017	chr14	23892756	23892932	177	-
chr14_NFATC4+:E014	chr14	24845500	24845760	261	+
chr14_NIN-:E004	chr14	51193951	51194469	519	-
chr14_NIN-:E028	chr14	51245483	51245522	40	-
chr14_NOVA1-:E005	chr14	27064616	27064759	144	-
chr14_NYNRIN+:E008	chr14	24882522	24882623	102	+
chr14_OTUB2+:E001	chr14	94492724	94492886	163	+
chr14_PAPOLA+:E010	chr14	96998758	96998847	90	+
chr14_PLEKHH1+:E006	chr14	68028671	68028752	82	+
chr14_PLEKHH1+:E009	chr14	68036638	68036729	92	+
chr14_PLEKHH1+:E011	chr14	68038852	68038994	143	+
chr14_PLEKHH1+:E015	chr14	68042109	68042189	81	+
chr14_PLEKHH1+:E025	chr14	68050458	68050600	143	+
chr14_PPP4R4+:E001	chr14	94640649	94640919	271	+
chr14_PPP4R4+:E010	chr14	94703902	94704023	122	+
chr14_PPP4R4+:E011	chr14	94707010	94707132	123	+
chr14_PPP4R4+:E012	chr14	94708125	94708294	170	+
chr14_PPP4R4+:E013	chr14	94708626	94708745	120	+
chr14_PPP4R4+:E014	chr14	94710972	94711049	78	+
chr14_PRKD1-:E006	chr14	30093358	30093464	107	-
chr14_PSME1+:E013	chr14	24607778	24607944	167	+
chr14_PTCSC3-:E004	chr14	36645504	36645857	354	-
chr14_RAB2B-:E009	chr14	21944759	21944832	74	-
chr14_RAD51B+:E006	chr14	68352586	68352705	120	+
chr14_RALGAPA1-:E004	chr14	36169368	36169508	141	-
chr14_RDH12+:E005	chr14	68191816	68191971	156	+
chr14_REC8+:E006	chr14	24642335	24642407	73	+
chr14_REC8+:E007	chr14	24642500	24642620	121	+
chr14_REC8+:E012	chr14	24646671	24646747	77	+
chr14_RNASE1-:E002	chr14	21270408	21270478	71	-
chr14_RNASE1-:E003	chr14	21270479	21270490	12	-
chr14_RNASE1-:E004	chr14	21270491	21270558	68	-
chr14_RPGRIP1+:E023	chr14	21816331	21816461	131	+
chr14_RPS6KA5-:E006	chr14	91360757	91360927	171	-
chr14_RPS6KA5-:E007	chr14	91365673	91365766	94	-
chr14_RPS6KA5-:E008	chr14	91366452	91366585	134	-
chr14_RPS6KA5-:E012	chr14	91386550	91386653	104	-
chr14_RPS6KA5-:E013	chr14	91389457	91389540	84	-
chr14_RPS6KA5-:E014	chr14	91409422	91409529	108	-
chr14_RPS6KA5-:E015	chr14	91413779	91413894	116	-
chr14_SEL1L-:E014	chr14	81965154	81965802	649	-
chr14_SIPA1L1+:E002	chr14	72052998	72053645	648	+
chr14_SLC25A21-:E001	chr14	37147126	37147689	564	-
chr14_SLC38A6+:E012	chr14	61510168	61510221	54	+
chr14_SLC39A9+:E005	chr14	69908549	69908689	141	+
chr14_SLIRP+:E002	chr14	78176898	78177008	111	+
chr14_SPTB-:E017	chr14	65246443	65246649	207	-
chr14_SYNE2+:E016	chr14	64447704	64447891	188	+
chr14_SYNE2+:E017	chr14	64449348	64449512	165	+
chr14_SYNE2+:E020	chr14	64457129	64457287	159	+
chr14_SYNE2+:E021	chr14	64457660	64457833	174	+
chr14_SYNE2+:E022	chr14	64460553	64460687	135	+
chr14_SYNE2+:E026	chr14	64464937	64465046	110	+
chr14_SYNE2+:E029	chr14	64468652	64468799	148	+
chr14_SYNE2+:E031	chr14	64473761	64473940	180	+
chr14_SYNE2+:E033	chr14	64483191	64483349	159	+
chr14_SYNE2+:E034	chr14	64484313	64484474	162	+
chr14_SYNE2+:E035	chr14	64486710	64486811	102	+
chr14_SYNE2+:E044	chr14	64496613	64496777	165	+
chr14_SYNE2+:E045	chr14	64497734	64498075	342	+
chr14_SYNE2+:E046	chr14	64514718	64514873	156	+
chr14_SYNE2+:E047	chr14	64516329	64516594	266	+
chr14_SYNE2+:E049	chr14	64522662	64522984	323	+
chr14_SYNE2+:E056	chr14	64547174	64547356	183	+
chr14_SYNE2+:E065	chr14	64574209	64574325	117	+
chr14_SYNE3-:E006	chr14	95905949	95906121	173	-
chr14_SYNE3-:E013	chr14	95921714	95922061	348	-
chr14_SYNE3-:E014	chr14	95923514	95923675	162	-
chr14_TDP1+:E001	chr14	90422246	90422314	69	+
chr14_TDP1+:E008	chr14	90446884	90446976	93	+
chr14_TDRD9+:E035	chr14	104515945	104516017	73	+
chr14_THTPA+:E004	chr14	23983445	23983625	181	+
chr14_TOMM20L+:E004	chr14	58874044	58874186	143	+
chr14_TTC8+:E011	chr14	89313192	89313251	60	+
chr14_TXNDC16-:E008	chr14	52948948	52949007	60	-
chr14_TXNDC16-:E011	chr14	52957109	52957169	61	-
chr14_TXNDC16-:E014	chr14	52981598	52981688	91	-
chr14_TXNDC16-:E021	chr14	53010982	53011089	108	-
chr14_WDHD1-:E011	chr14	55448258	55448414	157	-
chr14_WDR20+:E003	chr14	102659800	102659812	13	+
chr14_ZFYVE26-:E042	chr14	68283251	68283306	56	-
chr15_ALDH1A2-:E004	chr15	58254210	58254374	165	-
chr15_ALDH1A2-:E006	chr15	58257923	58258025	103	-
chr15_ALDH1A2-:E010	chr15	58302847	58302976	130	-
chr15_AP4E1+:E011	chr15	51233863	51233972	110	+
chr15_AP4E1+:E012	chr15	51240217	51240356	140	+
chr15_APBA2+:E003	chr15	29346048	29347038	991	+
chr15_ATP8B4-:E028	chr15	50399136	50399205	70	-
chr15_C15orf52-:E007	chr15	40630736	40630861	126	-
chr15_C15orf52-:E010	chr15	40632106	40632216	111	-
chr15_CELF6-:E003	chr15	72580649	72580792	144	-
chr15_CHRM5+:E001	chr15	34261089	34261351	263	+
chr15_COMMD4+:E003	chr15	75628434	75628571	138	+
chr15_CRTC3+:E007	chr15	91157685	91157720	36	+
chr15_DLL4+:E003	chr15	41222823	41222880	58	+
chr15_DMXL2-:E032	chr15	51827860	51827981	122	-
chr15_DPH6-AS1+:E002	chr15	36003908	36004090	183	+
chr15_DYX1C1-:E002	chr15	55722506	55722977	472	-
chr15_ELL3-:E004	chr15	44066674	44066716	43	-
chr15_ELL3-:E005	chr15	44066794	44066971	178	-
chr15_FAM227B-:E008	chr15	49860442	49860543	102	-
chr15_FANCI+:E002	chr15	89790860	89790962	103	+
chr15_FANCI+:E004	chr15	89803944	89804074	131	+
chr15_FANCI+:E005	chr15	89804816	89804972	157	+
chr15_FANCI+:E008	chr15	89807134	89807257	124	+
chr15_FANCI+:E011	chr15	89816608	89816700	93	+
chr15_FANCI+:E014	chr15	89821918	89822005	88	+
chr15_FANCI+:E015	chr15	89824401	89824531	131	+
chr15_FANCI+:E016	chr15	89824996	89825066	71	+
chr15_FANCI+:E017	chr15	89826367	89826481	115	+
chr15_FANCI+:E018	chr15	89828327	89828449	123	+
chr15_FBN1-:E019	chr15	48737573	48737701	129	-
chr15_FBN1-:E035	chr15	48773852	48773977	126	-
chr15_FBN1-:E036	chr15	48776015	48776140	126	-
chr15_FBN1-:E053	chr15	48802241	48802366	126	-
chr15_FBN1-:E065	chr15	48936803	48937147	345	-
chr15_FMN1-:E003	chr15	33091005	33091154	150	-
chr15_FMN1-:E005	chr15	33149216	33149308	93	-
chr15_GOLGA2P7-:E005	chr15	84873178	84873268	91	-
chr15_HERC1-:E048	chr15	63984610	63984765	156	-
chr15_HERC2-:E044	chr15	28443524	28443649	126	-
chr15_HERC2-:E078	chr15	28505923	28506116	194	-
chr15_HERC2-:E084	chr15	28515841	28516014	174	-
chr15_HERC2-:E085	chr15	28517361	28517532	172	-
chr15_HERC2P9+:E009	chr15	28913403	28913501	99	+
chr15_HMGN2P46+:E001	chr15	45803334	45803403	70	+
chr15_IGF1R+:E010	chr15	99459901	99460105	205	+
chr15_IGF1R+:E018	chr15	99478545	99478655	111	+
chr15_IL16+:E012	chr15	81584897	81585378	482	+
chr15_ITGA11-:E028	chr15	68661522	68661622	101	-
chr15_KIF23+:E021	chr15	69738622	69738703	82	+
chr15_LOC100288637+:E005	chr15	31040779	31040873	95	+
chr15_LOC100996255+:E002	chr15	32868118	32868201	84	+
chr15_LOC101929196-:E005	chr15	71481155	71481398	244	-
chr15_LYSMD4-:E002	chr15	100271378	100271403	26	-
chr15_MAPKBP1+:E002	chr15	42067365	42067587	223	+
chr15_MAPKBP1+:E007	chr15	42104714	42104851	138	+
chr15_MAPKBP1+:E026	chr15	42114163	42114308	146	+
chr15_MCTP2+:E013	chr15	94913316	94913409	94	+
chr15_MGA+:E011	chr15	42021362	42021547	186	+
chr15_MGA+:E014	chr15	42032251	42032401	151	+
chr15_MORF4L1+:E004	chr15	79165461	79165560	100	+
chr15_MYEF2-:E001	chr15	48431629	48435268	3640	-
chr15_MYO5A-:E024	chr15	52671822	52671930	109	-
chr15_MYO5A-:E034	chr15	52699489	52699596	108	-
chr15_MYO5A-:E035	chr15	52700256	52700337	82	-
chr15_MYO5A-:E036	chr15	52702530	52702673	144	-
chr15_MYO5A-:E037	chr15	52708342	52708498	157	-
chr15_MYO5C-:E007	chr15	52503927	52504081	155	-
chr15_MYO5C-:E015	chr15	52517272	52517335	64	-
chr15_MYO5C-:E024	chr15	52537551	52537662	112	-
chr15_MYO9A-:E009	chr15	72152076	72152137	62	-
chr15_MYO9A-:E020	chr15	72193532	72193681	150	-
chr15_MYO9A-:E027	chr15	72231193	72231268	76	-
chr15_MYO9A-:E031	chr15	72270512	72270633	122	-
chr15_MYO9A-:E032	chr15	72283444	72283578	135	-
chr15_MYO9A-:E036	chr15	72302691	72302788	98	-
chr15_NEDD4-:E031	chr15	56285709	56285944	236	-
chr15_NIPA1-:E003	chr15	23060815	23060905	91	-
chr15_NIPA2-:E008	chr15	23029840	23029966	127	-
chr15_NTRK3-:E008	chr15	88524457	88524591	135	-
chr15_NTRK3-:E009	chr15	88576088	88576276	189	-
chr15_NTRK3-:E020	chr15	88799137	88799399	263	-
chr15_PRC1-:E007	chr15	91517815	91517961	147	-
chr15_PRC1-:E014	chr15	91527248	91527370	123	-
chr15_PSTPIP1+:E006	chr15	77320193	77320255	63	+
chr15_RFX7-:E007	chr15	56436599	56436681	83	-
chr15_RFX7-:E008	chr15	56471468	56471501	34	-
chr15_RFX7-:E009	chr15	56535323	56535483	161	-
chr15_SCAND2P+:E002	chr15	85177055	85177612	558	+
chr15_SCAND2P+:E003	chr15	85180578	85180651	74	+
chr15_SCG5+:E002	chr15	32935787	32936019	233	+
chr15_SEC11A-:E003	chr15	85222457	85222518	62	-
chr15_SEMA6D+:E013	chr15	48055213	48055301	89	+
chr15_SEMA6D+:E019	chr15	48058066	48058206	141	+
chr15_SERINC4-:E011	chr15	44091508	44091684	177	-
chr15_SHF-:E004	chr15	45465774	45465914	141	-
chr15_SHF-:E008	chr15	45492925	45493373	449	-
chr15_SLC12A6-:E020	chr15	34548430	34548484	55	-
chr15_SLC12A6-:E026	chr15	34628611	34628802	192	-
chr15_SLC12A6-:E027	chr15	34628803	34628868	66	-
chr15_SLC12A6-:E028	chr15	34628869	34629045	177	-
chr15_SLC12A6-:E029	chr15	34629533	34629961	429	-
chr15_SLC24A1+:E010	chr15	65944980	65945146	167	+
chr15_THAP10-:E002	chr15	71175100	71175247	148	-
chr15_TLN2+:E001	chr15	62939510	62939645	136	+
chr15_TLN2+:E002	chr15	62942283	62942380	98	+
chr15_TLN2+:E003	chr15	62944204	62944333	130	+
chr15_TLN2+:E006	chr15	62949970	62950097	128	+
chr15_TLN2+:E007	chr15	62966026	62966089	64	+
chr15_TLN2+:E008	chr15	62967416	62967520	105	+
chr15_TLN2+:E009	chr15	62978840	62978995	156	+
chr15_TLN2+:E013	chr15	62990953	62991066	114	+
chr15_TLN2+:E016	chr15	62994965	62995063	99	+
chr15_TLN2+:E017	chr15	62999285	62999452	168	+
chr15_TLN2+:E018	chr15	63000701	63000995	295	+
chr15_TLN2+:E019	chr15	63004110	63004276	167	+
chr15_TLN2+:E020	chr15	63008530	63008658	129	+
chr15_TLN2+:E024	chr15	63017175	63017303	129	+
chr15_TLN2+:E030	chr15	63040550	63040643	94	+
chr15_TLN2+:E041	chr15	63073339	63073440	102	+
chr15_TLN2+:E042	chr15	63075970	63076089	120	+
chr15_TM6SF1+:E006	chr15	83791509	83791630	122	+
chr15_TP53BP1-:E019	chr15	43762056	43762264	209	-
chr15_TP53BP1-:E021	chr15	43767763	43767892	130	-
chr15_TP53BP1-:E029	chr15	43785235	43785354	120	-
chr15_TTBK2-:E010	chr15	43120126	43120230	105	-
chr15_TTC23-:E017	chr15	99789827	99790004	178	-
chr15_TYRO3+:E010	chr15	41862225	41862354	130	+
chr15_UBL7-:E012	chr15	74753009	74753119	111	-
chr15_UBR1-:E032	chr15	43330369	43330430	62	-
chr15_UBR1-:E036	chr15	43346940	43347097	158	-
chr15_UBR1-:E037	chr15	43348542	43348640	99	-
chr15_UBR1-:E042	chr15	43360096	43360234	139	-
chr15_VPS13C-:E034	chr15	62217655	62217747	93	-
chr15_VPS13C-:E058	chr15	62259567	62259646	80	-
chr15_VPS13C-:E064	chr15	62270825	62270948	124	-
chr15_VPS13C-:E065	chr15	62273541	62273677	137	-
chr15_VPS13C-:E066	chr15	62274658	62274772	115	-
chr15_VPS13C-:E067	chr15	62276019	62276211	193	-
chr15_VPS13C-:E068	chr15	62277056	62277198	143	-
chr15_VPS13C-:E081	chr15	62320557	62320619	63	-
chr15_VPS13C-:E083	chr15	62327156	62327251	96	-
chr15_VPS13C-:E084	chr15	62333523	62333565	43	-
chr15_VPS13C-:E085	chr15	62336411	62336454	44	-
chr15_VPS13C-:E086	chr15	62352474	62352664	191	-
chr15_WHAMMP3-:E009	chr15	23201489	23201639	151	-
chr15_WHAMMP3-:E010	chr15	23205042	23205198	157	-
chr15_ZFAND6+:E005	chr15	80367506	80367584	79	+
chr15_ZNF280D-:E014	chr15	56981239	56981348	110	-
chr16_ABAT+:E003	chr16	8814573	8814791	219	+
chr16_ABCA3-:E017	chr16	2347330	2347540	211	-
chr16_ABCA3-:E025	chr16	2367649	2367765	117	-
chr16_ABCC1+:E007	chr16	16130329	16130460	132	+
chr16_ADCY7+:E016	chr16	50342238	50342322	85	+
chr16_ANKS3-:E009	chr16	4751435	4751544	110	-
chr16_APOBR+:E001	chr16	28505970	28506059	90	+
chr16_BAIAP3+:E009	chr16	1389566	1389580	15	+
chr16_BAIAP3+:E010	chr16	1389581	1389604	24	+
chr16_BAIAP3+:E011	chr16	1390923	1390982	60	+
chr16_BAIAP3+:E012	chr16	1391130	1391196	67	+
chr16_BAIAP3+:E013	chr16	1391295	1391490	196	+
chr16_BAIAP3+:E014	chr16	1391823	1391867	45	+
chr16_BAIAP3+:E015	chr16	1391987	1392064	78	+
chr16_BAIAP3+:E016	chr16	1392182	1392284	103	+
chr16_BAIAP3+:E017	chr16	1392528	1392635	108	+
chr16_BAIAP3+:E018	chr16	1392720	1392815	96	+
chr16_BCL7C-:E001	chr16	30845362	30846469	1108	-
chr16_C16orf71+:E010	chr16	4798726	4799397	672	+
chr16_C16orf93-:E008	chr16	30771927	30771989	63	-
chr16_CARHSP1-:E007	chr16	8961109	8961285	177	-
chr16_CASKIN1-:E002	chr16	2228903	2229326	424	-
chr16_CASKIN1-:E003	chr16	2229594	2231600	2007	-
chr16_CASKIN1-:E004	chr16	2231792	2231930	139	-
chr16_CASKIN1-:E006	chr16	2233832	2233942	111	-
chr16_CASKIN1-:E007	chr16	2234778	2234869	92	-
chr16_CASKIN1-:E008	chr16	2234952	2235036	85	-
chr16_CASKIN1-:E009	chr16	2235112	2235200	89	-
chr16_CASKIN1-:E010	chr16	2235308	2235409	102	-
chr16_CASKIN1-:E011	chr16	2236708	2236825	118	-
chr16_CASKIN1-:E012	chr16	2236979	2237073	95	-
chr16_CASKIN1-:E013	chr16	2237167	2237275	109	-
chr16_CASKIN1-:E014	chr16	2237354	2237462	109	-
chr16_CASKIN1-:E015	chr16	2239028	2239158	131	-
chr16_CASKIN1-:E016	chr16	2239239	2239334	96	-
chr16_CASKIN1-:E017	chr16	2239420	2239565	146	-
chr16_CASKIN1-:E018	chr16	2240074	2240171	98	-
chr16_CASKIN1-:E019	chr16	2240308	2240359	52	-
chr16_CASKIN1-:E020	chr16	2246340	2246465	126	-
chr16_CBLN1-:E003	chr16	49315113	49315742	630	-
chr16_CCP110+:E001	chr16	19535179	19535410	232	+
chr16_CDH11-:E006	chr16	65015951	65016204	254	-
chr16_CDH11-:E010	chr16	65032465	65032759	295	-
chr16_CDIP1-:E008	chr16	4588326	4588471	146	-
chr16_CIITA+:E002	chr16	10989139	10989285	147	+
chr16_CIITA+:E008	chr16	10995895	10996041	147	+
chr16_CIITA+:E009	chr16	10996515	10996658	144	+
chr16_CLUHP3+:E004	chr16	31714477	31714688	212	+
chr16_COQ7+:E002	chr16	19079239	19079330	92	+
chr16_CRAMP1L+:E010	chr16	1709887	1710064	178	+
chr16_CRAMP1L+:E017	chr16	1717963	1718194	232	+
chr16_CTRL-:E006	chr16	67965001	67965104	104	-
chr16_DHODH+:E001	chr16	72042643	72042684	42	+
chr16_DNASE1+:E007	chr16	3707188	3707342	155	+
chr16_DOC2A-:E002	chr16	30017734	30017830	97	-
chr16_DOC2A-:E003	chr16	30017917	30017998	82	-
chr16_DOC2A-:E004	chr16	30018106	30018176	71	-
chr16_DOC2A-:E005	chr16	30018177	30018269	93	-
chr16_DOC2A-:E007	chr16	30018494	30018620	127	-
chr16_DOC2A-:E008	chr16	30020317	30020324	8	-
chr16_DOC2A-:E009	chr16	30020325	30020426	102	-
chr16_DOC2A-:E010	chr16	30020523	30020597	75	-
chr16_DOC2A-:E011	chr16	30020799	30020878	80	-
chr16_DOC2A-:E012	chr16	30021282	30021347	66	-
chr16_DPEP3-:E006	chr16	68011556	68011732	177	-
chr16_FANCA-:E040	chr16	89874702	89874775	74	-
chr16_GAN+:E003	chr16	81388010	81388360	351	+
chr16_GDPD3-:E002	chr16	30119534	30119585	52	-
chr16_GLG1-:E016	chr16	74506424	74506532	109	-
chr16_GLIS2+:E004	chr16	4385061	4385194	134	+
chr16_GNAO1+:E009	chr16	56385296	56385449	154	+
chr16_GNAO1+:E010	chr16	56388778	56388993	216	+
chr16_GPT2+:E004	chr16	46919379	46919489	111	+
chr16_HMOX2+:E001	chr16	4524704	4524848	145	+
chr16_IFT140-:E026	chr16	1642177	1642319	143	-
chr16_IFT140-:E027	chr16	1642468	1642589	122	-
chr16_IFT140-:E028	chr16	1652371	1652592	222	-
chr16_IST1+:E001	chr16	71928311	71928384	74	+
chr16_IST1+:E002	chr16	71928624	71928761	138	+
chr16_ITGAD+:E025	chr16	31434673	31434780	108	+
chr16_ITGAM+:E005	chr16	31277351	31277468	118	+
chr16_ITGAM+:E012	chr16	31289288	31289430	143	+
chr16_ITGAX+:E011	chr16	31373396	31373525	130	+
chr16_KIAA0513+:E012	chr16	85116170	85116199	30	+
chr16_KIAA0556+:E005	chr16	27642386	27642483	98	+
chr16_KIAA0556+:E006	chr16	27659925	27660056	132	+
chr16_KIAA0556+:E012	chr16	27715217	27715319	103	+
chr16_KIAA0556+:E013	chr16	27720026	27720241	216	+
chr16_KIAA0895L-:E003	chr16	67212102	67212407	306	-
chr16_LMF1-:E017	chr16	1025761	1027093	1333	-
chr16_LMF1-:E018	chr16	1029025	1029110	86	-
chr16_LMF1-:E019	chr16	1029601	1029758	158	-
chr16_LMF1-:E020	chr16	1031145	1031318	174	-
chr16_LOC100506083-:E002	chr16	70351159	70351276	118	-
chr16_LOC101927272+:E003	chr16	50705059	50705550	492	+
chr16_LOC283856-:E002	chr16	56134958	56135124	167	-
chr16_LOC400548+:E003	chr16	85181229	85183049	1821	+
chr16_LOC652276+:E001	chr16	2653385	2653728	344	+
chr16_LOC652276+:E003	chr16	2663961	2664069	109	+
chr16_LOC81691+:E009	chr16	20837155	20837270	116	+
chr16_LOC81691+:E010	chr16	20838380	20838518	139	+
chr16_LOC81691+:E012	chr16	20839757	20839859	103	+
chr16_MAPK8IP3+:E008	chr16	1798603	1798721	119	+
chr16_MAPK8IP3+:E012	chr16	1808979	1808996	18	+
chr16_MKL2+:E005	chr16	14306211	14306266	56	+
chr16_MYH11-:E043	chr16	15950798	15950887	90	-
chr16_NDRG4+:E014	chr16	58540291	58540377	87	+
chr16_NDRG4+:E015	chr16	58540462	58540518	57	+
chr16_NETO2-:E004	chr16	47156568	47156695	128	-
chr16_NETO2-:E007	chr16	47162236	47162484	249	-
chr16_NFAT5+:E016	chr16	69729039	69729282	244	+
chr16_NPIPB9+:E003	chr16	28773572	28773754	183	+
chr16_NQO1-:E006	chr16	69760336	69760533	198	-
chr16_NUBP2+:E002	chr16	1833878	1834067	190	+
chr16_NUP93+:E004	chr16	56815704	56816126	423	+
chr16_ORC6+:E004	chr16	46726294	46726457	164	+
chr16_PALB2-:E013	chr16	23652431	23652678	248	-
chr16_PDXDC1+:E001	chr16	15068592	15068659	68	+
chr16_PDXDC2P-:E024	chr16	70076254	70076319	66	-
chr16_PHKB+:E002	chr16	47497793	47497904	112	+
chr16_PHLPP2-:E008	chr16	71701081	71701236	156	-
chr16_PHLPP2-:E009	chr16	71703178	71703273	96	-
chr16_PKD1L3-:E001	chr16	71963441	71963581	141	-
chr16_PKD1L3-:E018	chr16	72003774	72004004	231	-
chr16_PLCG2+:E005	chr16	81892721	81892768	48	+
chr16_PLK1+:E005	chr16	23695191	23695410	220	+
chr16_PLK1+:E008	chr16	23700559	23700713	155	+
chr16_PRMT7+:E002	chr16	68345017	68345648	632	+
chr16_PRMT7+:E003	chr16	68345945	68346079	135	+
chr16_PRRT2+:E007	chr16	29825949	29827202	1254	+
chr16_RHBDF1-:E014	chr16	112971	113180	210	-
chr16_RLTPR+:E033	chr16	67689934	67689970	37	+
chr16_RLTPR+:E034	chr16	67690131	67690202	72	+
chr16_RNPS1-:E008	chr16	2317176	2317338	163	-
chr16_RNPS1-:E010	chr16	2317934	2318055	122	-
chr16_RPGRIP1L-:E024	chr16	53725978	53726276	299	-
chr16_RRAD-:E001	chr16	66955582	66956256	675	-
chr16_RRN3P3-:E005	chr16	22445948	22446132	185	-
chr16_RRN3P3-:E006	chr16	22447003	22447133	131	-
chr16_SETD1A+:E001	chr16	30968615	30969285	671	+
chr16_SHISA9+:E001	chr16	12995477	12996484	1008	+
chr16_SHISA9+:E003	chr16	13010545	13010672	128	+
chr16_SHISA9+:E004	chr16	13297251	13297406	156	+
chr16_SLX4-:E009	chr16	3647380	3647696	317	-
chr16_SMG1-:E053	chr16	18890817	18891041	225	-
chr16_SMG1-:E054	chr16	18893487	18893660	174	-
chr16_SMG1-:E055	chr16	18895392	18895489	98	-
chr16_SMG1P7-:E001	chr16	70253484	70253698	215	-
chr16_SNX29+:E013	chr16	12223487	12223615	129	+
chr16_SPN+:E002	chr16	29674540	29674637	98	+
chr16_STX1B-:E006	chr16	31008823	31008896	74	-
chr16_STX1B-:E007	chr16	31012249	31012323	75	-
chr16_STX1B-:E008	chr16	31012415	31012514	100	-
chr16_STX1B-:E009	chr16	31012850	31012924	75	-
chr16_STX1B-:E010	chr16	31021688	31021829	142	-
chr16_TAF1C-:E011	chr16	84215470	84215547	78	-
chr16_TBC1D24+:E003	chr16	2547711	2547728	18	+
chr16_TBX6-:E004	chr16	30099866	30099936	71	-
chr16_TBX6-:E005	chr16	30100014	30100160	147	-
chr16_TK2-:E011	chr16	66582913	66583479	567	-
chr16_TSNAXIP1+:E015	chr16	67860866	67860975	110	+
chr16_TSNAXIP1+:E016	chr16	67861152	67861278	127	+
chr16_TVP23A-:E004	chr16	10867170	10867298	129	-
chr16_TVP23A-:E005	chr16	10867896	10867985	90	-
chr16_TVP23A-:E006	chr16	10868809	10868953	145	-
chr16_TVP23A-:E007	chr16	10911960	10912039	80	-
chr16_VAC14-AS1+:E001	chr16	70788963	70789152	190	+
chr16_VAC14-AS1+:E003	chr16	70795056	70795161	106	+
chr16_ZFHX3-:E005	chr16	72845804	72845937	134	-
chr16_ZFP90+:E002	chr16	68591901	68592027	127	+
chr16_ZNF205-AS1-:E002	chr16	3164796	3164883	88	-
chr16_ZNF276+:E001	chr16	89786776	89786990	215	+
chr16_ZNF629-:E002	chr16	30795731	30795836	106	-
chr16_ZNF821-:E003	chr16	71898041	71898145	105	-
chr16_ZSCAN32-:E008	chr16	3447745	3447787	43	-
chr16_ZSCAN32-:E010	chr16	3450974	3451065	92	-
chr17_ABCA10-:E019	chr17	67178816	67178949	134	-
chr17_ABCA10-:E020	chr17	67181618	67181784	167	-
chr17_ABCA10-:E026	chr17	67189634	67189753	120	-
chr17_ABCA10-:E027	chr17	67189955	67190130	176	-
chr17_ABCA9-:E019	chr17	67013797	67013930	134	-
chr17_ABR-:E022	chr17	994905	995090	186	-
chr17_ACACA-:E054	chr17	35646320	35646430	111	-
chr17_ACACA-:E055	chr17	35656205	35656692	488	-
chr17_ACADVL+:E001	chr17	7120444	7120492	49	+
chr17_ACE+:E010	chr17	61560821	61560919	99	+
chr17_AKAP1+:E005	chr17	55163734	55163898	165	+
chr17_AKAP10-:E015	chr17	19880905	19881169	265	-
chr17_ALDH3A1-:E005	chr17	19643649	19643790	142	-
chr17_ANKFY1-:E027	chr17	4167227	4167274	48	-
chr17_ARHGAP23+:E006	chr17	36619569	36619623	55	+
chr17_ARHGAP44+:E005	chr17	12819217	12819328	112	+
chr17_ASPSCR1+:E013	chr17	79972951	79973232	282	+
chr17_ATP6V0A1+:E020	chr17	40660590	40660607	18	+
chr17_B3GNTL1-:E004	chr17	80915057	80915125	69	-
chr17_BCAS3+:E017	chr17	59104227	59104271	45	+
chr17_BPTF+:E006	chr17	65882244	65882432	189	+
chr17_BRCA1-:E012	chr17	41228629	41228631	3	-
chr17_BRCA1-:E015	chr17	41242961	41243049	89	-
chr17_BRCA1-:E017	chr17	41246761	41246877	117	-
chr17_BRCA1-:E023	chr17	41256885	41256973	89	-
chr17_BRCA1-:E024	chr17	41258473	41258494	22	-
chr17_BRCA1-:E025	chr17	41258495	41258550	56	-
chr17_BZRAP1-AS1+:E001	chr17	56402811	56403089	279	+
chr17_CALCOCO2+:E004	chr17	46923805	46923876	72	+
chr17_CAMKK1-:E008	chr17	3779517	3779716	200	-
chr17_CCDC40+:E014	chr17	78059802	78060015	214	+
chr17_CCDC40+:E015	chr17	78061406	78061575	170	+
chr17_CCDC40+:E017	chr17	78063563	78063683	121	+
chr17_CCDC57-:E011	chr17	80146095	80146295	201	-
chr17_CCDC57-:E012	chr17	80151632	80151706	75	-
chr17_CCT6B-:E014	chr17	33288276	33288528	253	-
chr17_CD300LF-:E008	chr17	72700617	72700955	339	-
chr17_CDK5RAP3+:E001	chr17	46047894	46048089	196	+
chr17_CDR2L+:E001	chr17	72983727	72984217	491	+
chr17_CEP112-:E020	chr17	64066033	64066119	87	-
chr17_CLTC+:E003	chr17	57721845	57721856	12	+
chr17_CNTD1+:E002	chr17	40955638	40955713	76	+
chr17_CNTD1+:E005	chr17	40958692	40958836	145	+
chr17_CNTD1+:E006	chr17	40959786	40959882	97	+
chr17_CNTNAP1+:E010	chr17	40840894	40841065	172	+
chr17_CNTNAP1+:E017	chr17	40844517	40844738	222	+
chr17_CWC25-:E009	chr17	36971878	36971994	117	-
chr17_CYB5D2+:E008	chr17	4060992	4060995	4	+
chr17_DHX40+:E004	chr17	57647879	57648024	146	+
chr17_DLG4-:E020	chr17	7111493	7111558	66	-
chr17_DLG4-:E021	chr17	7120437	7120928	492	-
chr17_DNAH17-:E004	chr17	76423007	76423189	183	-
chr17_DNAH17-:E005	chr17	76424606	76424788	183	-
chr17_DNAH17-:E019	chr17	76451726	76451918	193	-
chr17_EFCAB13+:E014	chr17	45456548	45456619	72	+
chr17_EFCAB13+:E015	chr17	45468803	45468946	144	+
chr17_EFCAB13+:E026	chr17	45517797	45518677	881	+
chr17_EPN3+:E010	chr17	48619205	48621111	1907	+
chr17_EXOC7-:E008	chr17	74082935	74082973	39	-
chr17_EZH1-:E011	chr17	40865227	40865407	181	-
chr17_EZH1-:E012	chr17	40869994	40870085	92	-
chr17_FAM222B-:E007	chr17	27117396	27117443	48	-
chr17_FAM222B-:E009	chr17	27161311	27161344	34	-
chr17_FAM57A+:E004	chr17	643745	643840	96	+
chr17_FBXL20-:E006	chr17	37431223	37431353	131	-
chr17_FBXL20-:E007	chr17	37437642	37437716	75	-
chr17_FN3KRP+:E002	chr17	80676320	80676447	128	+
chr17_GAS7-:E004	chr17	9828793	9828916	124	-
chr17_GDPD1+:E003	chr17	57322775	57322910	136	+
chr17_GDPD1+:E004	chr17	57326101	57326146	46	+
chr17_GFAP-:E008	chr17	42990637	42990798	162	-
chr17_GHDC-:E013	chr17	40345869	40346255	387	-
chr17_GIT1-:E014	chr17	27905980	27906006	27	-
chr17_GLP2R+:E011	chr17	9783695	9783833	139	+
chr17_GPATCH8-:E009	chr17	42580694	42580957	264	-
chr17_GRIN2C-:E009	chr17	72845919	72846072	154	-
chr17_HELZ-:E033	chr17	65241264	65241319	56	-
chr17_INPP5K-:E012	chr17	1418721	1418879	159	-
chr17_ITGA3+:E024	chr17	48165108	48165233	126	+
chr17_ITGB4+:E006	chr17	73723732	73723936	205	+
chr17_ITGB4+:E030	chr17	73746761	73746941	181	+
chr17_KCNJ16+:E003	chr17	68100986	68101216	231	+
chr17_KIAA0753-:E009	chr17	6510501	6510590	90	-
chr17_KIAA0753-:E010	chr17	6511668	6511784	117	-
chr17_KIAA0753-:E018	chr17	6538331	6538491	161	-
chr17_KIF19+:E012	chr17	72346846	72347044	199	+
chr17_KSR1+:E017	chr17	25936222	25936355	134	+
chr17_LIG3+:E020	chr17	33330014	33330191	178	+
chr17_LOC100506325-:E004	chr17	46018702	46018712	11	-
chr17_LOC100506325-:E005	chr17	46018713	46018770	58	-
chr17_LOC100506388+:E002	chr17	181509	181512	4	+
chr17_LRRC37B+:E004	chr17	30357675	30357746	72	+
chr17_LRRC46+:E003	chr17	45911791	45911899	109	+
chr17_LRRC48+:E004	chr17	17880896	17881072	177	+
chr17_LRRC48+:E006	chr17	17891246	17891412	167	+
chr17_LRRC75A-AS1+:E017	chr17	16366481	16366561	81	+
chr17_MAP3K14-:E016	chr17	43394326	43394430	105	-
chr17_MAP3K14-AS1+:E008	chr17	43345376	43345997	622	+
chr17_MBTD1-:E010	chr17	49281152	49281286	135	-
chr17_MKS1-:E004	chr17	56284446	56284579	134	-
chr17_MRC2+:E009	chr17	60751424	60751531	108	+
chr17_MYH10-:E027	chr17	8433941	8434003	63	-
chr17_MYH10-:E038	chr17	8479961	8479987	27	-
chr17_MYH10-:E039	chr17	8479988	8479990	3	-
chr17_MYH3-:E021	chr17	10543650	10543786	137	-
chr17_MYO15A+:E055	chr17	18063249	18063331	83	+
chr17_MYO15B+:E019	chr17	73601945	73602139	195	+
chr17_OSBPL7-:E009	chr17	45890953	45891200	248	-
chr17_PCTP+:E003	chr17	53828606	53828838	233	+
chr17_PDK2+:E003	chr17	48173059	48173174	116	+
chr17_PGS1+:E013	chr17	76415757	76415806	50	+
chr17_PIK3R6-:E001	chr17	8706041	8706747	707	-
chr17_PITPNM3-:E016	chr17	6387536	6387612	77	-
chr17_PLCD3-:E011	chr17	43196182	43196410	229	-
chr17_PMP22-:E009	chr17	15168471	15168674	204	-
chr17_POLG2-:E006	chr17	62488784	62488889	106	-
chr17_PPM1E+:E004	chr17	57046900	57047088	189	+
chr17_PRCD+:E006	chr17	74539885	74541458	1574	+
chr17_PRPSAP2+:E001	chr17	18759612	18759742	131	+
chr17_PSMC3IP-:E006	chr17	40725837	40726116	280	-
chr17_PSMC3IP-:E008	chr17	40726214	40726228	15	-
chr17_PYCR1-:E013	chr17	79895138	79895204	67	-
chr17_PYY-:E006	chr17	42043656	42043900	245	-
chr17_RAB11FIP4+:E002	chr17	29758831	29758918	88	+
chr17_RAB11FIP4+:E004	chr17	29844669	29844895	227	+
chr17_RAB11FIP4+:E013	chr17	29855638	29855796	159	+
chr17_RAB37+:E001	chr17	72667256	72667797	542	+
chr17_RAMP2-AS1-:E003	chr17	40906538	40907231	694	-
chr17_RAP1GAP2+:E012	chr17	2894591	2894691	101	+
chr17_RAP1GAP2+:E013	chr17	2898631	2898760	130	+
chr17_RAPGEFL1+:E010	chr17	38347834	38347924	91	+
chr17_RARA+:E001	chr17	38465423	38465538	116	+
chr17_RGS9+:E007	chr17	63159131	63159207	77	+
chr17_RGS9+:E008	chr17	63164318	63164399	82	+
chr17_RNF157-:E007	chr17	74154474	74154582	109	-
chr17_SARM1+:E002	chr17	26699204	26699521	318	+
chr17_SARM1+:E003	chr17	26708222	26708840	619	+
chr17_SARM1+:E004	chr17	26711376	26711588	213	+
chr17_SGCA+:E006	chr17	48246453	48246615	163	+
chr17_SGK494-:E004	chr17	26938585	26938674	90	-
chr17_SGK494-:E006	chr17	26939062	26939102	41	-
chr17_SGK494-:E009	chr17	26940096	26940164	69	-
chr17_SLC26A11+:E005	chr17	78195347	78195593	247	+
chr17_SLC2A4+:E008	chr17	7188154	7188258	105	+
chr17_SLC43A2-:E006	chr17	1490243	1490254	12	-
chr17_SMIM5+:E004	chr17	73636871	73637486	616	+
chr17_SOX9-AS1-:E005	chr17	70080047	70080169	123	-
chr17_SPAG9-:E029	chr17	49123861	49124329	469	-
chr17_SPECC1+:E009	chr17	20135513	20135718	206	+
chr17_SPECC1+:E017	chr17	20200274	20200390	117	+
chr17_SRP68-:E009	chr17	74049530	74049737	208	-
chr17_SSH2-:E007	chr17	27994148	27994241	94	-
chr17_SSH2-:E011	chr17	28004691	28004759	69	-
chr17_STARD3+:E008	chr17	37814962	37814974	13	+
chr17_STXBP4+:E008	chr17	53084867	53084958	92	+
chr17_STXBP4+:E010	chr17	53111529	53111620	92	+
chr17_STXBP4+:E017	chr17	53218671	53218728	58	+
chr17_SYNRG-:E022	chr17	35956270	35956388	119	-
chr17_SYNRG-:E024	chr17	35960410	35960450	41	-
chr17_TBC1D16-:E011	chr17	77924555	77924656	102	-
chr17_TMC8+:E012	chr17	76134086	76134269	184	+
chr17_TNRC6C+:E006	chr17	76060803	76061018	216	+
chr17_TRIM37-:E024	chr17	57168661	57168701	41	-
chr17_TRIM37-:E025	chr17	57181654	57181755	102	-
chr17_TRPV1-:E012	chr17	3493546	3493686	141	-
chr17_TUBG2+:E002	chr17	40811852	40811964	113	+
chr17_UBB+:E003	chr17	16284351	16284410	60	+
chr17_ULK2-:E027	chr17	19768116	19768157	42	-
chr17_YBX2-:E001	chr17	7191571	7191962	392	-
chr17_ZNF18-:E003	chr17	11887430	11887514	85	-
chr17_ZNF232-:E005	chr17	5026272	5026397	126	-
chr17_ZNF286A+:E005	chr17	15604466	15604554	89	+
chr17_ZNF287-:E002	chr17	16466460	16466546	87	-
chr17_ZNF287-:E003	chr17	16467013	16467139	127	-
chr18_ANKRD12+:E009	chr18	9221850	9221997	148	+
chr18_ATP5A1-:E012	chr18	43674946	43675018	73	-
chr18_ATP9B+:E007	chr18	76914504	76914555	52	+
chr18_ATP9B+:E008	chr18	76936813	76936907	95	+
chr18_ATP9B+:E009	chr18	76953183	76953263	81	+
chr18_B4GALT6-:E005	chr18	29218607	29218723	117	-
chr18_C18orf42-:E002	chr18	5197037	5197255	219	-
chr18_CABYR+:E003	chr18	21723055	21723223	169	+
chr18_CCDC102B+:E007	chr18	66513550	66513658	109	+
chr18_CD226-:E006	chr18	67614597	67614669	73	-
chr18_CD226-:E007	chr18	67623991	67624232	242	-
chr18_CDH19-:E004	chr18	64178805	64178922	118	-
chr18_CELF4-:E001	chr18	34823008	34825160	2153	-
chr18_CEP192+:E004	chr18	13008455	13008630	176	+
chr18_CEP192+:E005	chr18	13012972	13013024	53	+
chr18_CEP192+:E006	chr18	13015327	13015447	121	+
chr18_CEP192+:E011	chr18	13030464	13030607	144	+
chr18_CEP192+:E013	chr18	13038369	13038578	210	+
chr18_CEP192+:E014	chr18	13040829	13040955	127	+
chr18_CEP192+:E015	chr18	13042203	13042333	131	+
chr18_CEP192+:E017	chr18	13049764	13049890	127	+
chr18_CNDP1+:E001	chr18	72201692	72201926	235	+
chr18_COLEC12-:E002	chr18	321662	321807	146	-
chr18_COLEC12-:E003	chr18	331668	331777	110	-
chr18_COLEC12-:E007	chr18	348065	348163	99	-
chr18_COLEC12-:E008	chr18	357400	357522	123	-
chr18_CTIF+:E010	chr18	46284777	46284782	6	+
chr18_DSC2-:E002	chr18	28648265	28648310	46	-
chr18_DSG1+:E008	chr18	28913980	28914165	186	+
chr18_EPB41L3-:E007	chr18	5398020	5398142	123	-
chr18_EPB41L3-:E009	chr18	5407700	5407735	36	-
chr18_EPB41L3-:E011	chr18	5415817	5416377	561	-
chr18_FAM210A-:E004	chr18	13687742	13687881	140	-
chr18_GNAL+:E004	chr18	11752331	11752577	247	+
chr18_GNAL+:E005	chr18	11752852	11752924	73	+
chr18_GNAL+:E006	chr18	11753627	11753681	55	+
chr18_GNAL+:E007	chr18	11753825	11753944	120	+
chr18_GNAL+:E008	chr18	11824917	11825014	98	+
chr18_GNAL+:E010	chr18	11862394	11862448	55	+
chr18_GNAL+:E011	chr18	11864532	11864605	74	+
chr18_GNAL+:E012	chr18	11867167	11867225	59	+
chr18_GNAL+:E013	chr18	11868542	11868662	121	+
chr18_GREB1L+:E012	chr18	19029471	19029797	327	+
chr18_GREB1L+:E013	chr18	19030984	19031112	129	+
chr18_GREB1L+:E028	chr18	19093782	19093947	166	+
chr18_GREB1L+:E030	chr18	19096574	19096715	142	+
chr18_KIAA1328+:E003	chr18	34415197	34415339	143	+
chr18_LAMA3+:E013	chr18	21390330	21390467	138	+
chr18_LAMA3+:E014	chr18	21393021	21393067	47	+
chr18_LAMA3+:E017	chr18	21395432	21395537	106	+
chr18_LAMA3+:E019	chr18	21399805	21399961	157	+
chr18_LAMA3+:E061	chr18	21496515	21496659	145	+
chr18_LAMA3+:E062	chr18	21500899	21501018	120	+
chr18_LDLRAD4+:E005	chr18	13611463	13611762	300	+
chr18_LDLRAD4+:E006	chr18	13611763	13612063	301	+
chr18_LDLRAD4+:E007	chr18	13612064	13612773	710	+
chr18_MAPRE2+:E001	chr18	32556892	32557043	152	+
chr18_METTL4-:E009	chr18	2571148	2571489	342	-
chr18_MTCL1+:E003	chr18	8718422	8718646	225	+
chr18_NEDD4L+:E006	chr18	55862622	55862965	344	+
chr18_NFATC1+:E005	chr18	77208782	77208984	203	+
chr18_OSBPL1A-:E020	chr18	21897113	21897176	64	-
chr18_OSBPL1A-:E021	chr18	21897291	21897364	74	-
chr18_OSBPL1A-:E026	chr18	21921511	21921622	112	-
chr18_PIEZO2-:E046	chr18	10855351	10855564	214	-
chr18_PIGN-:E029	chr18	59829486	59829562	77	-
chr18_POLI+:E001	chr18	51795849	51796031	183	+
chr18_PSMG2+:E001	chr18	12658738	12658772	35	+
chr18_PTPRM+:E018	chr18	8252486	8252497	12	+
chr18_RBBP8+:E002	chr18	20513402	20513527	126	+
chr18_RBBP8+:E003	chr18	20513839	20514041	203	+
chr18_RTTN-:E021	chr18	67759912	67760040	129	-
chr18_RTTN-:E022	chr18	67776734	67776953	220	-
chr18_RTTN-:E023	chr18	67781681	67781835	155	-
chr18_RTTN-:E026	chr18	67795594	67795782	189	-
chr18_RTTN-:E027	chr18	67801709	67801777	69	-
chr18_RTTN-:E048	chr18	67872364	67872551	188	-
chr18_SMCHD1+:E011	chr18	2700537	2700657	121	+
chr18_TAF4B+:E007	chr18	23865846	23866463	618	+
chr18_TCF4-:E004	chr18	52899740	52899751	12	-
chr18_TCF4-:E027	chr18	53252511	53252583	73	-
chr18_TMX3-:E014	chr18	66378601	66378640	40	-
chr18_TMX3-:E015	chr18	66381083	66381137	55	-
chr18_TMX3-:E016	chr18	66382173	66382353	181	-
chr18_TXNL1-:E007	chr18	54293393	54293497	105	-
chr18_TYMS+:E001	chr18	657604	657947	344	+
chr18_TYMS+:E002	chr18	659641	659714	74	+
chr18_WDR7+:E017	chr18	54444013	54444111	99	+
chr18_ZNF236+:E008	chr18	74592069	74592272	204	+
chr18_ZNF236+:E012	chr18	74616336	74616477	142	+
chr18_ZNF236+:E025	chr18	74639883	74640062	180	+
chr18_ZNF396-:E003	chr18	32953420	32953564	145	-
chr18_ZNF521-:E006	chr18	22901972	22902151	180	-
chr19_A1BG-AS1+:E003	chr19	58865080	58865223	144	+
chr19_ANKRD24+:E013	chr19	4210262	4210369	108	+
chr19_ANKRD24+:E014	chr19	4212472	4212510	39	+
chr19_ANKRD24+:E015	chr19	4212597	4212695	99	+
chr19_ANKRD24+:E016	chr19	4215975	4216047	73	+
chr19_ANO8-:E017	chr19	17444499	17444609	111	-
chr19_AP2A1+:E016	chr19	50305791	50305856	66	+
chr19_ARID3A+:E002	chr19	929262	929896	635	+
chr19_ASPDH-:E008	chr19	51017735	51017947	213	-
chr19_ATP5SL-:E007	chr19	41945379	41945481	103	-
chr19_CCDC151-:E006	chr19	11534546	11534698	153	-
chr19_CCDC151-:E007	chr19	11536964	11537086	123	-
chr19_CD97+:E008	chr19	14508701	14508747	47	+
chr19_CEACAM19+:E006	chr19	45184499	45184584	86	+
chr19_CHAF1A+:E006	chr19	4423332	4423392	61	+
chr19_CLPTM1+:E001	chr19	45457842	45457958	117	+
chr19_COL5A3-:E031	chr19	10090515	10090568	54	-
chr19_COL5A3-:E032	chr19	10090670	10090723	54	-
chr19_DBP-:E003	chr19	49138837	49139247	411	-
chr19_DENND1C-:E006	chr19	6470306	6470377	72	-
chr19_DENND1C-:E007	chr19	6471276	6471316	41	-
chr19_DMKN-:E006	chr19	35991280	35991321	42	-
chr19_DOCK6-:E038	chr19	11354233	11354386	154	-
chr19_DOCK6-:E039	chr19	11354478	11354558	81	-
chr19_DOCK6-:E045	chr19	11363158	11363226	69	-
chr19_EML2-:E020	chr19	46144899	46145006	108	-
chr19_EML2-:E021	chr19	46145176	46145299	124	-
chr19_EML2-:E022	chr19	46145392	46145610	219	-
chr19_EML2-:E024	chr19	46148531	46148775	245	-
chr19_EMR1+:E016	chr19	6924689	6924883	195	+
chr19_EMR1+:E017	chr19	6926377	6926612	236	+
chr19_FBXO17-:E007	chr19	39443213	39443327	115	-
chr19_FCGBP-:E001	chr19	40353963	40354136	174	-
chr19_FIZ1-:E003	chr19	56110840	56110893	54	-
chr19_GAPDHS+:E007	chr19	36033847	36033928	82	+
chr19_GNA15+:E005	chr19	3155821	3155950	130	+
chr19_GPATCH1+:E001	chr19	33571786	33572172	387	+
chr19_GPATCH1+:E005	chr19	33585078	33585175	98	+
chr19_HAPLN4-:E003	chr19	19371622	19371984	363	-
chr19_HAUS5+:E003	chr19	36104770	36104802	33	+
chr19_HIF3A+:E009	chr19	46815418	46815524	107	+
chr19_HNRNPUL1+:E001	chr19	41768391	41768487	97	+
chr19_HPN-AS1-:E002	chr19	35563705	35567080	3376	-
chr19_HPN-AS1-:E005	chr19	35590109	35590291	183	-
chr19_HPN-AS1-:E006	chr19	35597133	35597175	43	-
chr19_HPN-AS1-:E007	chr19	35597176	35597208	33	-
chr19_HSD11B1L+:E004	chr19	5684830	5684916	87	+
chr19_IL12RB1-:E021	chr19	18209565	18209626	62	-
chr19_KIAA0355+:E001	chr19	34745456	34745519	64	+
chr19_KLK10-:E001	chr19	51516000	51518208	2209	-
chr19_LGI4-:E008	chr19	35624937	35625008	72	-
chr19_LIG1-:E030	chr19	48673498	48673860	363	-
chr19_LINC00663-:E002	chr19	19873347	19873455	109	-
chr19_LOC100128398+:E003	chr19	58515751	58516068	318	+
chr19_LOC100506469-:E003	chr19	36033813	36034175	363	-
chr19_MAP4K1-:E031	chr19	39108208	39108265	58	-
chr19_MARK4+:E016	chr19	45801401	45801480	80	+
chr19_MAST3+:E011	chr19	18239210	18239268	59	+
chr19_MAST3+:E012	chr19	18239676	18239761	86	+
chr19_MEF2BNB-:E002	chr19	19292685	19293381	697	-
chr19_MEGF8+:E021	chr19	42857617	42857827	211	+
chr19_MEIS3-:E002	chr19	47909717	47909783	67	-
chr19_MEIS3-:E005	chr19	47910609	47910685	77	-
chr19_NAPA-AS1+:E001	chr19	47987539	47987781	243	+
chr19_NCAN+:E015	chr19	19360575	19363061	2487	+
chr19_NFIX+:E003	chr19	13135395	13135498	104	+
chr19_NLRP2+:E016	chr19	55512128	55512510	383	+
chr19_PAF1-:E005	chr19	39877799	39877867	69	-
chr19_PDE4A+:E011	chr19	10561505	10561617	113	+
chr19_PDE4A+:E012	chr19	10563633	10564005	373	+
chr19_PLA2G4C-:E009	chr19	48588316	48588369	54	-
chr19_PLAUR-:E007	chr19	44171733	44171843	111	-
chr19_PLEKHG2+:E009	chr19	39908545	39908745	201	+
chr19_PODNL1-:E001	chr19	14042000	14044268	2269	-
chr19_PPFIA3+:E009	chr19	49636494	49636628	135	+
chr19_PPFIA3+:E016	chr19	49641462	49641684	223	+
chr19_PPFIA3+:E021	chr19	49646061	49646261	201	+
chr19_RASAL3-:E009	chr19	15567313	15567457	145	-
chr19_RDH13-:E004	chr19	55559414	55559625	212	-
chr19_RPL13A+:E001	chr19	49990811	49990864	54	+
chr19_RPSAP58+:E002	chr19	23990628	23990741	114	+
chr19_RPSAP58+:E003	chr19	23991521	23991616	96	+
chr19_SHD+:E001	chr19	4278598	4280357	1760	+
chr19_SHD+:E002	chr19	4282867	4282972	106	+
chr19_SHD+:E003	chr19	4283051	4283239	189	+
chr19_SIGLEC8-:E004	chr19	51958672	51958941	270	-
chr19_SLC1A5-:E008	chr19	47287852	47288134	283	-
chr19_SLC7A10-:E005	chr19	33702131	33702234	104	-
chr19_SLC7A10-:E006	chr19	33702320	33702443	124	-
chr19_SLC7A10-:E007	chr19	33703198	33703351	154	-
chr19_SLC7A10-:E009	chr19	33703757	33703908	152	-
chr19_SLC7A10-:E010	chr19	33706675	33706879	205	-
chr19_SUV420H2+:E007	chr19	55857581	55857717	137	+
chr19_TMC4-:E013	chr19	54673250	54673398	149	-
chr19_TRPM4+:E001	chr19	49661016	49661147	132	+
chr19_TRPM4+:E013	chr19	49691898	49692027	130	+
chr19_U2AF1L4-:E006	chr19	36235047	36235223	177	-
chr19_UBXN6-:E011	chr19	4455218	4455295	78	-
chr19_VAV1+:E014	chr19	6829797	6829929	133	+
chr19_WIZ-:E006	chr19	15547617	15547940	324	-
chr19_WIZ-:E007	chr19	15558914	15559178	265	-
chr19_WTIP+:E003	chr19	34983942	34984009	68	+
chr19_ZFP14-:E002	chr19	36851337	36851435	99	-
chr19_ZFP30-:E004	chr19	38138715	38138800	86	-
chr19_ZNF121-:E004	chr19	9695137	9695209	73	-
chr19_ZNF180-:E003	chr19	44988572	44988646	75	-
chr19_ZNF211+:E007	chr19	58151280	58151435	156	+
chr19_ZNF222+:E003	chr19	44531175	44531301	127	+
chr19_ZNF222+:E004	chr19	44531550	44531642	93	+
chr19_ZNF223+:E004	chr19	44564902	44564994	93	+
chr19_ZNF225+:E003	chr19	44622341	44622467	127	+
chr19_ZNF225+:E004	chr19	44622635	44622727	93	+
chr19_ZNF235-:E003	chr19	44803759	44803885	127	-
chr19_ZNF235-:E004	chr19	44807543	44807605	63	-
chr19_ZNF235-:E005	chr19	44809124	44809178	55	-
chr19_ZNF254+:E004	chr19	24269962	24270139	178	+
chr19_ZNF283+:E003	chr19	44335470	44335533	64	+
chr19_ZNF324B+:E002	chr19	58965063	58965189	127	+
chr19_ZNF333+:E001	chr19	14800870	14800962	93	+
chr19_ZNF333+:E002	chr19	14804263	14804306	44	+
chr19_ZNF420+:E002	chr19	37571247	37571290	44	+
chr19_ZNF420+:E003	chr19	37579941	37580029	89	+
chr19_ZNF442-:E002	chr19	12462824	12462884	61	-
chr19_ZNF473+:E002	chr19	50534149	50534270	122	+
chr19_ZNF493+:E005	chr19	21590275	21591601	1327	+
chr19_ZNF528+:E003	chr19	52904938	52905006	69	+
chr19_ZNF559+:E005	chr19	9448542	9448693	152	+
chr19_ZNF566-:E005	chr19	36967451	36967518	68	-
chr19_ZNF568+:E006	chr19	37428049	37428144	96	+
chr19_ZNF569-:E003	chr19	37917154	37917280	127	-
chr19_ZNF569-:E004	chr19	37935809	37935866	58	-
chr19_ZNF569-:E005	chr19	37956215	37956375	161	-
chr19_ZNF570+:E004	chr19	37967241	37967336	96	+
chr19_ZNF577-:E002	chr19	52364157	52364231	75	-
chr19_ZNF577-:E009	chr19	52390074	52390165	92	-
chr19_ZNF580+:E002	chr19	56153418	56153462	45	+
chr19_ZNF582-:E004	chr19	56903113	56903201	89	-
chr19_ZNF583+:E005	chr19	56918395	56918492	98	+
chr19_ZNF583+:E006	chr19	56925328	56925454	127	+
chr19_ZNF583+:E007	chr19	56925714	56925809	96	+
chr19_ZNF585A-:E008	chr19	37663529	37663643	115	-
chr19_ZNF585B-:E003	chr19	37680926	37681052	127	-
chr19_ZNF585B-:E004	chr19	37697942	37698156	215	-
chr19_ZNF613+:E001	chr19	52430688	52430793	106	+
chr19_ZNF613+:E003	chr19	52432985	52433149	165	+
chr19_ZNF613+:E004	chr19	52439281	52439488	208	+
chr19_ZNF614-:E005	chr19	52531495	52531680	186	-
chr19_ZNF671-:E004	chr19	58238759	58238995	237	-
chr19_ZNF677-:E003	chr19	53754789	53754858	70	-
chr19_ZNF677-:E004	chr19	53756339	53756409	71	-
chr19_ZNF682-:E005	chr19	20150152	20150277	126	-
chr19_ZNF702P-:E001	chr19	53471504	53474095	2592	-
chr19_ZNF738+:E002	chr19	21544568	21544660	93	+
chr19_ZNF772-:E005	chr19	57988645	57988938	294	-
chr19_ZNF780B-:E004	chr19	40556231	40556284	54	-
chr19_ZNF781-:E003	chr19	38182422	38182519	98	-
chr19_ZNF781-:E004	chr19	38183053	38183216	164	-
chr19_ZNF793+:E006	chr19	38023258	38023384	127	+
chr19_ZNF826P-:E002	chr19	20591750	20591824	75	-
chr19_ZNF826P-:E003	chr19	20607592	20607771	180	-
chr19_ZNF83-:E006	chr19	53122189	53122315	127	-
chr19_ZNF83-:E010	chr19	53158814	53158940	127	-
chr19_ZNF83-:E011	chr19	53164015	53164096	82	-
chr19_ZNF836-:E003	chr19	52671311	52671405	95	-
chr19_ZNF841-:E004	chr19	52588040	52588131	92	-
chr19_ZNF841-:E007	chr19	52598828	52599018	191	-
chr19_ZNF844+:E002	chr19	12184846	12184972	127	+
chr19_ZNF846-:E006	chr19	9878965	9879410	446	-
chr19_ZSWIM4+:E009	chr19	13930171	13930306	136	+
chr19_ZSWIM4+:E012	chr19	13939459	13939540	82	+
chr1_ABL2-:E013	chr1	179100446	179100616	171	-
chr1_ACOT11+:E012	chr1	55070019	55070102	84	+
chr1_ACOT11+:E013	chr1	55070749	55070882	134	+
chr1_ACOT11+:E017	chr1	55096407	55096559	153	+
chr1_ACTN2+:E023	chr1	236925761	236927927	2167	+
chr1_AGBL4-:E001	chr1	48998527	48999965	1439	-
chr1_AGL+:E007	chr1	100326766	100327058	293	+
chr1_AGO3+:E008	chr1	36474498	36474645	148	+
chr1_AGO3+:E009	chr1	36475076	36475195	120	+
chr1_AHCTF1-:E024	chr1	247059137	247059227	91	-
chr1_AHCYL1+:E002	chr1	110527795	110528165	371	+
chr1_AHCYL1+:E006	chr1	110547063	110547073	11	+
chr1_AIM2-:E002	chr1	159033276	159033464	189	-
chr1_AMIGO1-:E002	chr1	110052042	110052336	295	-
chr1_AMPD2+:E004	chr1	110166610	110166711	102	+
chr1_ANGPTL1-:E005	chr1	178838249	178838358	110	-
chr1_ARHGEF10L+:E008	chr1	17939553	17939669	117	+
chr1_ARHGEF2-:E023	chr1	155947858	155947966	109	-
chr1_ASAP3-:E025	chr1	23782615	23782687	73	-
chr1_ASPM-:E008	chr1	197062182	197062391	210	-
chr1_ASPM-:E026	chr1	197111461	197112940	1480	-
chr1_ATP13A2-:E027	chr1	17331509	17331567	59	-
chr1_ATPAF1-:E008	chr1	47129505	47129595	91	-
chr1_AUNIP-:E004	chr1	26163904	26164045	142	-
chr1_AUNIP-:E005	chr1	26185771	26185949	179	-
chr1_B3GALT2-:E002	chr1	193155149	193155743	595	-
chr1_BCAR3-:E011	chr1	94107860	94107899	40	-
chr1_BCAR3-:E016	chr1	94311123	94311268	146	-
chr1_BSDC1-:E009	chr1	32849599	32849649	51	-
chr1_C1orf101+:E017	chr1	244756801	244756880	80	+
chr1_C1orf101+:E018	chr1	244768997	244769096	100	+
chr1_C1orf101+:E021	chr1	244798791	244798844	54	+
chr1_C1orf101+:E022	chr1	244803230	244803662	433	+
chr1_C1orf145-:E002	chr1	228392176	228394351	2176	-
chr1_C1orf189-:E004	chr1	154178751	154178841	91	-
chr1_C1orf204-:E002	chr1	159807707	159807817	111	-
chr1_C1orf213+:E002	chr1	23695711	23696006	296	+
chr1_CA14+:E001	chr1	150230218	150230578	361	+
chr1_CACHD1+:E003	chr1	65047839	65047987	149	+
chr1_CACHD1+:E004	chr1	65068489	65068595	107	+
chr1_CACHD1+:E016	chr1	65131740	65131850	111	+
chr1_CACHD1+:E017	chr1	65137247	65137369	123	+
chr1_CAMTA1+:E009	chr1	7527890	7527961	72	+
chr1_CAMTA1+:E010	chr1	7700460	7700613	154	+
chr1_CAMTA1+:E011	chr1	7721786	7721926	141	+
chr1_CAMTA1+:E012	chr1	7723413	7725259	1847	+
chr1_CAMTA1+:E013	chr1	7730971	7731097	127	+
chr1_CAMTA1+:E014	chr1	7737659	7737793	135	+
chr1_CAMTA1+:E015	chr1	7792508	7792659	152	+
chr1_CAMTA1+:E016	chr1	7796404	7796600	197	+
chr1_CAMTA1+:E017	chr1	7796991	7797069	79	+
chr1_CAMTA1+:E018	chr1	7797315	7797630	316	+
chr1_CAMTA1+:E019	chr1	7798019	7798542	524	+
chr1_CAMTA1+:E020	chr1	7804895	7805082	188	+
chr1_CAMTA1+:E021	chr1	7805905	7806151	247	+
chr1_CAMTA1+:E022	chr1	7807770	7807841	72	+
chr1_CAMTA1+:E023	chr1	7811259	7811452	194	+
chr1_CAMTA1+:E024	chr1	7812519	7812593	75	+
chr1_CAMTA1+:E025	chr1	7815698	7815728	31	+
chr1_CAPN9+:E021	chr1	230937316	230937518	203	+
chr1_CAPZB-:E002	chr1	19669246	19669358	113	-
chr1_CAPZB-:E011	chr1	19810684	19811201	518	-
chr1_CCDC181-:E004	chr1	169390601	169391551	951	-
chr1_CCDC30+:E012	chr1	43108144	43108280	137	+
chr1_CCSAP-:E003	chr1	229477846	229478260	415	-
chr1_CDC14A+:E011	chr1	100949848	100950007	160	+
chr1_CDC14A+:E013	chr1	100960374	100960486	113	+
chr1_CDC42BPA-:E035	chr1	227441765	227441856	92	-
chr1_CDK18+:E005	chr1	205492754	205492843	90	+
chr1_CELSR2+:E022	chr1	109812316	109812442	127	+
chr1_CELSR2+:E025	chr1	109813549	109813661	113	+
chr1_CELSR2+:E027	chr1	109814008	109814134	127	+
chr1_CENPF+:E018	chr1	214830276	214830752	477	+
chr1_CEP350+:E005	chr1	179961197	179961356	160	+
chr1_CEP350+:E014	chr1	179993554	179993717	164	+
chr1_CEP85+:E005	chr1	26584088	26584221	134	+
chr1_CLCN6+:E011	chr1	11887146	11887171	26	+
chr1_CLSPN-:E001	chr1	36197713	36202207	4495	-
chr1_CNN3-:E007	chr1	95391189	95391364	176	-
chr1_CNTN2+:E023	chr1	205042784	205047171	4388	+
chr1_COLGALT2-:E001	chr1	183904966	183908171	3206	-
chr1_CR2+:E019	chr1	207658809	207658917	109	+
chr1_CSDE1-:E019	chr1	115284148	115284294	147	-
chr1_CTTNBP2NL+:E001	chr1	112938800	112938894	95	+
chr1_CYP4X1+:E009	chr1	47512139	47512272	134	+
chr1_CYP4Z1+:E012	chr1	47583438	47583992	555	+
chr1_DAB1-:E008	chr1	57535033	57535098	66	-
chr1_DAB1-:E014	chr1	57756636	57756838	203	-
chr1_DENND1B-:E008	chr1	197521385	197522151	767	-
chr1_DFFB+:E005	chr1	3782376	3782564	189	+
chr1_DHDDS+:E001	chr1	26758773	26758867	95	+
chr1_DLGAP3-:E004	chr1	35334206	35334690	485	-
chr1_DNAH14+:E025	chr1	225284820	225284941	122	+
chr1_DOCK7-:E009	chr1	62953069	62953083	15	-
chr1_DPH5-:E009	chr1	101491221	101491238	18	-
chr1_DPYD-AS1+:E001	chr1	97561479	97561542	64	+
chr1_DSTYK-:E006	chr1	205129242	205129398	157	-
chr1_EFCAB7+:E014	chr1	64038113	64038364	252	+
chr1_EFNA3+:E002	chr1	155057567	155057880	314	+
chr1_ELOVL1-:E009	chr1	43833157	43833409	253	-
chr1_EPB41+:E001	chr1	29213603	29213722	120	+
chr1_EPS15-:E014	chr1	51887531	51887793	263	-
chr1_ETV3-:E005	chr1	157106099	157106157	59	-
chr1_F3-:E005	chr1	95005813	95005924	112	-
chr1_FAM129A-:E002	chr1	184767213	184767324	112	-
chr1_FAM129A-:E005	chr1	184777208	184777369	162	-
chr1_FAM129A-:E006	chr1	184787772	184787959	188	-
chr1_FAM151A-:E008	chr1	55088951	55089200	250	-
chr1_FAM213B+:E002	chr1	2518189	2518387	199	+
chr1_FAM73A+:E015	chr1	78338686	78338688	3	+
chr1_FCER1A+:E006	chr1	159277538	159278014	477	+
chr1_FCGR1A+:E003	chr1	149755559	149755813	255	+
chr1_FCGR1B-:E004	chr1	120930039	120930293	255	-
chr1_FMO2+:E002	chr1	171154847	171154984	138	+
chr1_FNBP1L+:E010	chr1	94001889	94002047	159	+
chr1_GBAP1-:E011	chr1	155188179	155188270	92	-
chr1_GDAP2-:E007	chr1	118430320	118430396	77	-
chr1_GGPS1+:E001	chr1	235491753	235491813	61	+
chr1_GLMN-:E010	chr1	92733662	92733692	31	-
chr1_GLMN-:E019	chr1	92764482	92764566	85	-
chr1_GMEB1+:E004	chr1	29016586	29016615	30	+
chr1_GNG12-AS1+:E006	chr1	68566381	68566457	77	+
chr1_GNRHR2-:E006	chr1	145515670	145515745	76	-
chr1_GNRHR2-:E007	chr1	145515746	145515899	154	-
chr1_GNRHR2-:E008	chr1	145515900	145516076	177	-
chr1_GORAB+:E006	chr1	170513987	170514929	943	+
chr1_GPR88+:E001	chr1	101003728	101004058	331	+
chr1_GPSM2+:E002	chr1	109427897	109428200	304	+
chr1_GPSM2+:E003	chr1	109439486	109439707	222	+
chr1_GPSM2+:E004	chr1	109440114	109440249	136	+
chr1_GPSM2+:E005	chr1	109440581	109440723	143	+
chr1_GPSM2+:E006	chr1	109441264	109441387	124	+
chr1_GPSM2+:E007	chr1	109441501	109441616	116	+
chr1_GPSM2+:E008	chr1	109444412	109444567	156	+
chr1_GPSM2+:E012	chr1	109461235	109461411	177	+
chr1_GPSM2+:E013	chr1	109465039	109465198	160	+
chr1_GS1-279B7.1-:E003	chr1	185303398	185303519	122	-
chr1_GSTM2+:E001	chr1	110210644	110210773	130	+
chr1_GSTM5+:E005	chr1	110256283	110256383	101	+
chr1_GSTM5+:E006	chr1	110257569	110257664	96	+
chr1_GUK1+:E001	chr1	228327785	228327860	76	+
chr1_GUK1+:E004	chr1	228332404	228332453	50	+
chr1_HCN3+:E003	chr1	155253765	155253926	162	+
chr1_HCN3+:E005	chr1	155254463	155254548	86	+
chr1_HCN3+:E006	chr1	155254956	155255102	147	+
chr1_HCN3+:E007	chr1	155255515	155255755	241	+
chr1_HCN3+:E008	chr1	155256964	155257128	165	+
chr1_HENMT1-:E005	chr1	109198208	109198320	113	-
chr1_HENMT1-:E008	chr1	109203585	109203744	160	-
chr1_HEYL-:E004	chr1	40098321	40098387	67	-
chr1_HEYL-:E005	chr1	40105218	40105348	131	-
chr1_HHAT+:E005	chr1	210536196	210536263	68	+
chr1_HHAT+:E006	chr1	210560812	210560925	114	+
chr1_HHAT+:E007	chr1	210573812	210574006	195	+
chr1_HHLA3+:E003	chr1	70820795	70820891	97	+
chr1_HMCN1+:E014	chr1	185934934	185935047	114	+
chr1_HMCN1+:E015	chr1	185939467	185939625	159	+
chr1_HMCN1+:E082	chr1	186094736	186094926	191	+
chr1_HMCN1+:E083	chr1	186097210	186097423	214	+
chr1_HSPB7-:E002	chr1	16343569	16343702	134	-
chr1_IFI44L+:E005	chr1	79101022	79101174	153	+
chr1_IKBKE+:E006	chr1	206649524	206649705	182	+
chr1_IKBKE+:E007	chr1	206650021	206650181	161	+
chr1_IQGAP3-:E001	chr1	156495197	156496391	1195	-
chr1_ITGB3BP-:E003	chr1	63913236	63913285	50	-
chr1_KCNT2-:E006	chr1	196251403	196251486	84	-
chr1_KCNT2-:E010	chr1	196288614	196288685	72	-
chr1_KDM1A+:E010	chr1	23392553	23392564	12	+
chr1_KIAA1107+:E007	chr1	92643869	92644008	140	+
chr1_KIF1B+:E026	chr1	10386169	10386417	249	+
chr1_KIRREL+:E010	chr1	158059508	158059608	101	+
chr1_LAMC2+:E019	chr1	183207442	183207556	115	+
chr1_LGR6+:E019	chr1	202283930	202284010	81	+
chr1_LHX4-AS1-:E002	chr1	180241748	180241827	80	-
chr1_LIN9-:E013	chr1	226485420	226485514	95	-
chr1_LINC00339+:E001	chr1	22351684	22351865	182	+
chr1_LINC00862-:E005	chr1	200342775	200342920	146	-
chr1_LOC100507564+:E003	chr1	53708110	53708455	346	+
chr1_LRIG2+:E006	chr1	113637234	113637377	144	+
chr1_LRIG2+:E012	chr1	113650216	113650379	164	+
chr1_LRIG2+:E016	chr1	113658909	113659058	150	+
chr1_LRRC39-:E004	chr1	100620607	100620759	153	-
chr1_LRRC39-:E005	chr1	100621728	100621873	146	-
chr1_LRRC39-:E012	chr1	100643691	100643829	139	-
chr1_LRRC7+:E019	chr1	70503796	70505476	1681	+
chr1_LRRC8C+:E002	chr1	90152029	90152170	142	+
chr1_LRRIQ3-:E001	chr1	74491702	74492653	952	-
chr1_LUZP1-:E005	chr1	23495259	23495351	93	-
chr1_LYST-:E029	chr1	235918778	235918947	170	-
chr1_LYST-:E030	chr1	235920581	235920758	178	-
chr1_LYST-:E050	chr1	235976271	235976361	91	-
chr1_MACF1+:E001	chr1	39549839	39550110	272	+
chr1_MACF1+:E002	chr1	39696854	39696915	62	+
chr1_MACF1+:E020	chr1	39763292	39763417	126	+
chr1_MAGI3+:E021	chr1	114224834	114225518	685	+
chr1_MATN1-:E001	chr1	31184124	31186478	2355	-
chr1_MEAF6-:E005	chr1	37962308	37962337	30	-
chr1_MEF2D-:E005	chr1	156446286	156446306	21	-
chr1_MIER1+:E003	chr1	67394570	67394572	3	+
chr1_MIER1+:E004	chr1	67394573	67394611	39	+
chr1_MKNK1-:E015	chr1	47069857	47069898	42	-
chr1_MKNK1-:E016	chr1	47069899	47069966	68	-
chr1_MOV10+:E006	chr1	113229588	113229728	141	+
chr1_MTHFR-:E012	chr1	11865945	11866160	216	-
chr1_MTMR11-:E020	chr1	149908123	149908266	144	-
chr1_MTMR11-:E021	chr1	149908475	149908791	317	-
chr1_MTR+:E018	chr1	237016248	237016388	141	+
chr1_MUTYH-:E016	chr1	45799237	45799266	30	-
chr1_MUTYH-:E017	chr1	45799267	45799275	9	-
chr1_MUTYH-:E018	chr1	45800063	45800183	121	-
chr1_MYSM1-:E007	chr1	59134304	59134354	51	-
chr1_NBPF3+:E006	chr1	21795181	21795390	210	+
chr1_NDUFS2+:E001	chr1	161169105	161169313	209	+
chr1_NFASC+:E012	chr1	204939744	204939875	132	+
chr1_NFASC+:E013	chr1	204942404	204942547	144	+
chr1_NFIA+:E001	chr1	61542946	61543300	355	+
chr1_NIPAL3+:E001	chr1	24742245	24742394	150	+
chr1_NPPA-AS1+:E003	chr1	11907491	11907673	183	+
chr1_NUDT17-:E008	chr1	145589236	145589435	200	-
chr1_NVL-:E015	chr1	224489393	224489473	81	-
chr1_OAZ3+:E002	chr1	151739131	151739364	234	+
chr1_ODF2L-:E015	chr1	86848614	86848685	72	-
chr1_ODF2L-:E016	chr1	86848817	86848879	63	-
chr1_ODF2L-:E017	chr1	86850359	86850484	126	-
chr1_OSBPL9+:E007	chr1	52205815	52205883	69	+
chr1_OTUD3+:E002	chr1	20216878	20217026	149	+
chr1_OTUD3+:E003	chr1	20220861	20220973	113	+
chr1_OTUD3+:E004	chr1	20224033	20224155	123	+
chr1_OTUD3+:E005	chr1	20230760	20230891	132	+
chr1_OVGP1-:E007	chr1	111966165	111966330	166	-
chr1_OVGP1-:E008	chr1	111968005	111968061	57	-
chr1_OVGP1-:E009	chr1	111969059	111969263	205	-
chr1_OVGP1-:E011	chr1	111970319	111970399	81	-
chr1_PAPPA2+:E015	chr1	176709116	176709332	217	+
chr1_PDE4B+:E005	chr1	66458390	66458825	436	+
chr1_PDE4B+:E017	chr1	66833379	66833533	155	+
chr1_PDE4DIP-:E014	chr1	144871696	144871881	186	-
chr1_PER3+:E006	chr1	7854017	7854019	3	+
chr1_PER3+:E012	chr1	7863752	7863908	157	+
chr1_PER3+:E013	chr1	7868953	7869058	106	+
chr1_PEX11B+:E005	chr1	145516658	145517134	477	+
chr1_PFKFB2+:E001	chr1	207226620	207226711	92	+
chr1_PGM1+:E003	chr1	64088887	64089431	545	+
chr1_PHC2-:E010	chr1	33832717	33833029	313	-
chr1_PHC2-:E014	chr1	33837890	33838048	159	-
chr1_PHC2-:E015	chr1	33840967	33841194	228	-
chr1_PIAS3+:E001	chr1	145575988	145576102	115	+
chr1_PIK3C2B-:E030	chr1	204433578	204433732	155	-
chr1_PIK3C2B-:E031	chr1	204434347	204434447	101	-
chr1_PIK3C2B-:E034	chr1	204459196	204459474	279	-
chr1_PIP5K1A+:E004	chr1	151196847	151196882	36	+
chr1_PLA2G4A+:E003	chr1	186839567	186839648	82	+
chr1_PLA2G4A+:E004	chr1	186862143	186862291	149	+
chr1_PLA2G4A+:E005	chr1	186863230	186863343	114	+
chr1_POU2F1+:E002	chr1	167190123	167190195	73	+
chr1_PPP1R12B+:E009	chr1	202403784	202403896	113	+
chr1_PPP1R12B+:E010	chr1	202406949	202407152	204	+
chr1_PPP1R12B+:E012	chr1	202409834	202409916	83	+
chr1_PPP1R12B+:E013	chr1	202411575	202411700	126	+
chr1_PPP1R12B+:E014	chr1	202418117	202418299	183	+
chr1_PPP1R12B+:E017	chr1	202462242	202462445	204	+
chr1_PPP1R12B+:E022	chr1	202528005	202528021	17	+
chr1_PPP1R12B+:E027	chr1	202544130	202544310	181	+
chr1_PRDM2+:E005	chr1	14059274	14059377	104	+
chr1_PRDM2+:E006	chr1	14068500	14068652	153	+
chr1_PRDM2+:E012	chr1	14142922	14143065	144	+
chr1_PRDX1-:E006	chr1	45987281	45987306	26	-
chr1_PRKAB2-:E008	chr1	146644008	146644168	161	-
chr1_PRKACB+:E003	chr1	84630065	84630105	41	+
[truncated: 2,595 more rows]

## Sheet: Table 3-Brain vs Heart
List of exons that are differential used in the brain tissue but not in the heart tissue							List of exons that are differential used in the heart tissue but not in the brain tissue
Brain tissue							Heart tissue
ID	seqnames	start	end	width	strand		ID	seqnames	start	end	width	strand
chr10_ABCC2+:E002	chr10	101544365	101544538	173	+		chr10_AGAP4-:E010	chr10	46343308	46343402	94	-
chr10_ACBD7-:E003	chr10	15120922	15121039	117	-		chr10_BTAF1+:E001	chr10	93683736	93683847	111	+
chr10_AKR1E2+:E005	chr10	4877867	4878001	134	+		chr10_CCDC147+:E004	chr10	106124491	106124647	156	+
chr10_ARID5B+:E001	chr10	63661013	63661489	476	+		chr10_CCDC7+:E005	chr10	32745179	32745262	83	+
chr10_ATRNL1+:E017	chr10	117027803	117027921	118	+		chr10_CCDC7+:E006	chr10	32751611	32751631	20	+
chr10_ATRNL1+:E022	chr10	117075028	117075246	218	+		chr10_CCDC7+:E029	chr10	33017815	33017925	110	+
chr10_BBIP1-:E005	chr10	112678603	112678694	91	-		chr10_CREM+:E003	chr10	35426710	35426807	97	+
chr10_C10orf2+:E001	chr10	102747293	102747370	77	+		chr10_CTBP2-:E012	chr10	126822081	126822181	100	-
chr10_C1QL3-:E002	chr10	16562477	16564004	1527	-		chr10_CTBP2-:E015	chr10	126849396	126849624	228	-
chr10_CAMK2G-:E010	chr10	75587847	75587879	32	-		chr10_CTNNA3-:E021	chr10	69455758	69455949	191	-
chr10_CCAR1+:E002	chr10	70481040	70481045	5	+		chr10_ITGA8-:E020	chr10	15697353	15697405	52	-
chr10_CCDC147-AS1-:E002	chr10	106112876	106113333	457	-		chr10_KIF20B+:E011	chr10	91477333	91477479	146	+
chr10_CCDC3-:E004	chr10	13091674	13091941	267	-		chr10_KIF20B+:E012	chr10	91478467	91478629	162	+
chr10_CCDC3-:E005	chr10	13115868	13116100	232	-		chr10_LINC00707+:E001	chr10	6821560	6821849	289	+
chr10_CCDC7+:E026	chr10	32983807	32983920	113	+		chr10_MALRD1+:E033	chr10	19856431	19856632	201	+
chr10_CCDC7+:E027	chr10	33000548	33000658	110	+		chr10_MRC1+:E007	chr10	18138508	18138693	185	+
chr10_CELF2+:E001	chr10	11047259	11047403	144	+		chr10_MYPN+:E006	chr10	69881195	69882097	902	+
chr10_CREM+:E007	chr10	35464515	35464633	118	+		chr10_NCOA4+:E004	chr10	51576285	51576499	214	+
chr10_CUBN-:E041	chr10	17083032	17083219	187	-		chr10_NEBL-:E027	chr10	21178774	21178878	104	-
chr10_CYP2E1+:E009	chr10	135352284	135352620	336	+		chr10_NEBL-:E029	chr10	21186054	21186531	477	-
chr10_DNA2-:E003	chr10	70178791	70178970	179	-		chr10_NUTM2D+:E002	chr10	89120238	89120937	699	+
chr10_EMX2+:E002	chr10	119305143	119305327	184	+		chr10_PDSS1+:E001	chr10	26986595	26986769	174	+
chr10_ENTPD1-AS1-:E002	chr10	97544783	97545002	219	-		chr10_PLCE1+:E001	chr10	95753746	95754015	269	+
chr10_ENTPD7+:E003	chr10	101421203	101421385	182	+		chr10_PTER+:E002	chr10	16479356	16479489	133	+
chr10_ERLIN1-:E014	chr10	101945735	101945814	79	-		chr10_PTER+:E003	chr10	16509131	16509209	78	+
chr10_FAM107B-:E005	chr10	14613762	14613922	160	-		chr10_RBM17+:E002	chr10	6131309	6131934	625	+
chr10_FAM107B-:E006	chr10	14613923	14613989	66	-		chr10_ST8SIA6-:E004	chr10	17373407	17373551	144	-
chr10_FAM107B-:E007	chr10	14613990	14614188	198	-		chr10_TACC2+:E002	chr10	123781452	123781529	77	+
chr10_FAM13C-:E019	chr10	61122353	61122661	308	-		chr10_TACC2+:E005	chr10	123847993	123848106	113	+
chr10_FAM21EP-:E005	chr10	51818861	51819033	172	-		chr10_TACC2+:E021	chr10	123989866	123989955	89	+
chr10_FRMD4A-:E024	chr10	14372057	14372182	125	-		chr10_WDFY4+:E036	chr10	50034716	50034954	238	+
chr10_FRMD4A-:E025	chr10	14372596	14372866	270	-		chr10_ZFAND4-:E003	chr10	46120031	46120085	54	-
chr10_GSTO1+:E001	chr10	106013952	106014257	305	+		chr11_ANO1+:E021	chr11	70011576	70011676	100	+
chr10_HNRNPF-:E008	chr10	43904538	43904578	40	-		chr11_CHEK1+:E018	chr11	125545823	125546150	327	+
chr10_KCNIP2-AS1+:E001	chr10	103578825	103579005	180	+		chr11_CHID1-:E016	chr11	914745	915058	313	-
chr10_KCNMA1-:E027	chr10	78869931	78870101	170	-		chr11_CRTAM+:E002	chr11	122720776	122720922	146	+
chr10_KCNMA1-:E029	chr10	78880731	78880806	75	-		chr11_DYNC2H1+:E011	chr11	102993554	102993729	175	+
chr10_KIAA1217+:E001	chr10	23983675	23984163	488	+		chr11_ETS1-:E010	chr11	128442957	128443039	82	-
chr10_KIAA1217+:E002	chr10	24296154	24296303	149	+		chr11_ETS1-:E011	chr11	128457383	128457453	70	-
chr10_KIF20B+:E002	chr10	91465051	91465198	147	+		chr11_GUCY1A2-:E009	chr11	106888479	106889171	692	-
chr10_KIF20B+:E003	chr10	91468924	91469010	86	+		chr11_ILK+:E003	chr11	6625053	6625409	356	+
chr10_LINC00839+:E004	chr10	42987528	42987790	262	+		chr11_LRP4-AS1+:E002	chr11	46868161	46868268	107	+
chr10_LOC100188947-:E002	chr10	93110514	93110636	122	-		chr11_LSP1+:E004	chr11	1889903	1890216	313	+
chr10_MALRD1+:E037	chr10	19981211	19981290	79	+		chr11_MDK+:E002	chr11	46402618	46402733	115	+
chr10_MALRD1+:E038	chr10	19981387	19981483	96	+		chr11_ME3-:E017	chr11	86383366	86383427	61	-
chr10_MALRD1+:E039	chr10	20019635	20019710	75	+		chr11_MRE11A-:E020	chr11	94226850	94226956	106	-
chr10_MALRD1+:E040	chr10	20023086	20023407	321	+		chr11_MRVI1-:E024	chr11	10715009	10715082	73	-
chr10_PBLD-:E006	chr10	70051767	70051796	29	-		chr11_MS4A6A-:E010	chr11	59950609	59950804	195	-
chr10_PCGF5+:E002	chr10	92979908	92980084	176	+		chr11_NLRX1+:E011	chr11	119051880	119051966	86	+
chr10_PDZD7-:E002	chr10	102769007	102769107	100	-		chr11_PGAP2+:E009	chr11	3838583	3838765	182	+
chr10_PDZD7-:E003	chr10	102770029	102770640	611	-		chr11_PRRG4+:E002	chr11	32852054	32852178	124	+
chr10_PDZD7-:E011	chr10	102778579	102778974	395	-		chr11_RAB30-:E006	chr11	82745315	82745611	296	-
chr10_PDZD7-:E013	chr10	102781555	102781702	147	-		chr11_SLC43A1-:E003	chr11	57256389	57256462	73	-
chr10_PDZD7-:E014	chr10	102781966	102782142	176	-		chr11_SOX6-:E022	chr11	16497862	16497935	73	-
chr10_PDZD7-:E015	chr10	102783193	102783367	174	-		chr11_SPTY2D1-AS1+:E003	chr11	18624705	18624742	37	+
chr10_PDZD7-:E016	chr10	102783685	102783825	140	-		chr11_SUV420H1-:E012	chr11	67980605	67980784	179	-
chr10_PDZD7-:E017	chr10	102789751	102790141	390	-		chr11_TRIM6+:E001	chr11	5617331	5617411	80	+
chr10_PHYHIPL+:E004	chr10	60996243	60996417	174	+		chr11_TRPC6-:E010	chr11	101359668	101359832	164	-
chr10_PHYHIPL+:E005	chr10	60998348	60998465	117	+		chr11_TRPC6-:E011	chr11	101362287	101362469	182	-
chr10_PLCE1-AS1-:E003	chr10	96043144	96043243	99	-		chr11_WEE1+:E001	chr11	9595228	9596056	828	+
chr10_PPP2R2D+:E001	chr10	133747955	133747959	4	+		chr11_XRRA1-:E020	chr11	74659973	74660232	259	-
chr10_SEMA4G+:E001	chr10	102732286	102732793	507	+		chr12_ALDH1L2-:E005	chr12	105425669	105425712	43	-
chr10_SFR1+:E002	chr10	105881929	105881954	25	+		chr12_ANO2-:E022	chr12	5941618	5941771	153	-
chr10_SFXN2+:E001	chr10	104474298	104474438	140	+		chr12_AVIL-:E016	chr12	58204802	58204910	108	-
chr10_SPRNP1-:E001	chr10	135380438	135381691	1253	-		chr12_BCAT1-:E013	chr12	25101861	25102393	532	-
chr10_STOX1+:E002	chr10	70641714	70641866	152	+		chr12_BIN2-:E010	chr12	51695900	51696469	569	-
chr10_STOX1+:E003	chr10	70644016	70644215	199	+		chr12_C2CD5-:E031	chr12	22697114	22697253	139	-
chr10_TCF7L2+:E019	chr10	114921338	114921362	24	+		chr12_CACNA1C+:E027	chr12	2714247	2714334	87	+
chr10_TIMM23-:E002	chr10	51593338	51593461	123	-		chr12_CAPS2-:E016	chr12	75716754	75716867	113	-
chr10_TMEM254+:E003	chr10	81839001	81839063	62	+		chr12_CD163L1-:E008	chr12	7527038	7527352	314	-
chr10_TTC18-:E007	chr10	75036998	75037119	121	-		chr12_CD163L1-:E009	chr12	7527427	7527519	92	-
chr10_TTC18-:E008	chr10	75037937	75038095	158	-		chr12_CD163L1-:E010	chr12	7527877	7528191	314	-
chr10_TTC18-:E027	chr10	75114492	75114593	101	-		chr12_CD163L1-:E014	chr12	7550860	7551180	320	-
chr10_WDFY4+:E004	chr10	49929306	49929412	106	+		chr12_COX14+:E003	chr12	50512276	50512335	59	+
chr10_WDFY4+:E005	chr10	49931478	49931612	134	+		chr12_DDX11+:E026	chr12	31255870	31255954	84	+
chr10_WDFY4+:E012	chr10	49951013	49951593	580	+		chr12_DPY19L2-:E008	chr12	63989746	63989817	71	-
chr10_ZMIZ1-AS1-:E008	chr10	80825504	80825576	72	-		chr12_DPY19L2-:E009	chr12	63991589	63991690	101	-
chr10_ZNF248-:E001	chr10	38065454	38065503	49	-		chr12_DPY19L2-:E018	chr12	64041025	64041145	120	-
chr10_ZNF32-AS1+:E002	chr10	44140298	44140495	197	+		chr12_DYRK4+:E011	chr12	4708194	4708332	138	+
chr11_ANAPC15-:E010	chr11	71823262	71823278	16	-		chr12_EP400NL+:E001	chr12	132568828	132568944	116	+
chr11_ANAPC15-:E011	chr11	71823279	71823284	5	-		chr12_GNN-:E002	chr12	104238289	104238427	138	-
chr11_ANAPC15-:E012	chr11	71823285	71823318	33	-		chr12_GPR133+:E014	chr12	131561346	131561419	73	+
chr11_API5+:E002	chr11	43339971	43340032	61	+		chr12_GPR133+:E023	chr12	131621518	131621559	41	+
chr11_ARFIP2-:E006	chr11	6500489	6500587	98	-		chr12_GYS2-:E001	chr12	21689123	21690109	986	-
chr11_ARHGAP32-:E013	chr11	128893754	128894088	334	-		chr12_KLRD1+:E004	chr12	10461987	10462079	92	+
chr11_ATL3-:E014	chr11	63439108	63439202	94	-		chr12_KLRD1+:E005	chr12	10462225	10462287	62	+
chr11_BDNF-:E018	chr11	27742959	27743605	646	-		chr12_KLRD1+:E006	chr12	10464063	10464214	151	+
chr11_BDNF-AS+:E001	chr11	27528399	27528445	46	+		chr12_KNTC1+:E010	chr12	123031169	123031221	52	+
chr11_BEST1+:E001	chr11	61717356	61717899	543	+		chr12_LINC00941+:E002	chr12	30951079	30951249	170	+
chr11_BEST1+:E002	chr11	61719243	61719430	187	+		chr12_LOC100288778+:E002	chr12	88257	88392	135	+
chr11_BEST1+:E006	chr11	61724859	61724936	77	+		chr12_LOC643770-:E004	chr12	98897538	98897633	95	-
chr11_BSCL2-:E003	chr11	62474797	62475179	382	-		chr12_MFAP5-:E007	chr12	8808382	8808426	44	-
chr11_CCDC73-:E003	chr11	32634968	32636488	1520	-		chr12_MMP19-:E006	chr12	56233280	56233525	245	-
chr11_CCDC88B+:E018	chr11	64118948	64119088	140	+		chr12_OTOGL+:E010	chr12	80633113	80633219	106	+
chr11_CEP164+:E004	chr11	117209282	117209384	102	+		chr12_OTOGL+:E011	chr12	80645473	80645579	106	+
chr11_CEP164+:E020	chr11	117262942	117263019	77	+		chr12_OTOGL+:E018	chr12	80655749	80655873	124	+
chr11_COPB1-:E026	chr11	14521416	14521441	25	-		chr12_OTOGL+:E023	chr12	80665428	80665590	162	+
chr11_CPSF7-:E011	chr11	61197229	61197383	154	-		chr12_OTOGL+:E038	chr12	80729743	80729920	177	+
chr11_DAGLA+:E018	chr11	61507935	61508064	129	+		chr12_PDE1B+:E004	chr12	54955228	54955421	193	+
chr11_DLG2-:E005	chr11	83182669	83182770	101	-		chr12_PFKM+:E005	chr12	48516430	48516460	30	+
chr11_DLG2-:E008	chr11	83195172	83195271	99	-		chr12_PFKM+:E006	chr12	48516461	48516549	88	+
chr11_DLG2-:E009	chr11	83243751	83243826	75	-		chr12_PXN-:E013	chr12	120687686	120687964	278	-
chr11_DNHD1+:E016	chr11	6554257	6554414	157	+		chr12_PZP-:E011	chr12	9311016	9311172	156	-
chr11_DYNC2H1+:E044	chr11	103059226	103059377	151	+		chr12_SH2B3+:E001	chr12	111843752	111844081	329	+
chr11_DYNC2H1+:E068	chr11	103126144	103126263	119	+		chr12_SLC26A10+:E006	chr12	58016570	58016717	147	+
chr11_DYNC2H1+:E073	chr11	103152908	103152958	50	+		chr12_SLC38A1-:E019	chr12	46648597	46648719	122	-
chr11_EHF+:E003	chr11	34664175	34664274	99	+		chr12_STAC3-:E008	chr12	57641909	57641981	72	-
chr11_ELMOD1+:E004	chr11	107501426	107501454	28	+		chr12_ZNF641-:E008	chr12	48744569	48744674	105	-
chr11_ELMOD1+:E011	chr11	107526659	107526792	133	+		chr13_ANKRD26P3-:E002	chr13	19837350	19837491	141	-
chr11_ELP4+:E011	chr11	31703335	31703623	288	+		chr13_B3GALTL+:E001	chr13	31774112	31774291	179	+
chr11_FAM111A+:E001	chr11	58910318	58910419	101	+		chr13_BRCA2+:E010	chr13	32906409	32907524	1115	+
chr11_FAT3+:E009	chr11	92531002	92535075	4073	+		chr13_CAB39L-:E013	chr13	49987048	49987176	128	-
chr11_FOLR1+:E005	chr11	71903210	71903385	175	+		chr13_CCDC122-:E007	chr13	44453767	44453826	59	-
chr11_FXYD6-:E004	chr11	117748014	117748201	187	-		chr13_EPSTI1-:E002	chr13	43463347	43463378	31	-
chr11_GAB2-:E010	chr11	78052806	78052926	120	-		chr13_EPSTI1-:E013	chr13	43566114	43566407	293	-
chr11_GNG3+:E002	chr11	62475767	62475866	99	+		chr13_ING1+:E002	chr13	111365610	111365933	323	+
chr11_GRAMD1B+:E002	chr11	123430970	123431235	265	+		chr13_KDELC1-:E007	chr13	103445691	103445768	77	-
chr11_GRM5-:E001	chr11	88237744	88242672	4928	-		chr13_METTL21EP+:E002	chr13	103533438	103533517	79	+
chr11_IGSF22-:E004	chr11	18729351	18729543	192	-		chr13_MIPEPP3+:E004	chr13	21925287	21925418	131	+
chr11_KCNK7-:E001	chr11	65360326	65360681	355	-		chr13_NEK5-:E003	chr13	52649894	52649962	68	-
chr11_LOC100652768-:E005	chr11	117069035	117069152	117	-		chr13_NEK5-:E004	chr13	52650199	52650279	80	-
chr11_LOC102288414-:E001	chr11	62432446	62432602	156	-		chr13_PAN3+:E009	chr13	28835538	28835595	57	+
chr11_MIR100HG-:E004	chr11	122073472	122073770	298	-		chr13_POSTN-:E017	chr13	38160276	38160417	141	-
chr11_MRVI1-:E025	chr11	10715083	10715121	38	-		chr13_POSTN-:E022	chr13	38171321	38171419	98	-
chr11_NAALAD2+:E002	chr11	89868727	89868838	111	+		chr13_POSTN-:E023	chr13	38172745	38172981	236	-
chr11_NARS2-:E015	chr11	78285874	78285909	35	-		chr13_SGCG+:E001	chr13	23755060	23755214	154	+
chr11_NAV2+:E001	chr11	19372271	19372574	303	+		chr13_SKA3-:E008	chr13	21746759	21746820	61	-
chr11_NOX4-:E026	chr11	89322608	89322779	171	-		chr13_STARD13-:E022	chr13	34238027	34238274	247	-
chr11_NRGN+:E003	chr11	124615858	124615860	2	+		chr13_STARD13-:E023	chr13	34250815	34250972	157	-
chr11_PAX6-:E002	chr11	31812258	31812408	150	-		chr13_TDRD3+:E002	chr13	60971427	60971539	112	+
chr11_PAX6-:E004	chr11	31815200	31815350	150	-		chr13_TFDP1+:E002	chr13	114239056	114239203	147	+
chr11_PAX6-:E005	chr11	31815580	31815662	82	-		chr13_TNFRSF19+:E001	chr13	24144509	24144987	478	+
chr11_PAX6-:E006	chr11	31816178	31816336	158	-		chr13_TSC22D1-:E006	chr13	45048354	45048437	83	-
chr11_PAX6-:E007	chr11	31822239	31822404	165	-		chr13_UCHL3+:E001	chr13	76123616	76123806	190	+
chr11_PAX6-:E008	chr11	31823109	31823324	215	-		chr14_ADCY4-:E027	chr14	24803889	24804189	300	-
chr11_PAX6-:E013	chr11	31832376	31832563	187	-		chr14_AP4S1+:E001	chr14	31494312	31494504	192	+
chr11_PC-:E024	chr11	66725793	66725847	54	-		chr14_CHD8-:E039	chr14	21905353	21905457	104	-
chr11_PDE2A-:E035	chr11	72385181	72385497	316	-		chr14_CRIP2+:E002	chr14	105939382	105939849	467	+
chr11_PIWIL4+:E005	chr11	94316614	94316735	121	+		chr14_DPF3-:E013	chr14	73346512	73346655	143	-
chr11_PIWIL4+:E007	chr11	94320216	94320413	197	+		chr14_KIAA0586+:E001	chr14	58894103	58894355	252	+
chr11_PIWIL4+:E015	chr11	94341749	94341852	103	+		chr14_KIAA0586+:E008	chr14	58906399	58906498	99	+
chr11_PIWIL4+:E016	chr11	94349659	94349729	70	+		chr14_KTN1-AS1-:E003	chr14	56046654	56046810	156	-
chr11_PLEKHA7-:E023	chr11	17035863	17035963	100	-		chr14_LRRC9+:E021	chr14	60470339	60470516	177	+
chr11_PLET1-:E003	chr11	112126111	112126312	201	-		chr14_LRRC9+:E022	chr14	60473115	60473335	220	+
chr11_RDX-:E001	chr11	110045605	110045959	354	-		chr14_MYH7-:E031	chr14	23900110	23900208	98	-
chr11_RTN3+:E003	chr11	63486174	63486452	278	+		chr14_MYH7-:E032	chr14	23900627	23900690	63	-
chr11_SORL1+:E002	chr11	121340716	121340832	116	+		chr14_MYH7-:E033	chr14	23900794	23900886	92	-
chr11_SORL1+:E028	chr11	121458729	121458860	131	+		chr14_MYH7-:E034	chr14	23900970	23901078	108	-
chr11_SPTBN2-:E008	chr11	66456124	66456320	196	-		chr14_MYH7-:E038	chr14	23902741	23902949	208	-
chr11_STIM1+:E014	chr11	4109932	4109968	36	+		chr14_NID2-:E007	chr14	52481005	52481174	169	-
chr11_STX5-:E002	chr11	62575101	62575138	37	-		chr14_NID2-:E008	chr14	52481772	52481993	221	-
chr11_SYT13-:E005	chr11	45277217	45277442	225	-		chr14_NIN-:E033	chr14	51297724	51297839	115	-
chr11_SYT13-:E008	chr11	45307576	45307884	308	-		chr14_RIN3+:E001	chr14	92980125	92980320	195	+
chr11_TBCEL+:E002	chr11	120894813	120894863	50	+		chr14_SERPINA1-:E008	chr14	94855138	94855153	15	-
chr11_TMEM216+:E003	chr11	61160138	61160151	13	+		chr14_SERPINA1-:E009	chr14	94855154	94855155	1	-
chr11_TPCN2+:E011	chr11	68839391	68839491	100	+		chr14_SLC39A9+:E001	chr14	69865096	69865167	71	+
chr11_TPCN2+:E012	chr11	68840095	68840176	81	+		chr14_SLC39A9+:E002	chr14	69865168	69865320	152	+
chr11_UBE4A+:E007	chr11	118243382	118243402	20	+		chr14_SYNE2+:E007	chr14	64416543	64416724	181	+
chr11_VPS11+:E002	chr11	118938722	118938913	191	+		chr14_SYNE2+:E012	chr14	64443281	64443445	164	+
chr11_VWCE-:E003	chr11	61032428	61032510	82	-		chr14_SYNE2+:E075	chr14	64596500	64596619	119	+
chr11_ZNF195-:E010	chr11	3398847	3399032	185	-		chr14_SYNE2+:E106	chr14	64680859	64680911	52	+
chr11_ZNF195-:E011	chr11	3399033	3399130	97	-		chr14_TEP1-:E015	chr14	20845439	20845651	212	-
chr12_ANO2-:E005	chr12	5687532	5687684	152	-		chr14_TEP1-:E027	chr14	20850383	20850515	132	-
chr12_ARHGAP9-:E008	chr12	57869266	57869398	132	-		chr14_TGM1-:E006	chr14	24725195	24725283	88	-
chr12_B4GALNT1-:E003	chr12	58021905	58022045	140	-		chr14_WDHD1-:E016	chr14	55462321	55462531	210	-
chr12_BCAT1-:E011	chr12	25054897	25055322	425	-		chr14_WDR25+:E001	chr14	100842755	100842832	77	+
chr12_CABP1+:E001	chr12	121078422	121079142	720	+		chr15_ADAMTSL3+:E012	chr15	84560081	84560131	50	+
chr12_CCDC42B+:E006	chr12	113593065	113593223	158	+		chr15_C15orf57-:E006	chr15	40856990	40857174	184	-
chr12_CCDC65+:E007	chr12	49312058	49312255	197	+		chr15_CAPN3+:E002	chr15	42676681	42676750	69	+
chr12_CDK2AP1-:E006	chr12	123755434	123755649	215	-		chr15_CAPN3+:E015	chr15	42695939	42695975	36	+
chr12_CDK2AP1-:E008	chr12	123756704	123756863	159	-		chr15_CASC5+:E011	chr15	40912838	40917838	5000	+
chr12_CIT-:E014	chr12	120151008	120151099	91	-		chr15_CCNB2+:E003	chr15	59399756	59399869	113	+
chr12_CIT-:E020	chr12	120159114	120159254	140	-		chr15_CEP152-:E014	chr15	49061153	49061278	125	-
chr12_CIT-:E028	chr12	120196395	120196504	109	-		chr15_DIS3L+:E001	chr15	66585633	66585705	72	+
chr12_CLEC4A+:E004	chr12	8288181	8288332	151	+		chr15_DYX1C1-:E001	chr15	55709954	55710331	377	-
chr12_CLIP1-AS1+:E001	chr12	122880089	122880212	123	+		chr15_EFTUD1-:E020	chr15	82554955	82555104	149	-
chr12_CORO1C-:E012	chr12	109124399	109124619	220	-		chr15_FBXL22+:E001	chr15	63889552	63889944	392	+
chr12_DNM1L+:E003	chr12	32858759	32858797	38	+		chr15_FES+:E002	chr15	91427688	91427774	86	+
chr12_EP400+:E004	chr12	132466034	132466141	107	+		chr15_FES+:E003	chr15	91428267	91428275	8	+
chr12_ERBB3+:E020	chr12	56490287	56490406	119	+		chr15_FSD2-:E003	chr15	83433918	83434050	132	-
chr12_FAM222A-AS1-:E001	chr12	110172014	110172398	384	-		chr15_FSD2-:E004	chr15	83434650	83434783	133	-
chr12_GLS2-:E008	chr12	56868630	56868680	50	-		chr15_FSD2-:E005	chr15	83437632	83437782	150	-
chr12_GPN3-:E008	chr12	110905931	110905960	29	-		chr15_FSD2-:E006	chr15	83438502	83438636	134	-
chr12_GRIP1-:E021	chr12	66932858	66933003	145	-		chr15_FSD2-:E007	chr15	83440825	83440980	155	-
chr12_GYS2-:E004	chr12	21695430	21695525	95	-		chr15_FSD2-:E008	chr15	83447518	83447639	121	-
chr12_KLRC3-:E001	chr12	10564914	10565215	301	-		chr15_FSD2-:E009	chr15	83448997	83449019	22	-
chr12_KNTC1+:E004	chr12	123022886	123023001	115	+		chr15_FSD2-:E010	chr15	83451547	83451777	230	-
chr12_KNTC1+:E006	chr12	123026597	123026674	77	+		chr15_FSD2-:E014	chr15	83474718	83474822	104	-
chr12_KNTC1+:E007	chr12	123028147	123028181	34	+		chr15_GABPB1-:E006	chr15	50593418	50593453	35	-
chr12_KNTC1+:E024	chr12	123055572	123055673	101	+		chr15_GOLGA8B-:E024	chr15	34845096	34845292	196	-
chr12_KNTC1+:E036	chr12	123069440	123069537	97	+		chr15_HCN4-:E008	chr15	73659827	73661605	1778	-
chr12_LOC101927583-:E001	chr12	58012188	58012413	225	-		chr15_HERC2P9+:E012	chr15	28919034	28919173	139	+
chr12_LOC101928062-:E003	chr12	70618991	70619170	179	-		chr15_IL16+:E002	chr15	81517640	81518052	412	+
chr12_LOC102724050+:E001	chr12	54747475	54747680	205	+		chr15_IL16+:E006	chr15	81565431	81565545	114	+
chr12_LRMP+:E002	chr12	25215754	25215834	80	+		chr15_LINC01197-:E001	chr15	95822519	95823325	806	-
chr12_LRRC43+:E008	chr12	122677292	122677551	259	+		chr15_LOC100288637+:E001	chr15	30938318	30938498	180	+
chr12_MAP3K12-:E016	chr12	53893211	53893444	233	-		chr15_LOC101928784+:E010	chr15	60922643	60922838	195	+
chr12_MDM1-:E018	chr12	68726008	68726161	153	-		chr15_LOC145837+:E002	chr15	69855455	69855641	186	+
chr12_MVK+:E001	chr12	110011500	110011678	178	+		chr15_LOXL1-AS1-:E007	chr15	74220128	74220301	173	-
chr12_MVK+:E002	chr12	110012614	110012622	8	+		chr15_MAP2K5+:E002	chr15	67841342	67841545	203	+
chr12_MYBPC1+:E019	chr12	102053450	102053609	159	+		chr15_PATL2-:E003	chr15	44959304	44959401	97	-
chr12_MYBPC1+:E021	chr12	102056136	102056324	188	+		chr15_PRTG-:E012	chr15	55967717	55967881	164	-
chr12_MYBPC1+:E022	chr12	102057204	102057338	134	+		chr15_PRTG-:E013	chr15	55969995	55970242	247	-
chr12_MYBPC1+:E023	chr12	102060522	102060575	53	+		chr15_PRTG-:E014	chr15	55971484	55971643	159	-
chr12_MYBPC1+:E024	chr12	102061510	102061677	167	+		chr15_PRTG-:E015	chr15	55972252	55972410	158	-
chr12_MYBPC1+:E025	chr12	102064099	102064187	88	+		chr15_SPATA41-:E003	chr15	100889513	100889593	80	-
chr12_MYBPC1+:E026	chr12	102067205	102067400	195	+		chr15_SPINT1+:E003	chr15	41136688	41137227	539	+
chr12_MYBPC1+:E027	chr12	102069070	102069209	139	+		chr15_SPINT1+:E004	chr15	41145322	41145449	127	+
chr12_MYBPC1+:E028	chr12	102071013	102071172	159	+		chr15_SPTBN5-:E066	chr15	42185092	42185259	167	-
chr12_NDUFA4L2-:E005	chr12	57634462	57634475	13	-		chr15_SPTBN5-:E067	chr15	42185480	42185744	264	-
chr12_OTOGL+:E044	chr12	80746075	80746216	141	+		chr15_TUBGCP4+:E013	chr15	43690236	43690238	2	+
chr12_P2RX7+:E011	chr12	121605291	121605427	136	+		chr15_USP3-AS1-:E003	chr15	63892788	63893026	238	-
chr12_PDE1B+:E001	chr12	54943177	54943556	379	+		chr16_ACSM3+:E009	chr16	20797400	20797480	80	+
chr12_PDE1B+:E002	chr12	54943644	54943769	125	+		chr16_ATF7IP2+:E003	chr16	10522725	10522873	148	+
chr12_PFKM+:E001	chr12	48499656	48499920	264	+		chr16_CES1-:E016	chr16	55866916	55867075	159	-
chr12_PGAM5+:E007	chr12	133295348	133295752	404	+		chr16_CETP+:E002	chr16	56996922	56997036	114	+
chr12_PLEKHA5+:E005	chr12	19358259	19358377	118	+		chr16_CETP+:E003	chr16	57003298	57003432	134	+
chr12_PPFIA2-:E006	chr12	81671096	81671193	97	-		chr16_CHTF18+:E006	chr16	840347	840399	52	+
chr12_PPFIA2-:E011	chr12	81688614	81688814	200	-		chr16_CHTF18+:E007	chr16	840525	840666	141	+
chr12_PPFIA2-:E020	chr12	81746898	81747118	220	-		chr16_ECI1-:E008	chr16	2301516	2301602	86	-
chr12_PPFIA2-:E028	chr12	81768413	81768547	134	-		chr16_ELMO3+:E006	chr16	67234354	67234453	99	+
chr12_PPFIA2-:E030	chr12	81777802	81778023	221	-		chr16_EXOC3L1-:E013	chr16	67223534	67223586	52	-
chr12_PRKAG1-:E013	chr12	49412307	49412514	207	-		chr16_HEATR3+:E001	chr16	50099881	50100180	299	+
chr12_PTPRO+:E011	chr12	15677748	15677899	151	+		chr16_MYLK3-:E013	chr16	46781629	46782221	592	-
chr12_PTPRO+:E026	chr12	15742389	15742524	135	+		chr16_NAGPA-:E010	chr16	5083830	5083942	112	-
chr12_PTPRO+:E027	chr12	15747871	15747991	120	+		chr16_NLRC3-:E003	chr16	3592692	3592775	83	-
chr12_RACGAP1-:E021	chr12	50419181	50419307	126	-		chr16_PARN-:E027	chr16	14724047	14724128	81	-
chr12_SETD8+:E001	chr12	123868704	123868755	51	+		chr16_PDPR+:E016	chr16	70180037	70180131	94	+
chr12_SHMT2+:E002	chr12	57623828	57624027	199	+		chr16_PDXDC2P-:E019	chr16	70064891	70064969	78	-
chr12_SLC6A12-:E003	chr12	302443	302543	100	-		chr16_PIEZO1-:E049	chr16	88808708	88808830	122	-
chr12_SLC6A13-:E004	chr12	332298	332400	102	-		chr16_PKD1L2-:E027	chr16	81203895	81204410	515	-
chr12_SLCO1A2-:E001	chr12	21417534	21422701	5167	-		chr16_SETD6+:E003	chr16	58549785	58549856	71	+
chr12_SLCO1C1+:E010	chr12	20870066	20870164	98	+		chr16_SMG1-:E039	chr16	18874972	18875173	201	-
chr12_TCTN1+:E003	chr12	111052208	111052268	60	+		chr16_SMG1-:E040	chr16	18875324	18875466	142	-
chr12_TPI1+:E001	chr12	6976584	6976692	108	+		chr16_SMG1-:E050	chr16	18883816	18883946	130	-
chr12_TRHDE+:E015	chr12	73015424	73015531	107	+		chr16_SMG1P3-:E014	chr16	21469842	21469960	118	-
chr12_TRHDE-AS1-:E004	chr12	72665943	72666544	601	-		chr16_SPATA33+:E007	chr16	89724618	89724655	37	+
chr12_UTP20+:E014	chr12	101693751	101693839	88	+		chr16_TAF1C-:E005	chr16	84214474	84214601	127	-
chr12_VAMP1-:E004	chr12	6574056	6574107	51	-		chr16_TSR3-:E006	chr16	1401694	1401873	179	-
chr12_VDR-:E006	chr12	48251287	48251471	184	-		chr16_VWA3A+:E009	chr16	22126668	22126793	125	+
chr12_WDR66+:E003	chr12	122359192	122359589	397	+		chr16_ZC3H7A-:E023	chr16	11890980	11891114	134	-
chr12_ZNF385A-:E011	chr12	54779457	54779573	116	-		chr17_ABCA10-:E030	chr17	67197641	67197809	168	-
chr13_ABCC4-:E024	chr13	95847090	95847191	101	-		chr17_ABCA5-:E041	chr17	67323193	67323323	130	-
chr13_CAB39L-:E012	chr13	49975675	49975723	48	-		chr17_ABCA9-:E039	chr17	67057007	67057136	129	-
chr13_CCDC122-:E005	chr13	44443467	44443625	158	-		chr17_ASB16-AS1-:E003	chr17	42258991	42259088	97	-
chr13_COG6+:E002	chr13	40230963	40231027	64	+		chr17_BRCA1-:E019	chr17	41249261	41249306	45	-
chr13_DCLK1-:E002	chr13	36362349	36362422	73	-		chr17_BRCA1-:E026	chr17	41267743	41267796	53	-
chr13_DCLK1-:E015	chr13	36429647	36429998	351	-		chr17_BRCA1-:E027	chr17	41276034	41276132	98	-
chr13_IFT88+:E002	chr13	21141809	21141924	115	+		chr17_CANT1-:E006	chr17	76994230	76994368	138	-
chr13_LMO7+:E003	chr13	76287318	76287388	70	+		chr17_CCDC144B-:E004	chr17	18456467	18456687	220	-
chr13_LRCH1+:E016	chr13	47289695	47289799	104	+		chr17_CCDC144B-:E005	chr17	18457287	18457580	293	-
chr13_MRPS31P5-:E012	chr13	52768389	52768602	213	-		chr17_CEP112-:E028	chr17	64187777	64187987	210	-
chr13_MYO16+:E003	chr13	109318234	109318497	263	+		chr17_CUEDC1-:E012	chr17	56032586	56032684	98	-
chr13_MYO16+:E008	chr13	109459027	109459152	125	+		chr17_EFCAB13+:E012	chr17	45451838	45452332	494	+
chr13_MYO16+:E009	chr13	109472685	109472760	75	+		chr17_EME1+:E002	chr17	48452546	48453344	798	+
chr13_MYO16+:E010	chr13	109475473	109475626	153	+		chr17_ERN1-:E009	chr17	62132098	62132188	90	-
chr13_MYO16+:E011	chr13	109496691	109496841	150	+		chr17_ETV4-:E010	chr17	41613794	41613847	53	-
chr13_MYO16+:E015	chr13	109540720	109540825	105	+		chr17_KSR1+:E001	chr17	25799036	25799106	70	+
chr13_MYO16+:E016	chr13	109550364	109550481	117	+		chr17_LOC101927688+:E004	chr17	56621897	56622032	135	+
chr13_NEK5-:E018	chr13	52686404	52686501	97	-		chr17_LRRC37A4P-:E002	chr17	43587610	43587659	49	-
chr13_RNF219-AS1+:E001	chr13	78628990	78629199	209	+		chr17_LRRC37A4P-:E003	chr17	43590551	43590655	104	-
chr13_RNF219-AS1+:E002	chr13	78763743	78763831	88	+		chr17_MAFG-:E004	chr17	79885404	79885587	183	-
chr13_SLAIN1+:E004	chr13	78315295	78315575	280	+		chr17_P2RX1-:E006	chr17	3806496	3806637	141	-
chr13_SPG20-:E013	chr13	36944226	36944317	91	-		chr17_PNMT+:E001	chr17	37824234	37824323	89	+
chr13_TGDS-:E011	chr13	95246095	95246161	66	-		chr17_SCARF1-:E010	chr17	1546736	1547261	525	-
chr13_TGDS-:E012	chr13	95248305	95248511	206	-		chr17_SPATA22-:E001	chr17	3343306	3343632	326	-
chr13_TPTE2P1-:E001	chr13	25502893	25508801	5908	-		chr17_TMEM100-:E004	chr17	53805162	53805343	181	-
chr13_UBAC2-AS1-:E003	chr13	99852892	99853009	117	-		chr17_TMEM100-:E005	chr17	53809032	53809482	450	-
chr14_AK7+:E016	chr14	96949336	96949556	220	+		chr17_USP32P2-:E002	chr17	18417903	18417995	92	-
chr14_AK7+:E017	chr14	96953235	96953393	158	+		chr17_ZNF286A+:E009	chr17	15619314	15619372	58	+
chr14_C14orf159+:E014	chr14	91636531	91636545	14	+		chr18_CCDC178-:E001	chr18	30517366	30518055	689	-
chr14_CDKL1-:E006	chr14	50805665	50805747	82	-		chr18_DLGAP1-AS1+:E001	chr18	3594112	3594238	126	+
chr14_CEP128-:E015	chr14	81304548	81304622	74	-		chr18_DSG1+:E011	chr18	28919707	28919988	281	+
chr14_CEP128-:E016	chr14	81307026	81307112	86	-		chr18_DSG2+:E008	chr18	29104666	29104851	185	+
chr14_DAAM1+:E016	chr14	59805103	59805132	29	+		chr18_DSG2+:E009	chr18	29110950	29111215	265	+
chr14_DEGS2-:E002	chr14	100615305	100616047	742	-		chr18_DSG2+:E010	chr18	29115233	29115375	142	+
chr14_DLGAP5-:E008	chr14	55629689	55629793	104	-		chr18_FHOD3+:E026	chr18	34339081	34339104	23	+
chr14_EML5-:E009	chr14	89091314	89091471	157	-		chr18_LAMA3+:E046	chr18	21478702	21478812	110	+
chr14_KHNYN+:E001	chr14	24898492	24898613	121	+		chr18_LAMA3+:E050	chr18	21482973	21483089	116	+
chr14_LOC100506603-:E002	chr14	77250036	77250194	158	-		chr18_LOC101927718-:E001	chr18	28923331	28923661	330	-
chr14_LOC101927045+:E003	chr14	24970766	24971403	637	+		chr18_MYL12B+:E004	chr18	3262755	3262782	27	+
chr14_LOC101928909+:E004	chr14	91113598	91113755	157	+		chr18_SETBP1+:E005	chr18	42456530	42457379	849	+
chr14_LOC102724814+:E002	chr14	24033936	24034049	113	+		chr19_COL5A3-:E054	chr19	10106882	10106938	56	-
chr14_MOK-:E001	chr14	102690834	102691131	297	-		chr19_COL5A3-:E064	chr19	10116234	10116390	156	-
chr14_NDRG2-:E024	chr14	21493553	21493804	251	-		chr19_COL5A3-:E067	chr19	10120974	10121147	173	-
chr14_NRXN3+:E013	chr14	79432368	79432749	381	+		chr19_DENND1C-:E021	chr19	6479870	6479913	43	-
chr14_PLEKHH1+:E011	chr14	68038852	68038994	142	+		chr19_GATAD2A+:E001	chr19	19496642	19496947	305	+
chr14_POLE2-:E009	chr14	50121723	50121812	89	-		chr19_HCST+:E004	chr19	36395022	36395024	2	+
chr14_RAD51B+:E006	chr14	68352586	68352705	119	+		chr19_LAIR1-:E013	chr19	54875938	54876093	155	-
chr14_RPGRIP1+:E023	chr14	21816331	21816461	130	+		chr19_LILRA1+:E007	chr19	55107104	55107219	115	+
chr14_RPS6KA5-:E005	chr14	91360319	91360756	437	-		chr19_LOC100505812+:E001	chr19	48758932	48759051	119	+
chr14_STON2-:E007	chr14	81864639	81864924	285	-		chr19_LOC100631378-:E001	chr19	38314363	38315357	994	-
chr14_STRN3-:E011	chr14	31398407	31398517	110	-		chr19_LOC101927667+:E009	chr19	37753986	37754515	529	+
chr14_STYX+:E001	chr14	53196883	53196928	45	+		chr19_OSCAR-:E006	chr19	54603039	54603071	32	-
chr14_TDRD9+:E020	chr14	104474750	104474803	53	+		chr19_RASAL3-:E002	chr19	15562856	15562919	63	-
chr14_TEP1-:E036	chr14	20854234	20854354	120	-		chr19_RASGRP4-:E011	chr19	38907692	38907808	116	-
chr14_THTPA+:E004	chr14	23983445	23983625	180	+		chr19_RASIP1-:E011	chr19	49243403	49243543	140	-
chr14_TMEM63C+:E003	chr14	77685144	77685306	162	+		chr19_SLC6A16-:E011	chr19	49814190	49814668	478	-
chr14_TMEM63C+:E004	chr14	77685841	77685920	79	+		chr19_TMC4-:E007	chr19	54666766	54666892	126	-
chr14_TTC8+:E010	chr14	89312942	89313019	77	+		chr19_TNNT1-:E009	chr19	55653225	55653288	63	-
chr14_TTC8+:E011	chr14	89313192	89313251	59	+		chr19_TNNT1-:E010	chr19	55656912	55656933	21	-
chr14_WDHD1-:E010	chr14	55433998	55434112	114	-		chr19_TNNT1-:E011	chr19	55657802	55657834	32	-
chr14_WDHD1-:E024	chr14	55480203	55480314	111	-		chr19_TNNT1-:E012	chr19	55658049	55658075	26	-
chr15_ADAMTS17-:E007	chr15	100594102	100594259	157	-		chr19_TNNT1-:E013	chr19	55658376	55658389	13	-
chr15_ADPGK-AS1+:E002	chr15	73079763	73079934	171	+		chr19_TNNT1-:E014	chr19	55658494	55658536	42	-
chr15_ATP10A-:E003	chr15	25925957	25926061	104	-		chr19_TNNT1-:E016	chr19	55660529	55660722	193	-
chr15_ATP8B4-:E010	chr15	50211036	50211147	111	-		chr19_TOMM40+:E001	chr19	45394477	45394571	94	+
chr15_ATP8B4-:E028	chr15	50399136	50399205	69	-		chr19_TOMM40+:E003	chr19	45394664	45394666	2	+
chr15_BLM+:E006	chr15	91298041	91298168	127	+		chr19_TRIP10+:E011	chr19	6746189	6746207	18	+
chr15_BUB1B+:E019	chr15	40504700	40504849	149	+		chr19_VSTM1-:E007	chr19	54554664	54554702	38	-
chr15_BUB1B+:E020	chr15	40505533	40505675	142	+		chr19_WDR62+:E027	chr19	36593639	36593653	14	+
chr15_CHRM5+:E001	chr15	34261089	34261351	262	+		chr19_WDR62+:E030	chr19	36594058	36594109	51	+
chr15_COMMD4+:E003	chr15	75628434	75628571	137	+		chr19_WDR62+:E032	chr19	36595420	36595577	157	+
chr15_CYP1A1-:E002	chr15	75013308	75013394	86	-		chr19_WDR62+:E033	chr19	36595670	36596012	342	+
chr15_ELL3-:E004	chr15	44066674	44066716	42	-		chr19_ZNF100-:E005	chr19	21950229	21950430	201	-
chr15_FAM227B-:E002	chr15	49623977	49624046	69	-		chr19_ZNF416-:E003	chr19	58089425	58089466	41	-
chr15_FAM227B-:E003	chr15	49627616	49627693	77	-		chr19_ZNF419+:E006	chr19	58003481	58003579	98	+
chr15_FAN1+:E001	chr15	31196055	31196075	20	+		chr19_ZNF44-:E004	chr19	12404047	12404190	143	-
chr15_FANCI+:E002	chr15	89790860	89790962	102	+		chr19_ZNF559+:E004	chr19	9448535	9448541	6	+
chr15_FANCI+:E011	chr15	89816608	89816700	92	+		chr19_ZNF714+:E001	chr19	21264953	21265154	201	+
chr15_FMN1-:E010	chr15	33200691	33200779	88	-		chr19_ZNF772-:E002	chr19	57986392	57986514	122	-
chr15_FRMD5-:E019	chr15	44216403	44216507	104	-		chr19_ZNF829-:E008	chr19	37406924	37407193	269	-
chr15_FRMD5-:E022	chr15	44487151	44487492	341	-		chr1_AHCTF1-:E035	chr1	247081552	247081679	127	-
chr15_FSIP1-:E008	chr15	40056022	40056115	93	-		chr1_ASPM-:E005	chr1	197059326	197059518	192	-
chr15_LARP6-:E004	chr15	71145686	71145797	111	-		chr1_ASPM-:E015	chr1	197091518	197091725	207	-
chr15_LOC100129973+:E002	chr15	52473247	52473399	152	+		chr1_ATP1A1+:E003	chr1	116925992	116926175	183	+
chr15_LOC100288637+:E004	chr15	31008423	31008545	122	+		chr1_ATP8B2+:E001	chr1	154298036	154298178	142	+
chr15_LOC100288637+:E005	chr15	31040779	31040873	94	+		chr1_C1orf145-:E005	chr1	228401123	228401356	233	-
chr15_LOC145837+:E005	chr15	69863079	69863779	700	+		chr1_C1orf145-:E006	chr1	228401357	228401365	8	-
chr15_LYSMD4-:E002	chr15	100271378	100271403	25	-		chr1_CCDC18+:E014	chr1	93683295	93683426	131	+
chr15_MCTP2+:E012	chr15	94910834	94911020	186	+		chr1_CCDC30+:E015	chr1	43119047	43119114	67	+
chr15_MCTP2+:E013	chr15	94913316	94913409	93	+		chr1_CD1D+:E005	chr1	158152668	158152946	278	+
chr15_MORF4L1+:E004	chr15	79165461	79165560	99	+		chr1_CD247-:E008	chr1	167409901	167410004	103	-
chr15_OCA2-:E001	chr15	28000023	28000618	595	-		chr1_CD247-:E009	chr1	167487645	167487847	202	-
chr15_PAK6+:E002	chr15	40531292	40531997	705	+		chr1_CD48-:E003	chr1	160650992	160651258	266	-
chr15_PAK6+:E003	chr15	40531998	40532003	5	+		chr1_CENPF+:E002	chr1	214787057	214787259	202	+
chr15_PAQR5+:E008	chr15	69689807	69689903	96	+		chr1_CLSPN-:E011	chr1	36212367	36212593	226	-
chr15_PATL2-:E006	chr15	44961478	44961611	133	-		chr1_CLSPN-:E014	chr1	36215068	36215132	64	-
chr15_SEMA7A-:E010	chr15	74709932	74710016	84	-		chr1_CLSPN-:E019	chr1	36226697	36226805	108	-
chr15_SERINC4-:E012	chr15	44091685	44091725	40	-		chr1_CLSPN-:E020	chr1	36227599	36227671	72	-
chr15_SLC51B+:E002	chr15	65342235	65342439	204	+		chr1_CLSPN-:E021	chr1	36228005	36228082	77	-
chr15_SLC51B+:E003	chr15	65343853	65343943	90	+		chr1_CYP4A11-:E002	chr1	47398433	47398509	76	-
chr15_SNX22+:E002	chr15	64444442	64444525	83	+		chr1_DCAF6+:E017	chr1	168020130	168020171	41	+
chr15_SNX22+:E006	chr15	64445851	64445883	32	+		chr1_DENND1B-:E003	chr1	197482001	197482083	82	-
chr15_ST8SIA2+:E004	chr15	92981583	92981840	257	+		chr1_DENND2C-:E017	chr1	115166128	115166264	136	-
chr15_STARD9+:E008	chr15	42943214	42943283	69	+		chr1_DEPDC1-:E002	chr1	68943470	68943655	185	-
chr15_STARD9+:E017	chr15	42966638	42966689	51	+		chr1_DNAH14+:E013	chr1	225211317	225211567	250	+
chr15_TTC23-:E017	chr15	99789827	99790004	177	-		chr1_DTL+:E014	chr1	212273594	212274426	832	+
chr15_VPS13C-:E081	chr15	62320557	62320619	62	-		chr1_EIF4G3-:E038	chr1	21437816	21437876	60	-
chr16_ALDOA+:E001	chr16	30064411	30064538	127	+		chr1_EIF4G3-:E043	chr1	21503215	21503381	166	-
chr16_ALDOA+:E002	chr16	30064785	30064820	35	+		chr1_ESRRG-:E013	chr1	216978285	216978709	424	-
chr16_ALDOA+:E004	chr16	30066493	30066648	155	+		chr1_EYA3-:E015	chr1	28354300	28354437	137	-
chr16_ANKRD11-:E017	chr16	89497664	89497734	70	-		chr1_FCGR2B+:E006	chr1	161643750	161643863	113	+
chr16_BAIAP3+:E005	chr16	1388903	1388990	87	+		chr1_FNDC5-:E010	chr1	33336254	33336414	160	-
chr16_BAIAP3+:E009	chr16	1389566	1389580	14	+		chr1_GPATCH2-:E005	chr1	217688164	217688231	67	-
chr16_BAIAP3+:E010	chr16	1389581	1389604	23	+		chr1_GPR89A-:E006	chr1	145788767	145788855	88	-
chr16_BAIAP3+:E017	chr16	1392528	1392635	107	+		chr1_HFM1-:E012	chr1	91781372	91781529	157	-
chr16_BAIAP3+:E023	chr16	1394470	1394526	56	+		chr1_HFM1-:E013	chr1	91781658	91781741	83	-
chr16_BAIAP3+:E028	chr16	1395748	1395891	143	+		chr1_HFM1-:E014	chr1	91781948	91782033	85	-
chr16_BAIAP3+:E029	chr16	1395987	1396079	92	+		chr1_HFM1-:E030	chr1	91843960	91844037	77	-
chr16_BAIAP3+:E032	chr16	1396606	1396685	79	+		chr1_HFM1-:E034	chr1	91850744	91850791	47	-
chr16_CMTM3+:E001	chr16	66637935	66638227	292	+		chr1_HFM1-:E035	chr1	91851132	91851391	259	-
chr16_CNOT1-:E006	chr16	58561827	58562009	182	-		chr1_HSPG2-:E051	chr1	22181797	22181939	142	-
chr16_DNAAF1+:E006	chr16	84193280	84193401	121	+		chr1_HSPG2-:E063	chr1	22191778	22191858	80	-
chr16_DNAAF1+:E010	chr16	84208275	84208328	53	+		chr1_HSPG2-:E066	chr1	22199113	22199253	140	-
chr16_DNAH3-:E012	chr16	20986555	20986737	182	-		chr1_HSPG2-:E079	chr1	22205070	22205156	86	-
chr16_DNASE1+:E002	chr16	3705374	3705521	147	+		chr1_HSPG2-:E080	chr1	22205487	22205614	127	-
chr16_DOC2A-:E004	chr16	30018106	30018176	70	-		chr1_HSPG2-:E082	chr1	22206856	22207052	196	-
chr16_DOC2A-:E005	chr16	30018177	30018269	92	-		chr1_IBA57+:E001	chr1	228353429	228353858	429	+
chr16_DOC2A-:E007	chr16	30018494	30018620	126	-		chr1_IQGAP3-:E018	chr1	156513944	156514015	71	-
chr16_DOC2A-:E008	chr16	30020317	30020324	7	-		chr1_ITGA10+:E006	chr1	145530267	145530394	127	+
chr16_DOC2A-:E009	chr16	30020325	30020426	101	-		chr1_ITGA10+:E013	chr1	145533798	145533941	143	+
chr16_DOC2A-:E010	chr16	30020523	30020597	74	-		chr1_ITGB3BP-:E010	chr1	63975736	63975852	116	-
chr16_ERI2-:E002	chr16	20800801	20800879	78	-		chr1_KIF14-:E001	chr1	200520625	200522895	2270	-
chr16_FA2H-:E001	chr16	74746856	74748167	1311	-		chr1_KIF26B+:E001	chr1	245318287	245318789	502	+
chr16_FANCA-:E036	chr16	89865574	89865640	66	-		chr1_KIF2C+:E016	chr1	45226264	45226374	110	+
chr16_FANCA-:E037	chr16	89866013	89866046	33	-		chr1_LAMB3-:E010	chr1	209798993	209799371	378	-
chr16_FANCA-:E038	chr16	89869667	89869749	82	-		chr1_LIN9-:E006	chr1	226453234	226453335	101	-
chr16_FANCA-:E039	chr16	89871688	89871800	112	-		chr1_LOC645166+:E004	chr1	148933291	148933368	77	+
chr16_GPR56+:E005	chr16	57673207	57673582	375	+		chr1_LOC730102-:E009	chr1	178006829	178006936	107	-
chr16_GRIN2A-:E007	chr16	9923280	9923509	229	-		chr1_LRRIQ3-:E007	chr1	74649120	74649368	248	-
chr16_GRIN2A-:E008	chr16	9927962	9928087	125	-		chr1_MUTYH-:E006	chr1	45797695	45797758	63	-
chr16_GRIN2A-:E009	chr16	9934504	9934657	153	-		chr1_OBSCN+:E071	chr1	228522213	228522245	32	+
chr16_GRIN2A-:E012	chr16	9984843	9984957	114	-		chr1_OBSCN+:E090	chr1	228540652	228540763	111	+
chr16_GRIN2A-:E013	chr16	10031816	10032408	592	-		chr1_OBSCN+:E112	chr1	228563709	228563879	170	+
chr16_GRIN2A-:E014	chr16	10273855	10274286	431	-		chr1_OBSCN+:E115	chr1	228565190	228565413	223	+
chr16_ITGAX+:E009	chr16	31372384	31372534	150	+		chr1_ORC1-:E011	chr1	52854129	52854309	180	-
chr16_MT1G-:E003	chr16	56701878	56701977	99	-		chr1_ORC1-:E015	chr1	52863357	52863535	178	-
chr16_NECAB2+:E011	chr16	84034329	84034406	77	+		chr1_ORC1-:E016	chr1	52867034	52867161	127	-
chr16_NUP93+:E004	chr16	56815704	56816126	422	+		chr1_PLA2G2A-:E003	chr1	20304873	20305017	144	-
chr16_PHKG2+:E012	chr16	30771440	30772497	1057	+		chr1_PODN+:E009	chr1	53542862	53543018	156	+
chr16_PRKCB+:E004	chr16	24043457	24043568	111	+		chr1_PRG4+:E002	chr1	186265978	186266083	105	+
chr16_PRMT7+:E002	chr16	68345017	68345648	631	+		chr1_PRG4+:E008	chr1	186278925	186279002	77	+
chr16_RBFOX1+:E001	chr16	6069132	6069993	861	+		chr1_PRKCZ+:E001	chr1	1981909	1982140	231	+
chr16_RBFOX1+:E002	chr16	6366996	6367058	62	+		chr1_PTGER3-:E001	chr1	71318036	71318542	506	-
chr16_RBFOX1+:E003	chr16	6704604	6704651	47	+		chr1_PTGER3-:E010	chr1	71477988	71478167	179	-
chr16_RBFOX1+:E004	chr16	6823810	6824014	204	+		chr1_PTPN22-:E007	chr1	114376931	114377014	83	-
chr16_RBFOX1+:E005	chr16	7102058	7102099	41	+		chr1_RASAL2+:E004	chr1	178310606	178310743	137	+
chr16_RBFOX1+:E015	chr16	7714931	7714970	39	+		chr1_RCC1+:E006	chr1	28858315	28858502	187	+
chr16_RLTPR+:E031	chr16	67688235	67688595	360	+		chr1_RGS13+:E007	chr1	192628468	192629440	972	+
chr16_RLTPR+:E032	chr16	67688681	67688803	122	+		chr1_RNF207+:E012	chr1	6271081	6271178	97	+
chr16_RLTPR+:E033	chr16	67689934	67689970	36	+		chr1_RYR2+:E075	chr1	237889573	237889608	35	+
chr16_SALL1-:E001	chr16	51169886	51171459	1573	-		chr1_SEC16B-:E019	chr1	177929477	177929538	61	-
chr16_SEC14L5+:E002	chr16	5009274	5009387	113	+		chr1_SEC16B-:E022	chr1	177933306	177933414	108	-
chr16_SEC14L5+:E003	chr16	5037558	5037707	149	+		chr1_SEC16B-:E023	chr1	177934182	177934302	120	-
chr16_SEC14L5+:E004	chr16	5038150	5038281	131	+		chr1_SLC35E2B-:E009	chr1	1622415	1622832	417	-
chr16_SEC14L5+:E005	chr16	5040768	5040896	128	+		chr1_SLC9C2-:E020	chr1	173542321	173542464	143	-
chr16_SEC14L5+:E007	chr16	5046349	5046461	112	+		chr1_SLC9C2-:E023	chr1	173552645	173552761	116	-
chr16_SEC14L5+:E008	chr16	5046856	5047045	189	+		chr1_ST3GAL3+:E006	chr1	44290403	44290564	161	+
chr16_SEC14L5+:E009	chr16	5050656	5050744	88	+		chr1_SYNC-:E005	chr1	33168209	33168361	152	-
chr16_SHISA9+:E004	chr16	13297251	13297406	155	+		chr1_TMEM201+:E001	chr1	9648932	9649101	169	+
chr16_SMG1P2-:E023	chr16	29569986	29570199	213	-		chr1_TMEM39B+:E004	chr1	32542364	32542447	83	+
chr16_SMG1P2-:E024	chr16	29571478	29571536	58	-		chr1_TPM3-:E015	chr1	154159734	154159918	184	-
chr16_SMG1P7-:E001	chr16	70253484	70253698	214	-		chr1_TPM3-:E018	chr1	154164378	154164543	165	-
chr16_SPIRE2+:E011	chr16	89929884	89930018	134	+		chr1_TPM3-:E019	chr1	154164544	154164611	67	-
chr16_SPN+:E002	chr16	29674540	29674637	97	+		chr1_UBXN11-:E017	chr1	26644538	26644756	218	-
chr16_SYT17+:E005	chr16	19194850	19195469	619	+		chr1_USP1+:E001	chr1	62901975	62902138	163	+
chr16_TBC1D24+:E001	chr16	2525147	2525171	24	+		chr1_USP1+:E002	chr1	62902139	62902233	94	+
chr16_TVP23A-:E003	chr16	10865527	10865655	128	-		chr1_USP24-:E068	chr1	55680463	55681039	576	-
chr16_TVP23A-:E007	chr16	10911960	10912039	79	-		chr1_WDR63+:E016	chr1	85575731	85575818	87	+
chr16_USP10+:E002	chr16	84738346	84738466	120	+		chr1_WNT2B+:E003	chr1	113051370	113052066	696	+
chr16_VWA3A+:E024	chr16	22152903	22153013	110	+		chr20_ACSS2+:E009	chr20	33503021	33503059	38	+
chr16_ZSCAN32-:E008	chr16	3447745	3447787	42	-		chr20_ATRN+:E001	chr20	3451665	3451781	116	+
chr17_ABCA10-:E016	chr17	67170748	67170918	170	-		chr20_C20orf26+:E010	chr20	20123501	20123592	91	+
chr17_ABCA10-:E017	chr17	67171547	67171654	107	-		chr20_C20orf26+:E021	chr20	20226761	20226859	98	+
chr17_ANKFY1-:E027	chr17	4167227	4167274	47	-		chr20_C20orf26+:E028	chr20	20322475	20322565	90	+
chr17_ASPA+:E002	chr17	3379296	3379427	131	+		chr20_CASS4+:E008	chr20	55026875	55028185	1310	+
chr17_ATAD5+:E022	chr17	29221582	29221740	158	+		chr20_CDH26+:E004	chr20	58547017	58547178	161	+
chr17_BAIAP2+:E015	chr17	79084714	79084759	45	+		chr20_CSNK2A1-:E013	chr20	508577	508693	116	-
chr17_BZRAP1-:E031	chr17	56403654	56403782	128	-		chr20_HELZ2-:E009	chr20	62193176	62193337	161	-
chr17_BZRAP1-AS1+:E001	chr17	56402811	56403089	278	+		chr20_LAMA5-:E031	chr20	60895615	60895725	110	-
chr17_BZRAP1-AS1+:E002	chr17	56405411	56405482	71	+		chr20_LBP+:E015	chr20	37005267	37005653	386	+
chr17_C17orf104+:E007	chr17	42750734	42750914	180	+		chr20_LPIN3+:E012	chr20	39983285	39983377	92	+
chr17_C17orf67-:E001	chr17	54869274	54869713	439	-		chr20_LPIN3+:E013	chr20	39983460	39983503	43	+
chr17_CCDC40+:E014	chr17	78059802	78060015	213	+		chr20_LPIN3+:E016	chr20	39986001	39986087	86	+
chr17_CDC6+:E004	chr17	38447721	38447920	199	+		chr20_OSER1-AS1+:E002	chr20	42839722	42839725	3	+
chr17_CNTD1+:E002	chr17	40955638	40955713	75	+		chr20_PLCB4+:E020	chr20	9385960	9385995	35	+
chr17_CNTD1+:E003	chr17	40956243	40956414	171	+		chr20_RALGAPA2-:E033	chr20	20618007	20618145	138	-
chr17_DNAH17-:E004	chr17	76423007	76423189	182	-		chr20_RBL1-:E017	chr20	35693827	35693876	49	-
chr17_DNAH17-:E005	chr17	76424606	76424788	182	-		chr20_RBL1-:E020	chr20	35695636	35695700	64	-
chr17_DNAH17-:E018	chr17	76450552	76450787	235	-		chr20_ZHX3-:E004	chr20	39928606	39928739	133	-
chr17_DNAH17-:E019	chr17	76451726	76451918	192	-		chr21_CBR3-AS1-:E003	chr21	37513694	37514244	550	-
chr17_EFCAB13+:E007	chr17	45421528	45421658	130	+		chr21_JAM2+:E011	chr21	27086543	27086885	342	+
chr17_EXOC7-:E008	chr17	74082935	74082973	38	-		chr21_MAP3K7CL+:E014	chr21	30517880	30518028	148	+
chr17_FN3KRP+:E002	chr17	80676320	80676447	127	+		chr21_MRAP+:E004	chr21	33678951	33679050	99	+
chr17_GAS7-:E011	chr17	9862573	9862766	193	-		chr21_RUNX1-:E003	chr21	36193574	36193993	419	-
chr17_GAS7-:E015	chr17	9929467	9929623	156	-		chr22_CHCHD10-:E004	chr22	24110021	24110141	120	-
chr17_GFAP-:E009	chr17	42991096	42991191	95	-		chr22_CYB5R3-:E010	chr22	43042647	43042707	60	-
chr17_GFAP-:E010	chr17	42991396	42991456	60	-		chr22_DEPDC5+:E002	chr22	32150009	32150150	141	+
chr17_GSDMB-:E009	chr17	38068579	38068750	171	-		chr22_EFCAB6-:E020	chr22	44073876	44074043	167	-
chr17_KIAA0753-:E015	chr17	6526829	6526891	62	-		chr22_GNB1L-:E006	chr22	19808751	19808898	147	-
chr17_KIAA0753-:E016	chr17	6528075	6528181	106	-		chr22_IFT27-:E008	chr22	37168447	37168765	318	-
chr17_LOC100130950+:E001	chr17	5095379	5095458	79	+		chr22_KREMEN1+:E001	chr22	29469066	29469215	149	+
chr17_MRPL10-:E006	chr17	45908677	45908825	148	-		chr22_NCF4+:E002	chr22	37260087	37260171	84	+
chr17_MYH10-:E027	chr17	8433941	8434003	62	-		chr22_OSBP2+:E008	chr22	31277668	31277789	121	+
chr17_PDK2+:E004	chr17	48173496	48173650	154	+		chr22_PARVB+:E002	chr22	44395414	44395553	139	+
chr17_PPM1E+:E003	chr17	57043055	57043254	199	+		chr22_PI4KAP2-:E004	chr22	21830933	21831053	120	-
chr17_PRR11+:E007	chr17	57272692	57272804	112	+		chr22_PRR5+:E003	chr22	45075227	45075765	538	+
chr17_PSMC3IP-:E008	chr17	40726214	40726228	14	-		chr22_THAP7-:E005	chr22	21356201	21356374	173	-
chr17_PSMC3IP-:E013	chr17	40729580	40729670	90	-		chr22_TTC38+:E001	chr22	46663861	46663969	108	+
chr17_QRICH2-:E002	chr17	74271900	74272028	128	-		chr22_USP18+:E005	chr22	18650022	18650101	79	+
chr17_QRICH2-:E003	chr17	74272761	74272848	87	-		chr2_ALS2CR11-:E004	chr2	202399043	202400743	1700	-
chr17_RAB11FIP4+:E002	chr17	29758831	29758918	87	+		chr2_ANKRD36B-:E002	chr2	98123499	98123528	29	-
chr17_RAB11FIP4+:E003	chr17	29761052	29761140	88	+		chr2_ANKRD36B-:E003	chr2	98124027	98124120	93	-
chr17_RAB37+:E001	chr17	72667256	72667797	541	+		chr2_AOX1+:E002	chr2	201457869	201457926	57	+
chr17_RAB37+:E002	chr17	72725395	72725505	110	+		chr2_AOX1+:E003	chr2	201459995	201460091	96	+
chr17_RAP1GAP2+:E002	chr17	2703809	2703844	35	+		chr2_AOX1+:E004	chr2	201462120	201462228	108	+
chr17_RAPGEFL1+:E010	chr17	38347834	38347924	90	+		chr2_AOX1+:E013	chr2	201476107	201476216	109	+
chr17_RAPGEFL1+:E011	chr17	38348465	38348515	50	+		chr2_AOX1+:E014	chr2	201477332	201477516	184	+
chr17_RAPGEFL1+:E012	chr17	38348858	38348945	87	+		chr2_ARL5A-:E009	chr2	152684903	152685009	106	-
chr17_RARA+:E001	chr17	38465423	38465538	115	+		chr2_BUB1-:E007	chr2	111399696	111399811	115	-
chr17_RPS6KB1+:E002	chr17	57971157	57971285	128	+		chr2_C2orf66-:E001	chr2	197669139	197670132	993	-
chr17_SGK494-:E002	chr17	26938161	26938271	110	-		chr2_CALCRL-:E011	chr2	188247900	188248032	132	-
chr17_SLC25A35-:E005	chr17	8195841	8195906	65	-		chr2_CBWD2+:E010	chr2	114228610	114228666	56	+
chr17_SLC26A11+:E017	chr17	78222374	78222473	99	+		chr2_COL3A1+:E003	chr2	189849923	189849973	50	+
chr17_SLC43A2-:E006	chr17	1490243	1490254	11	-		chr2_COL3A1+:E004	chr2	189850391	189850504	113	+
chr17_SPAG5-:E005	chr17	26905690	26905770	80	-		chr2_COL3A1+:E041	chr2	189870076	189870183	107	+
chr17_SPAG5-:E006	chr17	26906159	26906270	111	-		chr2_COL4A3+:E039	chr2	228159206	228159286	80	+
chr17_SPAG5-:E023	chr17	26925528	26925653	125	-		chr2_COL6A3-:E045	chr2	238322596	238322850	254	-
chr17_SPAG5-:E024	chr17	26925914	26926056	142	-		chr2_CPS1+:E006	chr2	211442145	211442234	89	+
chr17_SPAG5-AS1+:E002	chr17	26926716	26926873	157	+		chr2_CYTIP-:E006	chr2	158290882	158290936	54	-
chr17_SPAG9-:E029	chr17	49123861	49124329	468	-		chr2_DHX57-:E024	chr2	39102929	39103021	92	-
chr17_SPATA22-:E003	chr17	3349766	3349895	129	-		chr2_DIS3L2+:E009	chr2	232995593	232995653	60	+
chr17_SPECC1+:E005	chr17	20059307	20059549	242	+		chr2_DYSF+:E002	chr2	71693832	71694063	231	+
chr17_SUZ12P1+:E001	chr17	29036626	29036829	203	+		chr2_EPB41L5+:E002	chr2	120770785	120770786	1	+
chr17_TBC1D16-:E003	chr17	77917652	77917906	254	-		chr2_FAP-:E026	chr2	163099832	163100045	213	-
chr17_ZNF232-:E005	chr17	5026272	5026397	125	-		chr2_FHL2-:E011	chr2	106054856	106055230	374	-
chr18_ARHGAP28+:E010	chr18	6882136	6882298	162	+		chr2_FSIP2+:E018	chr2	186678272	186678769	497	+
chr18_ATP9B+:E025	chr18	77108132	77108196	64	+		chr2_FSIP2+:E019	chr2	186680098	186680198	100	+
chr18_C18orf54+:E002	chr18	51884345	51884445	100	+		chr2_GPAT2-:E014	chr2	96692755	96692854	99	-
chr18_CABYR+:E001	chr18	21718920	21719082	162	+		chr2_GPR17+:E003	chr2	128407586	128407650	64	+
chr18_CABYR+:E003	chr18	21723055	21723223	168	+		chr2_GREB1+:E002	chr2	11680080	11680234	154	+
chr18_CD226-:E005	chr18	67613970	67614305	335	-		chr2_HAAO-:E009	chr2	43015669	43015747	78	-
chr18_DTNA+:E017	chr18	32405231	32405239	8	+		chr2_IDH1-:E010	chr2	209118755	209119027	272	-
chr18_EPB41L3-:E009	chr18	5407700	5407735	35	-		chr2_IDH1-:E011	chr2	209119067	209119182	115	-
chr18_EPB41L3-:E011	chr18	5415817	5416377	560	-		chr2_ITGA4+:E005	chr2	182343484	182343551	67	+
chr18_GNAL+:E004	chr18	11752331	11752577	246	+		chr2_LTBP1+:E001	chr2	33172369	33172885	516	+
chr18_KATNAL2+:E003	chr18	44580767	44580809	42	+		chr2_MARCH7+:E003	chr2	160572192	160572277	85	+
chr18_LOXHD1-:E001	chr18	44056935	44057183	248	-		chr2_NBEAL1+:E042	chr2	204045105	204045235	130	+
chr18_LOXHD1-:E028	chr18	44139411	44139565	154	-		chr2_NCAPH+:E008	chr2	97009843	97009967	124	+
chr18_MOCOS+:E008	chr18	33795479	33795940	461	+		chr2_NCAPH+:E009	chr2	97017569	97017758	189	+
chr18_MYO5B-:E032	chr18	47506814	47506923	109	-		chr2_NEB-:E017	chr2	152359863	152359955	92	-
chr18_NETO1-:E001	chr18	70409549	70410005	456	-		chr2_PAX8-:E011	chr2	114004331	114004496	165	-
chr18_NETO1-:E007	chr18	70461352	70461479	127	-		chr2_PDE11A-:E006	chr2	178545554	178545631	77	-
chr18_OSBPL1A-:E029	chr18	21957377	21957499	122	-		chr2_PDE11A-:E016	chr2	178704978	178705110	132	-
chr18_OSBPL1A-:E030	chr18	21977619	21977833	214	-		chr2_PDE11A-:E017	chr2	178740586	178740650	64	-
chr18_PSMG2+:E001	chr18	12658738	12658772	34	+		chr2_PDE11A-:E019	chr2	178762785	178762925	140	-
chr18_RBBP8+:E003	chr18	20513839	20514041	202	+		chr2_PDE11A-:E020	chr2	178769825	178769914	89	-
chr18_RTTN-:E030	chr18	67807336	67807424	88	-		chr2_PDE11A-:E022	chr2	178879029	178879187	158	-
chr18_SERPINB8+:E008	chr18	61653492	61653887	395	+		chr2_PLB1+:E049	chr2	28843467	28843510	43	+
chr18_SLC14A1+:E001	chr18	43304092	43304238	146	+		chr2_PLEKHH2+:E011	chr2	43934540	43934684	144	+
chr18_SLC14A1+:E002	chr18	43304915	43304978	63	+		chr2_RHBDD1+:E003	chr2	227704125	227704343	218	+
chr18_SLC14A1+:E005	chr18	43307297	43307383	86	+		chr2_SCN7A-:E011	chr2	167288828	167289262	434	-
chr18_SLC14A1+:E006	chr18	43310265	43310436	171	+		chr2_SCN7A-:E013	chr2	167297906	167298262	356	-
chr18_SLC14A1+:E007	chr18	43310980	43311169	189	+		chr2_SCN9A-:E013	chr2	167134650	167134823	173	-
chr18_SLC14A1+:E008	chr18	43314239	43314367	128	+		chr2_SCN9A-:E015	chr2	167138189	167138318	129	-
chr18_TAF4B+:E003	chr18	23847480	23847587	107	+		chr2_SGOL2+:E002	chr2	201397697	201397831	134	+
chr18_TCF4-:E030	chr18	53255701	53255860	159	-		chr2_SLC30A6+:E001	chr2	32390910	32390972	62	+
chr18_TNFRSF11A+:E008	chr18	60028913	60029026	113	+		chr2_SLC8A1-:E006	chr2	40401846	40401860	14	-
chr18_ZBTB14-:E003	chr18	5293971	5294000	29	-		chr2_SNTG2+:E008	chr2	1168778	1168869	91	+
chr18_ZNF519-:E005	chr18	14084876	14085075	199	-		chr2_SPEG+:E001	chr2	220299700	220300087	387	+
chr19_ADAMTS10-:E023	chr19	8665812	8666029	217	-		chr2_THSD7B+:E011	chr2	138033493	138033596	103	+
chr19_ANKRD24+:E018	chr19	4216547	4218160	1613	+		chr2_TMEM182+:E001	chr2	103378490	103378808	318	+
chr19_ATP5SL-:E007	chr19	41945379	41945481	102	-		chr2_TTN-:E006	chr2	179394687	179394843	156	-
chr19_C19orf18-:E006	chr19	58485680	58485902	222	-		chr2_TTN-:E008	chr2	179400709	179401302	593	-
chr19_C19orf25-:E003	chr19	1479162	1479228	66	-		chr2_TTN-:E009	chr2	179401665	179401970	305	-
chr19_CATSPERG+:E002	chr19	38827861	38828144	283	+		chr2_TTN-:E018	chr2	179407796	179408389	593	-
chr19_CPT1C+:E020	chr19	50213980	50214114	134	+		chr2_TTN-:E026	chr2	179412134	179414200	2066	-
chr19_DENND1C-:E002	chr19	6468245	6468452	207	-		chr2_TTN-AS1+:E004	chr2	179400459	179400555	96	+
chr19_DMKN-:E016	chr19	35999107	35999142	35	-		chr2_UBE2E3+:E001	chr2	181845112	181845273	161	+
chr19_DMKN-:E019	chr19	36001273	36001280	7	-		chr2_ZNF385B-:E013	chr2	180427126	180427315	189	-
chr19_EML2-:E024	chr19	46148531	46148775	244	-		chr2_ZNF385B-:E014	chr2	180440843	180440994	151	-
chr19_GCDH+:E004	chr19	13002337	13002644	307	+		chr3_ASB14-:E009	chr3	57322183	57322314	131	-
chr19_HPN+:E005	chr19	35540194	35540295	101	+		chr3_ASB14-:E010	chr3	57323096	57323151	55	-
chr19_LINC00663-:E003	chr19	19887136	19887222	86	-		chr3_ASB14-:E012	chr3	57326661	57326710	49	-
chr19_LOC101927599+:E006	chr19	37085058	37085201	143	+		chr3_CCR2+:E003	chr3	46399960	46400868	908	+
chr19_MAP4K1-:E018	chr19	39098630	39098673	43	-		chr3_CD96+:E001	chr3	111260926	111261156	230	+
chr19_MED26-:E003	chr19	16738683	16739015	332	-		chr3_CD96+:E002	chr3	111263893	111264249	356	+
chr19_NFIX+:E003	chr19	13135395	13135498	103	+		chr3_CDC25A-:E002	chr3	48200834	48200945	111	-
chr19_NLRP2+:E016	chr19	55512128	55512510	382	+		chr3_CHRD+:E001	chr3	184097861	184098254	393	+
chr19_PDE4A+:E012	chr19	10563633	10564005	372	+		chr3_CMSS1+:E002	chr3	99833774	99833842	68	+
chr19_PPFIA3+:E021	chr19	49646061	49646261	200	+		chr3_DAG1+:E002	chr3	49507565	49507707	142	+
chr19_RHPN2-:E013	chr19	33517410	33517538	128	-		chr3_DAG1+:E007	chr3	49514334	49514338	4	+
chr19_RINL-:E005	chr19	39361210	39361632	422	-		chr3_DAG1+:E009	chr3	49526059	49526130	71	+
chr19_RINL-:E008	chr19	39362438	39362510	72	-		chr3_DNASE1L3-:E007	chr3	58193945	58194033	88	-
chr19_RINL-:E009	chr19	39364526	39364628	102	-		chr3_DZIP1L-:E006	chr3	137790485	137790677	192	-
chr19_RPL13A+:E001	chr19	49990811	49990864	53	+		chr3_DZIP1L-:E014	chr3	137813704	137813825	121	-
chr19_RYR1+:E076	chr19	39019591	39019697	106	+		chr3_EPHA3+:E001	chr3	89156674	89156986	312	+
chr19_RYR1+:E102	chr19	39075583	39075739	156	+		chr3_FGD5+:E004	chr3	14922249	14922279	30	+
chr19_SCN1B+:E004	chr19	35524644	35525174	530	+		chr3_FILIP1L-:E007	chr3	99643074	99643252	178	-
chr19_SLC1A5-:E008	chr19	47287852	47288134	282	-		chr3_GHRL-:E011	chr3	10334526	10334631	105	-
chr19_SLC6A16-:E001	chr19	49792892	49793649	757	-		chr3_GRAMD1C+:E007	chr3	113616318	113616660	342	+
chr19_UHRF1+:E009	chr19	4932753	4932968	215	+		chr3_GRIP2-:E015	chr3	14559280	14559405	125	-
chr19_WDR62+:E018	chr19	36582304	36582367	63	+		chr3_GRIP2-:E019	chr3	14564507	14564582	75	-
chr19_ZNF260-:E003	chr19	37008932	37009045	113	-		chr3_HRH1+:E003	chr3	11267669	11267745	76	+
chr19_ZNF30+:E006	chr19	35424532	35424627	95	+		chr3_IGF2BP2-:E002	chr3	185364813	185364926	113	-
chr19_ZNF382+:E003	chr19	37100804	37100828	24	+		chr3_IGSF10-:E006	chr3	151171172	151171562	390	-
chr19_ZNF536+:E001	chr19	30863328	30863463	135	+		chr3_IMPG2-:E017	chr3	101022990	101023156	166	-
chr19_ZNF541-:E011	chr19	48043433	48043592	159	-		chr3_ITIH4-:E009	chr3	52853770	52853808	38	-
chr19_ZNF541-:E012	chr19	48044150	48044208	58	-		chr3_KCNAB1+:E001	chr3	155838337	155838675	338	+
chr19_ZNF549+:E003	chr19	58046512	58046638	126	+		chr3_KNG1+:E001	chr3	186435098	186435526	428	+
chr19_ZNF580+:E002	chr19	56153418	56153462	44	+		chr3_LIPH-:E002	chr3	185229312	185229485	173	-
chr19_ZNF610+:E007	chr19	52857504	52857632	128	+		chr3_LRRC2-:E009	chr3	46607667	46608040	373	-
chr19_ZNF667-:E004	chr19	56973707	56973798	91	-		chr3_LRRFIP2-:E016	chr3	37149564	37149620	56	-
chr19_ZNF790-:E005	chr19	37328574	37328929	355	-		chr3_LRRFIP2-:E019	chr3	37151144	37151194	50	-
chr19_ZNF790-AS1+:E003	chr19	37292105	37292142	37	+		chr3_MECOM-:E022	chr3	169381124	169381563	439	-
chr19_ZNF829-:E006	chr19	37406698	37406912	214	-		chr3_MLF1+:E006	chr3	158311171	158311215	44	+
chr19_ZNF841-:E003	chr19	52580211	52580337	126	-		chr3_NUP210-:E008	chr3	13367295	13367431	136	-
chr19_ZNF93+:E002	chr19	20026089	20026215	126	+		chr3_PARP14+:E003	chr3	122405927	122405960	33	+
chr19_ZNF93+:E003	chr19	20027369	20027464	95	+		chr3_PHLDB2+:E012	chr3	111667779	111667922	143	+
chr19_ZSCAN1+:E002	chr19	58547338	58547379	41	+		chr3_PP2D1-:E005	chr3	20053542	20053765	223	-
chr19_ZSCAN1+:E003	chr19	58549096	58549574	478	+		chr3_SCN11A-:E010	chr3	38926779	38926893	114	-
chr1_ACOT11+:E018	chr1	55100361	55100417	56	+		chr3_SLC41A3-:E012	chr3	125775201	125775618	417	-
chr1_AGL+:E007	chr1	100326766	100327058	292	+		chr3_SLCO2A1-:E014	chr3	133748551	133748920	369	-
chr1_AMPD2+:E003	chr1	110163536	110163888	352	+		chr3_STAB1+:E001	chr3	52529356	52529507	151	+
chr1_ANKRD65-:E005	chr1	1356513	1356824	311	-		chr3_STAB1+:E015	chr3	52539684	52539797	113	+
chr1_ARHGEF10L+:E008	chr1	17939553	17939669	116	+		chr3_STAB1+:E033	chr3	52548131	52548229	98	+
chr1_ASPM-:E010	chr1	197065128	197065294	166	-		chr3_STAB1+:E034	chr3	52548381	52548512	131	+
chr1_ATP1A4+:E013	chr1	160143371	160143507	136	+		chr3_THRB-:E010	chr3	24338815	24338862	47	-
chr1_ATP8B2+:E014	chr1	154310021	154310322	301	+		chr3_TSEN2+:E001	chr3	12525931	12526009	78	+
chr1_ATPAF1-:E008	chr1	47129505	47129595	90	-		chr3_VEPH1-:E007	chr3	157082092	157082301	209	-
chr1_AUNIP-:E004	chr1	26163904	26164045	141	-		chr3_VPRBP-:E025	chr3	51530750	51530796	46	-
chr1_AUNIP-:E005	chr1	26185771	26185949	178	-		chr3_ZNF852-:E001	chr3	44540462	44540791	329	-
chr1_B4GALT2+:E003	chr1	44446177	44446286	109	+		chr4_ANTXR2-:E018	chr4	80993563	80993862	299	-
chr1_C1orf198-:E004	chr1	230991624	230991782	158	-		chr4_C4orf46-:E005	chr4	159593203	159593407	204	-
chr1_CACHD1+:E011	chr1	65119441	65119564	123	+		chr4_CCNA2-:E005	chr4	122741697	122741920	223	-
chr1_CAMTA1+:E007	chr1	7151364	7151431	67	+		chr4_CCNA2-:E006	chr4	122742134	122742246	112	-
chr1_CAMTA1+:E008	chr1	7309551	7309686	135	+		chr4_CCNA2-:E007	chr4	122743558	122743801	243	-
chr1_CAMTA1+:E009	chr1	7527890	7527961	71	+		chr4_CCSER1+:E001	chr4	91048684	91048982	298	+
chr1_CAMTA1+:E010	chr1	7700460	7700613	153	+		chr4_CENPE-:E026	chr4	104074204	104074407	203	-
chr1_CAMTA1+:E011	chr1	7721786	7721926	140	+		chr4_CENPU-:E003	chr4	185621974	185622035	61	-
chr1_CAMTA1+:E013	chr1	7730971	7731097	126	+		chr4_DDX60L-:E003	chr4	169292763	169292914	151	-
chr1_CAMTA1+:E014	chr1	7737659	7737793	134	+		chr4_DDX60L-:E004	chr4	169294817	169294959	142	-
chr1_CCDC30+:E008	chr1	43047031	43047185	154	+		chr4_FAM114A1+:E002	chr4	38870019	38870167	148	+
chr1_CDC14A+:E002	chr1	100819318	100819408	90	+		chr4_FBXW7-:E012	chr4	153303341	153303664	323	-
chr1_CDC14A+:E004	chr1	100856288	100856380	92	+		chr4_FGFRL1+:E001	chr4	1005610	1005742	132	+
chr1_CDC20+:E008	chr1	43826404	43826632	228	+		chr4_FRAS1+:E037	chr4	79351446	79351571	125	+
chr1_CENPL-:E003	chr1	173775577	173775714	137	-		chr4_HERC5+:E014	chr4	89407266	89407379	113	+
chr1_CLSPN-:E009	chr1	36209056	36209131	75	-		chr4_IL15+:E003	chr4	142577339	142577460	121	+
chr1_COL24A1-:E043	chr1	86487923	86487976	53	-		chr4_KLKB1+:E005	chr4	187157935	187158094	159	+
chr1_COL24A1-:E058	chr1	86590528	86591897	1369	-		chr4_LNX1-:E011	chr4	54439790	54440255	465	-
chr1_CSF3R-:E020	chr1	36948412	36948915	503	-		chr4_LNX1-:E012	chr4	54457555	54457753	198	-
chr1_DAB1-:E003	chr1	57476818	57476945	127	-		chr4_LOC100507053+:E003	chr4	100075702	100078736	3034	+
chr1_DENND1B-:E008	chr1	197521385	197522151	766	-		chr4_LPHN3-AS1-:E007	chr4	63023041	63023103	62	-
chr1_DENND2D-:E006	chr1	111737200	111737348	148	-		chr4_LPHN3-AS1-:E008	chr4	63027465	63027483	18	-
chr1_DENND2D-:E007	chr1	111738538	111738678	140	-		chr4_MFSD7-:E006	chr4	678508	678645	137	-
chr1_DFFB+:E005	chr1	3782376	3782564	188	+		chr4_MFSD7-:E008	chr4	679878	680091	213	-
chr1_DNAH14+:E025	chr1	225284820	225284941	121	+		chr4_MOB1B+:E002	chr4	71816417	71816528	111	+
chr1_DRAXIN+:E007	chr1	11779641	11780336	695	+		chr4_N4BP2+:E003	chr4	40098847	40099189	342	+
chr1_EIF4G3-:E033	chr1	21308881	21308901	20	-		chr4_NCAPG+:E011	chr4	17826591	17826680	89	+
chr1_EPHX4+:E002	chr1	92498062	92498147	85	+		chr4_NCAPG+:E019	chr4	17841694	17841832	138	+
chr1_EVA1B-:E003	chr1	36789494	36789755	261	-		chr4_PALLD+:E001	chr4	169418217	169418345	128	+
chr1_EYA3-:E009	chr1	28324795	28324862	67	-		chr4_PALLD+:E002	chr4	169432574	169433563	989	+
chr1_FCGR1B-:E004	chr1	120930039	120930293	254	-		chr4_PALLD+:E005	chr4	169602483	169602549	66	+
chr1_FCGR3A-:E006	chr1	161519487	161519570	83	-		chr4_PALLD+:E007	chr4	169606636	169606710	74	+
chr1_FCGR3A-:E007	chr1	161519571	161519588	17	-		chr4_PALLD+:E008	chr4	169611754	169611895	141	+
chr1_GNG12-AS1+:E006	chr1	68566381	68566457	76	+		chr4_PALLD+:E009	chr4	169612420	169612443	23	+
chr1_GSTM1+:E006	chr1	110232893	110232988	95	+		chr4_PALLD+:E010	chr4	169630179	169630298	119	+
chr1_GUK1+:E001	chr1	228327785	228327860	75	+		chr4_PDLIM5+:E009	chr4	95500672	95500688	16	+
chr1_HENMT1-:E007	chr1	109202486	109202584	98	-		chr4_PDLIM5+:E016	chr4	95531312	95531455	143	+
chr1_HFM1-:E010	chr1	91778906	91779052	146	-		chr4_PDLIM5+:E017	chr4	95532220	95532351	131	+
chr1_HFM1-:E016	chr1	91784850	91784947	97	-		chr4_PLAC8-:E005	chr4	84028957	84029103	146	-
chr1_HFM1-:E019	chr1	91790232	91790323	91	-		chr4_POLN-:E005	chr4	2083360	2083470	110	-
chr1_HIVEP3-:E004	chr1	41984073	41984159	86	-		chr4_POLN-:E014	chr4	2172406	2172501	95	-
chr1_HOOK1+:E002	chr1	60287530	60287615	85	+		chr4_PROM1-:E015	chr4	16002119	16002242	123	-
chr1_HPCA+:E002	chr1	33354479	33354877	398	+		chr4_SGMS2+:E001	chr4	108745721	108745949	228	+
chr1_IKBKE+:E009	chr1	206651503	206651682	179	+		chr4_SLC10A6-:E002	chr4	87746573	87746730	157	-
chr1_IL12RB2+:E008	chr1	67796343	67796493	150	+		chr4_SORBS2-:E030	chr4	186696856	186697066	210	-
chr1_IL12RB2+:E009	chr1	67804307	67804386	79	+		chr4_SRD5A3-AS1-:E002	chr4	56241038	56241200	162	-
chr1_ITGA10+:E029	chr1	145541802	145541915	113	+		chr4_STK32B+:E001	chr4	5053527	5053642	115	+
chr1_KCNT2-:E006	chr1	196251403	196251486	83	-		chr4_STK32B+:E002	chr4	5141632	5141687	55	+
chr1_KCNT2-:E010	chr1	196288614	196288685	71	-		chr4_SULT1B1-:E007	chr4	70620788	70620979	191	-
chr1_KCNT2-:E011	chr1	196295847	196296019	172	-		chr4_TACC3+:E003	chr4	1725455	1725597	142	+
chr1_KCNT2-:E024	chr1	196438124	196438198	74	-		chr4_UVSSA+:E002	chr4	1341878	1341977	99	+
chr1_KDM1A+:E010	chr1	23392553	23392564	11	+		chr4_VEGFC-:E007	chr4	177713319	177713899	580	-
chr1_KDM4A-AS1-:E002	chr1	44168327	44168399	72	-		chr5_ARRDC3-AS1+:E002	chr5	90714526	90714588	62	+
chr1_KIF17-:E009	chr1	21013881	21014437	556	-		chr5_BTNL9+:E002	chr5	180472467	180472598	131	+
chr1_KIF17-:E010	chr1	21016681	21016828	147	-		chr5_C6-:E004	chr5	41153912	41154100	188	-
chr1_KIF17-:E011	chr1	21024872	21024981	109	-		chr5_CTC-436P18.1+:E003	chr5	60476179	60476265	86	+
chr1_KIF17-:E012	chr1	21030940	21031392	452	-		chr5_DMXL1+:E003	chr5	118433800	118435111	1311	+
chr1_KIF17-:E013	chr1	21036132	21036321	189	-		chr5_ECSCR-:E004	chr5	138837342	138837392	50	-
chr1_LEPROT+:E001	chr1	65886131	65886334	203	+		chr5_FAM134B-:E007	chr5	16508687	16509107	420	-
chr1_LINC00339+:E001	chr1	22351684	22351865	181	+		chr5_FLT4-:E027	chr5	180056943	180057105	162	-
chr1_LOC100506023-:E003	chr1	173445771	173446294	523	-		chr5_GTF2H2B+:E009	chr5	69730006	69730093	87	+
chr1_LRRC7+:E004	chr1	70300463	70300552	89	+		chr5_HAPLN1-:E005	chr5	83016608	83016896	288	-
chr1_LRRC7+:E005	chr1	70303910	70303966	56	+		chr5_IQGAP2+:E034	chr5	75989180	75989267	87	+
chr1_LRRC7+:E015	chr1	70488809	70489057	248	+		chr5_IQGAP2+:E035	chr5	75991279	75991491	212	+
chr1_LRRIQ3-:E001	chr1	74491702	74492653	951	-		chr5_IQGAP2+:E036	chr5	75993812	75993972	160	+
chr1_MASP2-:E003	chr1	11090805	11090939	134	-		chr5_LARP1+:E001	chr5	154092462	154092690	228	+
chr1_MFSD4+:E003	chr1	205549789	205550049	260	+		chr5_LOC553103-:E002	chr5	131667882	131668003	121	-
chr1_MFSD4+:E004	chr1	205553083	205553251	168	+		chr5_LOC553103-:E006	chr5	131700627	131700719	92	-
chr1_MKNK1-AS1+:E007	chr1	47033878	47033969	91	+		chr5_MAST4+:E010	chr5	66300780	66300913	133	+
chr1_MOV10+:E003	chr1	113217253	113217351	98	+		chr5_MCTP1-:E017	chr5	94259667	94259726	59	-
chr1_MTMR11-:E020	chr1	149908123	149908266	143	-		chr5_MZB1-:E001	chr5	138723257	138723610	353	-
chr1_NDUFS2+:E001	chr1	161169105	161169313	208	+		chr5_NPR3+:E005	chr5	32774814	32774949	135	+
chr1_NR1I3-:E012	chr1	161207831	161208000	169	-		chr5_OSMR+:E002	chr5	38846101	38846228	127	+
chr1_ORC1-:E014	chr1	52861718	52862036	318	-		chr5_PCDHGA3+:E002	chr5	140726025	140726090	65	+
chr1_PCNXL2-:E011	chr1	233192978	233193036	58	-		chr5_PCDHGB4+:E002	chr5	140769849	140769863	14	+
chr1_PCNXL2-:E025	chr1	233362972	233363117	145	-		chr5_PCDHGB5+:E002	chr5	140780092	140780151	59	+
chr1_PDE4B+:E005	chr1	66458390	66458825	435	+		chr5_PCDHGB7+:E003	chr5	140799842	140799996	154	+
chr1_PDE4DIP-:E057	chr1	145075630	145076186	556	-		chr5_PDE4D-:E019	chr5	58652584	58652727	143	-
chr1_PDZK1+:E003	chr1	145747042	145747253	211	+		chr5_PKD2L2+:E002	chr5	137226170	137226271	101	+
chr1_PHACTR4+:E001	chr1	28696093	28696336	243	+		chr5_PRELID2-:E007	chr5	145202640	145202697	57	-
chr1_PHACTR4+:E002	chr1	28733921	28733974	53	+		chr5_PRELID2-:E008	chr5	145205561	145205763	202	-
chr1_PPIE+:E013	chr1	40228189	40228323	134	+		chr5_RAI14+:E006	chr5	34687664	34687827	163	+
chr1_PRDX1-:E006	chr1	45987281	45987306	25	-		chr5_RANBP17+:E011	chr5	170346445	170346617	172	+
chr1_PRKACB+:E003	chr1	84630065	84630105	40	+		chr5_TCF7+:E002	chr5	133451012	133451078	66	+
chr1_PRKACB+:E005	chr1	84639012	84639035	23	+		chr5_TNFAIP8+:E004	chr5	118668870	118669326	456	+
chr1_PRKACB+:E006	chr1	84640716	84640739	23	+		chr5_ZNF300P1-:E003	chr5	150322112	150322238	126	-
chr1_PRKACB+:E007	chr1	84641482	84641490	8	+		chr6_ADCY10P1+:E005	chr6	41085037	41085121	84	+
chr1_PRKCZ+:E005	chr1	2005086	2005368	282	+		chr6_AIM1+:E008	chr6	106989461	106989496	35	+
chr1_PRKCZ+:E006	chr1	2005425	2005714	289	+		chr6_APOBEC2+:E002	chr6	41029067	41029631	564	+
chr1_PSRC1-:E009	chr1	109825302	109825353	51	-		chr6_ARHGAP18-:E015	chr6	130031169	130031370	201	-
chr1_PTPRU+:E015	chr1	29616195	29616224	29	+		chr6_BTN2A2+:E004	chr6	26383439	26383527	88	+
chr1_RABGAP1L+:E022	chr1	174844656	174844851	195	+		chr6_BVES-:E010	chr6	105584844	105585049	205	-
chr1_RAP1GAP-:E009	chr1	21930328	21930405	77	-		chr6_C6orf164+:E002	chr6	88109156	88109459	303	+
chr1_RGS5-:E007	chr1	163273996	163275103	1107	-		chr6_COL19A1+:E014	chr6	70745796	70745831	35	+
chr1_RHBDL2-:E004	chr1	39361641	39361741	100	-		chr6_COL19A1+:E015	chr6	70778315	70778368	53	+
chr1_RHBDL2-:E005	chr1	39376994	39377106	112	-		chr6_COL19A1+:E038	chr6	70877917	70877967	50	+
chr1_RNF220+:E001	chr1	44870960	44871202	242	+		chr6_CYP39A1-:E011	chr6	46607346	46607405	59	-
chr1_RNF220+:E003	chr1	45079837	45079969	132	+		chr6_CYP39A1-:E012	chr6	46609900	46610035	135	-
chr1_RNF220+:E004	chr1	45088414	45088459	45	+		chr6_ECT2L+:E013	chr6	139189240	139189343	103	+
chr1_RXRG-:E013	chr1	165414082	165414592	510	-		chr6_ENPP1+:E018	chr6	132198132	132198301	169	+
chr1_SAMD11+:E002	chr1	861302	861393	91	+		chr6_ENPP1+:E019	chr6	132199682	132199733	51	+
chr1_SAMD13+:E002	chr1	84767289	84767484	195	+		chr6_EPB41L2-:E021	chr6	131321760	131321907	147	-
chr1_SAMD13+:E004	chr1	84768886	84768970	84	+		chr6_EYA4+:E010	chr6	133785917	133785996	79	+
chr1_SEC16B-:E005	chr1	177902349	177902447	98	-		chr6_EYA4+:E012	chr6	133802601	133802737	136	+
chr1_SETDB1+:E011	chr1	150917585	150917797	212	+		chr6_EYA4-AS1-:E002	chr6	133827217	133827408	191	-
chr1_SGIP1+:E010	chr1	67136678	67136702	24	+		chr6_FOXO3+:E002	chr6	108882069	108882288	219	+
chr1_SLC26A9-:E007	chr1	205890694	205890975	281	-		chr6_GCNT2+:E002	chr6	10527707	10527893	186	+
chr1_SLC26A9-:E008	chr1	205892210	205892323	113	-		chr6_GPLD1-:E024	chr6	24486303	24486358	55	-
chr1_SLC26A9-:E009	chr1	205892463	205892555	92	-		chr6_GPR126+:E019	chr6	142736106	142736233	127	+
chr1_SLC26A9-:E012	chr1	205895663	205895758	95	-		chr6_GPR126+:E020	chr6	142736933	142737201	268	+
chr1_SLC26A9-:E014	chr1	205896620	205896733	113	-		chr6_HLA-DRB5-:E002	chr6	32485831	32485854	23	-
chr1_SLC26A9-:E015	chr1	205897030	205897177	147	-		chr6_HLA-J+:E002	chr6	29974217	29974446	229	+
chr1_SLC44A5-:E003	chr1	75677153	75677237	84	-		chr6_IL20RA-:E009	chr6	137365778	137366317	539	-
chr1_SLC5A9+:E004	chr1	48694775	48694849	74	+		chr6_IP6K3-:E006	chr6	33706910	33707038	128	-
chr1_SLC6A17+:E012	chr1	110740698	110744823	4125	+		chr6_KLHL31-:E002	chr6	53518899	53520103	1204	-
chr1_SMAP2+:E002	chr1	40840305	40840380	75	+		chr6_LATS1-:E008	chr6	150018228	150018322	94	-
chr1_SPAG17-:E029	chr1	118584426	118584665	239	-		chr6_MBOAT1-:E008	chr6	20128930	20128984	54	-
chr1_ST3GAL3+:E013	chr1	44364936	44364961	25	+		chr6_MLIP+:E001	chr6	53883714	53883889	175	+
chr1_STIL-:E011	chr1	47755107	47755257	150	-		chr6_MMS22L-:E013	chr6	97679302	97679528	226	-
chr1_STIL-:E012	chr1	47759130	47759216	86	-		chr6_NOTCH4-:E022	chr6	32184930	32185043	113	-
chr1_SV2A-:E002	chr1	149877432	149877591	159	-		chr6_PDCD2-:E010	chr6	170893580	170893742	162	-
chr1_TRIM58+:E003	chr1	248028007	248028237	230	+		chr6_PLAGL1-:E008	chr6	144286987	144287294	307	-
chr1_TRNAU1AP+:E004	chr1	28887625	28887772	147	+		chr6_PLAGL1-:E012	chr6	144287368	144287422	54	-
chr1_TSEN15+:E004	chr1	184039750	184039866	116	+		chr6_RREB1+:E012	chr6	7240671	7240835	164	+
chr1_TSPAN1+:E008	chr1	46650897	46650980	83	+		chr6_SLC22A7+:E011	chr6	43272409	43273276	867	+
chr1_UBXN10+:E001	chr1	20512578	20512646	68	+		chr6_SLC29A1+:E006	chr6	44194997	44194999	2	+
chr1_WDR63+:E014	chr1	85570207	85570280	73	+		chr6_STK38-:E013	chr6	36507849	36507984	135	-
chr1_WDR63+:E020	chr1	85592194	85592398	204	+		chr6_STX11+:E001	chr6	144471654	144471840	186	+
chr1_WDR63+:E023	chr1	85598538	85598821	283	+		chr6_TIAM2+:E002	chr6	155448624	155448734	110	+
chr1_WDR78-:E007	chr1	67301309	67301460	151	-		chr6_TRIM38+:E006	chr6	25973282	25973304	22	+
chr1_ZBTB48+:E003	chr1	6640131	6640196	65	+		chr6_UHRF1BP1+:E001	chr6	34759794	34760071	277	+
chr1_ZCCHC17+:E002	chr1	31769923	31770060	137	+		chr6_ULBP1+:E003	chr6	150290221	150290496	275	+
chr1_ZNF691+:E001	chr1	43312244	43312328	84	+		chr6_ZNF165+:E003	chr6	28053950	28054088	138	+
chr1_ZRANB2-AS2+:E001	chr1	71547007	71547096	89	+		chr6_ZSCAN23-:E003	chr6	28403636	28404120	484	-
chr1_ZRANB2-AS2+:E002	chr1	71557347	71557387	40	+		chr6_ZSCAN31-:E004	chr6	28297492	28297555	63	-
chr20_ACSS1-:E016	chr20	25013005	25013342	337	-		chr7_ASB4+:E001	chr7	95115213	95115470	257	+
chr20_ANKEF1+:E006	chr20	10026222	10026345	123	+		chr7_BPGM+:E003	chr7	134343100	134343420	320	+
chr20_C20orf26+:E005	chr20	20054946	20055022	76	+		chr7_CAMK2B-:E006	chr7	44266115	44266243	128	-
chr20_C20orf26+:E006	chr20	20055833	20055900	67	+		chr7_CAMK2B-:E008	chr7	44268987	44269100	113	-
chr20_C20orf96-:E012	chr20	271232	271419	187	-		chr7_CAV2+:E002	chr7	116140098	116140313	215	+
chr20_CDH26+:E008	chr20	58562508	58562693	185	+		chr7_CCZ1B-:E001	chr7	6838566	6838910	344	-
chr20_CDH26+:E010	chr20	58567433	58567575	142	+		chr7_CD36+:E002	chr7	80231523	80231695	172	+
chr20_DLGAP4+:E002	chr20	34995448	34995678	230	+		chr7_CD36+:E021	chr7	80303464	80303734	270	+
chr20_DLGAP4+:E003	chr20	35060049	35061119	1070	+		chr7_CFTR+:E014	chr7	117231988	117232711	723	+
chr20_DLGAP4+:E004	chr20	35064512	35064753	241	+		chr7_CHN2+:E002	chr7	29186465	29186575	110	+
chr20_DLGAP4+:E005	chr20	35068157	35068271	114	+		chr7_CHN2+:E006	chr7	29394240	29394240	0	+
chr20_DLGAP4+:E006	chr20	35071130	35071180	50	+		chr7_CLDN12+:E004	chr7	90041321	90041363	42	+
chr20_DLGAP4+:E007	chr20	35075100	35075340	240	+		chr7_COL28A1-:E034	chr7	7572383	7572543	160	-
chr20_DZANK1-:E006	chr20	18374898	18374994	96	-		chr7_COL28A1-:E035	chr7	7575381	7575460	79	-
chr20_ERGIC3+:E008	chr20	34142143	34142157	14	+		chr7_CPED1+:E005	chr7	120704292	120704367	75	+
chr20_EYA2+:E004	chr20	45633581	45633723	142	+		chr7_DPY19L2P2-:E003	chr7	102825885	102825984	99	-
chr20_FERMT1-:E011	chr20	6090945	6091158	213	-		chr7_ELN+:E025	chr7	73471970	73472026	56	+
chr20_GINS1+:E003	chr20	25397740	25397838	98	+		chr7_HDAC9+:E027	chr7	18868784	18868839	55	+
chr20_KIAA1755-:E005	chr20	36850851	36850999	148	-		chr7_HGF-:E007	chr7	81340797	81340835	38	-
chr20_LOC101926889-:E006	chr20	25177259	25177528	269	-		chr7_INMT+:E001	chr7	30793347	30793349	2	+
chr20_LOC101927117-:E002	chr20	39729298	39729432	134	-		chr7_NDUFA5-:E012	chr7	123222015	123222135	120	-
chr20_LOC101927770+:E005	chr20	52189187	52189395	208	+		chr7_NDUFA5-:E013	chr7	123225015	123225054	39	-
chr20_MMP24+:E002	chr20	33834643	33834791	148	+		chr7_NDUFA5-:E014	chr7	123236406	123236492	86	-
chr20_MYH7B+:E001	chr20	33543638	33543810	172	+		chr7_NDUFA5-:E015	chr7	123241603	123241705	102	-
chr20_NPEPL1+:E001	chr20	57264187	57264267	80	+		chr7_PCOLCE+:E001	chr7	100199882	100200174	292	+
chr20_PHACTR3+:E002	chr20	58179602	58180187	585	+		chr7_PDE1C-:E026	chr7	32338263	32339016	753	-
chr20_RASSF2-:E014	chr20	4804203	4804291	88	-		chr7_PKD1L1-:E051	chr7	47968801	47969123	322	-
chr20_SNAP25-AS1-:E001	chr20	10004460	10006814	2354	-		chr7_PMS2-:E001	chr7	6012870	6013173	303	-
chr20_SYCP2-:E015	chr20	58455358	58455526	168	-		chr7_PMS2P4-:E001	chr7	66741118	66741236	118	-
chr20_SYCP2-:E021	chr20	58461762	58461889	127	-		chr7_POLR2J2-:E003	chr7	102307537	102307711	174	-
chr20_SYCP2-:E042	chr20	58496365	58496508	143	-		chr7_POLR2J2-:E004	chr7	102309362	102309451	89	-
chr20_TASP1-:E014	chr20	13619541	13619583	42	-		chr7_RELN-:E056	chr7	103322563	103322708	145	-
chr20_TPD52L2+:E009	chr20	62517369	62517395	26	+		chr7_SDK1+:E003	chr7	3678636	3678742	106	+
chr20_TPD52L2+:E010	chr20	62518917	62518958	41	+		chr7_SDK1+:E010	chr7	4006950	4007066	116	+
chr20_TTI1-:E009	chr20	36661806	36661833	27	-		chr7_SDK1+:E030	chr7	4185354	4185548	194	+
chr20_ZMYND8-:E028	chr20	45984194	45984264	70	-		chr7_SLC25A13-:E019	chr7	95951254	95951459	205	-
chr21_BACH1+:E003	chr21	30677560	30677643	83	+		chr7_ST7-AS2-:E002	chr7	116712508	116713194	686	-
chr21_DIP2A+:E022	chr21	47965875	47966219	344	+		chr7_STEAP2+:E004	chr7	89841590	89841650	60	+
chr21_DYRK1A+:E003	chr21	38791207	38792600	1393	+		chr7_SUN1+:E003	chr7	856917	857136	219	+
chr21_IGSF5+:E004	chr21	41142843	41143142	299	+		chr7_TBXAS1+:E002	chr7	139480539	139480623	84	+
chr21_ITSN1+:E031	chr21	35229040	35229161	121	+		chr7_TECPR1-:E026	chr7	97881438	97881563	125	-
chr21_ITSN1+:E032	chr21	35230990	35231096	106	+		chr7_TFPI2-:E005	chr7	93519449	93519598	149	-
chr21_ITSN1+:E033	chr21	35237455	35237638	183	+		chr7_TYW1B-:E014	chr7	72297434	72297564	130	-
chr21_ITSN1+:E034	chr21	35239537	35239635	98	+		chr7_VWC2+:E001	chr7	49813257	49813709	452	+
chr21_ITSN1+:E037	chr21	35255854	35255975	121	+		chr7_WEE2-AS1-:E003	chr7	141423716	141423824	108	-
chr21_LINC00478+:E002	chr21	17443434	17443718	284	+		chr7_WIPI2+:E003	chr7	5232803	5232976	173	+
chr21_MRPL39-:E002	chr21	26960013	26960101	88	-		chr8_CSGALNACT1-:E014	chr8	19540207	19540261	54	-
chr21_RCAN1-:E008	chr21	35986086	35986142	56	-		chr8_ESCO2+:E003	chr8	27633879	27634686	807	+
chr21_SYNJ1-:E006	chr21	34014405	34014443	38	-		chr8_KLF10-:E005	chr8	103665698	103666192	494	-
chr21_SYNJ1-:E021	chr21	34048642	34048665	23	-		chr8_MCMDC2+:E003	chr8	67786288	67786469	181	+
chr22_APOL2-:E007	chr22	36635778	36636000	222	-		chr8_MYBL1-:E005	chr8	67484717	67484831	114	-
chr22_ARVCF-:E011	chr22	19964229	19964246	17	-		chr8_PKHD1L1+:E078	chr8	110542309	110543500	1191	+
chr22_BID-:E006	chr22	18256376	18256808	432	-		chr8_PLEC-:E035	chr8	145018816	145018905	89	-
chr22_CABP7+:E002	chr22	30123651	30123794	143	+		chr8_PXDNL-:E001	chr8	52232137	52232582	445	-
chr22_CABP7+:E003	chr22	30124619	30124731	112	+		chr8_RAB11FIP1-:E002	chr8	37727938	37728046	108	-
chr22_CABP7+:E004	chr22	30125044	30125197	153	+		chr8_RAD54B-:E015	chr8	95487229	95487343	114	-
chr22_CHADL-:E006	chr22	41636878	41636935	57	-		chr8_RHOBTB2+:E001	chr8	22844930	22845076	146	+
chr22_CHKB-AS1+:E003	chr22	51025272	51025381	109	+		chr8_RUNX1T1-:E011	chr8	93029592	93029908	316	-
chr22_DEPDC5+:E028	chr22	32232958	32232984	26	+		chr8_SULF1+:E003	chr8	70408000	70408161	161	+
chr22_EFCAB6-:E011	chr22	44004362	44004480	118	-		chr8_TNFRSF10A-:E004	chr8	23057399	23057430	31	-
chr22_GUSBP11-:E007	chr22	24047616	24047728	112	-		chr8_TONSL-:E002	chr8	145655787	145655920	133	-
chr22_KIAA0930-:E010	chr22	45608146	45608347	201	-		chr9_ACER2+:E003	chr9	19424698	19424839	141	+
chr22_LRP5L-:E007	chr22	25777348	25777544	196	-		chr9_ADAMTSL2+:E002	chr9	136399975	136400039	64	+
chr22_MICAL3-:E013	chr22	18317101	18317315	214	-		chr9_ASPN-:E006	chr9	95232951	95233063	112	-
chr22_PARVG+:E002	chr22	44576770	44577065	295	+		chr9_ASPN-:E008	chr9	95244575	95244844	269	-
chr22_RABL2B-:E003	chr22	51207853	51207882	29	-		chr9_ASTN2-:E014	chr9	119449345	119449494	149	-
chr22_SLC16A8-:E001	chr22	38474144	38474711	567	-		chr9_C9orf43+:E006	chr9	116175725	116175924	199	+
chr22_TBC1D22A+:E002	chr22	47159639	47160183	544	+		chr9_CBWD6-:E006	chr9	69229612	69229668	56	-
chr22_TBX1+:E010	chr22	19766743	19767068	325	+		chr9_CD274+:E002	chr9	5456100	5456165	65	+
chr22_UBE2L3+:E002	chr22	21921836	21922018	182	+		chr9_CEL+:E002	chr9	135939791	135939941	150	+
chr2_ANKAR+:E004	chr2	190556981	190557144	163	+		chr9_CNTLN+:E012	chr9	17330630	17330806	176	+
chr2_ANKRD20A8P-:E010	chr2	95480827	95481750	923	-		chr9_CNTNAP3-:E012	chr9	39132929	39133132	203	-
chr2_ANKRD36+:E032	chr2	97853066	97853138	72	+		chr9_DOCK8+:E025	chr9	390471	390566	95	+
chr2_ANKRD36+:E041	chr2	97862330	97862358	28	+		chr9_DOCK8+:E031	chr9	418068	418207	139	+
chr2_ANKRD36+:E045	chr2	97866071	97866099	28	+		chr9_ECM2-:E001	chr9	95255829	95256431	602	-
chr2_ANKRD36+:E046	chr2	97866190	97866262	72	+		chr9_EXD3-:E026	chr9	140289755	140289856	101	-
chr2_ANKRD36+:E058	chr2	97877406	97877478	72	+		chr9_EXD3-:E027	chr9	140317566	140317714	148	-
chr2_ARHGAP25+:E006	chr2	69034405	69034407	2	+		chr9_FANCC-:E006	chr9	97879597	97879672	75	-
chr2_ARMC9+:E017	chr2	232143095	232143171	76	+		chr9_FANCC-:E013	chr9	98002931	98003025	94	-
chr2_ARMC9+:E018	chr2	232146772	232146846	74	+		chr9_FANCC-:E015	chr9	98011409	98011651	242	-
chr2_BCL2L11+:E013	chr2	111918996	111919127	131	+		chr9_FREM1-:E019	chr9	14797496	14797640	144	-
chr2_BIN1-:E005	chr2	127809831	127809938	107	-		chr9_FREM1-:E022	chr9	14806659	14806844	185	-
chr2_BIN1-:E014	chr2	127825739	127825831	92	-		chr9_FRMD3-:E004	chr9	85881927	85882202	275	-
chr2_C2orf27A+:E001	chr2	132480064	132480221	157	+		chr9_GAPVD1+:E002	chr9	128031215	128031263	48	+
chr2_CASP8+:E005	chr2	202125223	202125336	113	+		chr9_LOC100506834+:E001	chr9	89563613	89563908	295	+
chr2_CCDC138+:E004	chr2	109408131	109408258	127	+		chr9_MAMDC2+:E001	chr9	72658497	72659147	650	+
chr2_CCDC150+:E028	chr2	197597170	197597530	360	+		chr9_MAMDC2+:E002	chr9	72659500	72659613	113	+
chr2_CERKL-:E002	chr2	182403819	182403991	172	-		chr9_MUSK+:E013	chr9	113547095	113547296	201	+
chr2_CERKL-:E006	chr2	182413272	182413331	59	-		chr9_NR6A1-:E007	chr9	127302312	127302466	154	-
chr2_CERKL-:E007	chr2	182413407	182413584	177	-		chr9_PDCD1LG2+:E004	chr9	5549335	5549604	269	+
chr2_CERKL-:E013	chr2	182468564	182468806	242	-		chr9_PHF19-:E010	chr9	123631086	123631189	103	-
chr2_CLASP1-:E008	chr2	122139784	122139900	116	-		chr9_PIGO-:E015	chr9	35096558	35096598	40	-
chr2_CLASP1-:E019	chr2	122176198	122176305	107	-		chr9_PPP6C-:E007	chr9	127951198	127951226	28	-
chr2_CLASP1-:E021	chr2	122184980	122185006	26	-		chr9_PTGS1+:E004	chr9	125133892	125134113	221	+
chr2_DBI+:E008	chr2	120125040	120125104	64	+		chr9_RALGPS1+:E001	chr9	129677053	129677254	201	+
chr2_DCTN1-:E006	chr2	74590741	74590755	14	-		chr9_RGS3+:E010	chr9	116247905	116247973	68	+
chr2_DLX2-:E001	chr2	172964166	172965672	1506	-		chr9_RGS3+:E011	chr9	116258066	116258126	60	+
chr2_DOCK10-:E031	chr2	225698867	225698980	113	-		chr9_RGS3+:E012	chr9	116259594	116259684	90	+
chr2_DOCK10-:E033	chr2	225704671	225704789	118	-		chr9_RGS3+:E013	chr9	116260305	116260360	55	+
chr2_DOCK10-:E034	chr2	225706521	225706613	92	-		chr9_SLC2A8+:E002	chr9	130159655	130159817	162	+
chr2_DOCK10-:E044	chr2	225729270	225729392	122	-		chr9_STOM-:E011	chr9	124128394	124128523	129	-
chr2_DTNB-:E004	chr2	25606705	25606758	53	-		chr9_TMC1+:E005	chr9	75263513	75263580	67	+
chr2_DYNC1I2+:E006	chr2	172563743	172563796	53	+		chr9_TRIM32+:E002	chr9	119459941	119459943	2	+
chr2_DYNC1I2+:E008	chr2	172569277	172569336	59	+		chr9_TTC16+:E012	chr9	130489549	130489744	195	+
chr2_FAP-:E012	chr2	163057076	163057129	53	-		chr9_ZCCHC7+:E003	chr9	37120621	37120624	3	+
chr2_FAP-:E013	chr2	163059382	163059452	70	-		chr9_ZNF484-:E005	chr9	95637297	95637341	44	-
chr2_FBXO41-:E003	chr2	73487517	73487675	158	-		chr9_ZNF510-:E006	chr9	99540316	99540328	12	-
chr2_FN1-:E037	chr2	216279384	216279559	175	-		chr9_ZNF618+:E008	chr9	116770757	116770834	77	+
chr2_GAREML+:E004	chr2	26405836	26405966	130	+		chrX_ACE2-:E001	chrX	15579156	15580136	980	-
chr2_GLB1L-:E007	chr2	220103814	220103932	118	-		chrX_ALAS2-:E007	chrX	55047485	55047707	222	-
chr2_GLB1L-:E009	chr2	220104283	220104404	121	-		chrX_AR+:E007	chrX	66941675	66941805	130	+
chr2_GULP1+:E015	chr2	189454467	189454477	10	+		chrX_ARMCX4+:E003	chrX	100699040	100699143	103	+
chr2_HAGLR-:E011	chr2	177053147	177053300	153	-		chrX_ARMCX4+:E004	chrX	100700986	100701032	46	+
chr2_IKZF2-:E012	chr2	214016137	214016333	196	-		chrX_CENPI+:E011	chrX	100383705	100383825	120	+
chr2_ITSN2-:E011	chr2	24443188	24443813	625	-		chrX_CENPI+:E012	chrX	100384971	100385062	91	+
chr2_KCNIP3+:E002	chr2	95976103	95976268	165	+		chrX_CENPI+:E017	chrX	100401142	100401266	124	+
chr2_KIAA1211L-:E005	chr2	99443438	99443632	194	-		chrX_CXorf40A+:E004	chrX	148623612	148623630	18	+
chr2_KIAA1211L-:E006	chr2	99448811	99448975	164	-		chrX_DMD-:E084	chrX	33038256	33038317	61	-
chr2_KIAA1211L-:E007	chr2	99449325	99449460	135	-		chrX_DOCK11+:E014	chrX	117714060	117714142	82	+
chr2_KIAA1211L-:E008	chr2	99454582	99454750	168	-		chrX_DOCK11+:E035	chrX	117764342	117764453	111	+
chr2_KIAA1211L-:E009	chr2	99463194	99463273	79	-		chrX_EDA2R-:E002	chrX	65819316	65819702	386	-
chr2_KIF5C+:E011	chr2	149806828	149806976	148	+		chrX_F8-:E021	chrX	154197606	154197827	221	-
chr2_KIF5C+:E019	chr2	149853778	149853854	76	+		chrX_F8-:E022	chrX	154212962	154213078	116	-
chr2_KRTCAP3+:E006	chr2	27666816	27666928	112	+		chrX_F8-:E023	chrX	154215512	154215580	68	-
chr2_LIPT1+:E002	chr2	99771537	99771831	294	+		chrX_FHL1+:E008	chrX	135278913	135279022	109	+
chr2_LOC100132215-:E003	chr2	63273617	63273782	165	-		chrX_GAB3-:E008	chrX	153941482	153941698	216	-
chr2_LOC101060091-:E001	chr2	114588760	114589005	245	-		chrX_GAB3-:E010	chrX	153944301	153944604	303	-
chr2_LOC101927492-:E002	chr2	105714657	105714720	63	-		chrX_GABRE-:E008	chrX	151138657	151138874	217	-
chr2_LOC101928113+:E001	chr2	86116403	86116926	523	+		chrX_IKBKG+:E001	chrX	153770459	153770667	208	+
chr2_LOC654841-:E001	chr2	228085768	228086200	432	-		chrX_KLF8+:E002	chrX	56258870	56259178	308	+
chr2_LPIN1+:E001	chr2	11817705	11817854	149	+		chrX_KLHL13-:E010	chrX	117117443	117117508	65	-
chr2_LPIN1+:E002	chr2	11853882	11853938	56	+		chrX_MID1-:E017	chrX	10851673	10851809	136	-
chr2_MTA3+:E001	chr2	42721709	42722146	437	+		chrX_MXRA5-:E004	chrX	3248059	3248449	390	-
chr2_MTA3+:E002	chr2	42722303	42722394	91	+		chrX_PHKA1-:E005	chrX	71821841	71821879	38	-
chr2_NCKAP1-:E031	chr2	183889706	183889723	17	-		chrX_PRKX-:E009	chrX	3631129	3631675	546	-
chr2_NEB-:E041	chr2	152390729	152390833	104	-		chrX_RPS6KA6-:E008	chrX	83361373	83361495	122	-
chr2_NLRC4-:E012	chr2	32490690	32490812	122	-		chrX_SMC1A-:E025	chrX	53448845	53448990	145	-
chr2_PASK-:E004	chr2	242051655	242051854	199	-		chrX_STS+:E001	chrX	7137472	7137727	255	+
chr2_PAX8-AS1+:E001	chr2	113993104	113993147	43	+		chrX_ZFX+:E007	chrX	24179832	24179959	127	+
chr2_PDE1A-:E018	chr2	183387003	183387113	110	-
chr2_PDE1A-:E019	chr2	183387114	183387336	222	-
chr2_PDE1A-:E020	chr2	183387365	183387391	26	-
chr2_PDE1A-:E021	chr2	183387392	183387572	180	-
chr2_PDIA6-:E015	chr2	10959400	10959480	80	-
chr2_PLCD4+:E005	chr2	219486193	219486322	129	+
chr2_PLEKHH2+:E020	chr2	43965480	43965659	179	+
chr2_PLEKHH2+:E025	chr2	43980758	43980899	141	+
chr2_PPP1R7+:E001	chr2	242088988	242089072	84	+
chr2_PTPN18+:E003	chr2	131116806	131116882	76	+
chr2_PUS10-:E018	chr2	61245143	61245365	222	-
chr2_R3HDM1+:E002	chr2	136343893	136344076	183	+
chr2_SATB2-:E012	chr2	200325175	200325255	80	-
chr2_SEMA4F+:E008	chr2	74901625	74901803	178	+
chr2_SGOL2+:E004	chr2	201400788	201400865	77	+
chr2_SLC30A3-:E008	chr2	27485680	27485960	280	-
chr2_SLC38A11-:E009	chr2	165802103	165802237	134	-
chr2_SLC3A1+:E007	chr2	44531282	44531477	195	+
chr2_SLC4A5-:E009	chr2	74459596	74459774	178	-
chr2_SLC4A5-:E027	chr2	74542072	74542152	80	-
chr2_SLC4A5-:E029	chr2	74561154	74561304	150	-
chr2_SLC4A5-:E030	chr2	74565982	74566030	48	-
chr2_SNX17+:E006	chr2	27595466	27595489	23	+
chr2_SNX17+:E008	chr2	27595907	27595980	73	+
chr2_SPDYA+:E007	chr2	29063038	29063335	297	+
chr2_SPRED2-:E006	chr2	65593724	65593931	207	-
chr2_STK25-:E016	chr2	242448638	242448987	349	-
chr2_SUPT7L-:E008	chr2	27886191	27886195	4	-
chr2_THSD7B+:E020	chr2	138400058	138400203	145	+
chr2_UNC80+:E065	chr2	210860053	210864024	3971	+
chr2_UXS1-:E010	chr2	106754631	106755337	706	-
chr2_VRK2+:E002	chr2	58252800	58252905	105	+
chr2_VRK2+:E004	chr2	58260362	58260688	326	+
chr2_ZNF385B-:E019	chr2	180635248	180635399	151	-
chr2_ZNF512+:E003	chr2	27806293	27806393	100	+
chr2_ZNF513-:E004	chr2	27603116	27603311	195	-
chr2_ZRANB3-:E011	chr2	136023104	136023256	152	-
chr3_ALDH1L1-:E026	chr3	125899805	125900029	224	-
chr3_ALDH1L1-AS1+:E004	chr3	125826727	125826912	185	+
chr3_ANKRD28-:E029	chr3	15839478	15839691	213	-
chr3_ARHGEF26-AS1-:E002	chr3	153748066	153748165	99	-
chr3_ARHGEF26-AS1-:E004	chr3	153838861	153838999	138	-
chr3_BDH1-:E009	chr3	197300052	197300194	142	-
chr3_C3orf49+:E003	chr3	63813277	63813401	124	+
chr3_CADPS-:E009	chr3	62467398	62467544	146	-
chr3_CLASP2-:E015	chr3	33615965	33615988	23	-
chr3_CLASP2-:E017	chr3	33618694	33618756	62	-
chr3_CNOT10+:E019	chr3	32806542	32806669	127	+
chr3_CNTN4+:E016	chr3	3030029	3030156	127	+
chr3_CPNE4-:E015	chr3	131624108	131624288	180	-
chr3_CPNE4-:E016	chr3	131753411	131754286	875	-
chr3_CPNE4-:E017	chr3	131756401	131756554	153	-
chr3_DLG1-:E007	chr3	196795373	196795408	35	-
chr3_DLG1-:E009	chr3	196802708	196802741	33	-
chr3_DLG1-:E025	chr3	196910446	196911002	556	-
chr3_DNAH1+:E042	chr3	52405962	52406102	140	+
chr3_DNAH12-:E008	chr3	57344745	57344978	233	-
chr3_DOCK3+:E034	chr3	51370432	51370458	26	+
chr3_ECE2+:E014	chr3	184003266	184003380	114	+
chr3_ECE2+:E016	chr3	184007225	184007323	98	+
chr3_ECE2+:E023	chr3	184009850	184010819	969	+
chr3_EFHB-:E001	chr3	19920966	19921296	330	-
chr3_EIF4E3-:E010	chr3	71802614	71802775	161	-
chr3_EMC3-AS1+:E001	chr3	10028577	10028948	371	+
chr3_EPHA3+:E008	chr3	89448631	89449495	864	+
chr3_FAIM+:E004	chr3	138338553	138338612	59	+
chr3_FAM19A4-:E001	chr3	68780915	68782304	1389	-
chr3_FANCD2+:E037	chr3	10131976	10132069	93	+
chr3_GHRLOS+:E003	chr3	10325205	10325287	82	+
chr3_GHRLOS+:E004	chr3	10327432	10327537	105	+
chr3_GRAMD1C+:E006	chr3	113601599	113601679	80	+
chr3_HHLA2+:E010	chr3	108076691	108077008	317	+
chr3_IFT122+:E004	chr3	129174957	129175107	150	+
chr3_IL17RB+:E009	chr3	53892746	53892845	99	+
chr3_IL1RAP+:E015	chr3	190373678	190374986	1308	+
chr3_IMPG2-:E006	chr3	100961532	100961751	219	-
chr3_IQCG-:E011	chr3	197676710	197676796	86	-
chr3_IQSEC1-:E017	chr3	13114492	13114617	125	-
chr3_ITGA9-AS1-:E007	chr3	37903192	37903271	79	-
chr3_ITIH3+:E014	chr3	52837871	52838025	154	+
chr3_ITPR1+:E041	chr3	4759051	4759083	32	+
chr3_ITPR1+:E042	chr3	4767230	4767265	35	+
chr3_ITPR1+:E043	chr3	4768810	4768857	47	+
chr3_KIAA1407-:E014	chr3	113761550	113761693	143	-
chr3_KIF15+:E013	chr3	44843257	44843466	209	+
chr3_KIF15+:E014	chr3	44844306	44844483	177	+
chr3_LEPREL1-:E016	chr3	189839992	189840226	234	-
chr3_LIMD1-AS1-:E003	chr3	45729868	45730374	506	-
chr3_LINC00506+:E003	chr3	87203488	87203549	61	+
chr3_LIPH-:E010	chr3	185270211	185270369	158	-
chr3_MASP1-:E002	chr3	186938823	186938922	99	-
chr3_MASP1-:E004	chr3	186943112	186943297	185	-
chr3_MASP1-:E005	chr3	186944195	186944308	113	-
chr3_MASP1-:E006	chr3	186947548	186947685	137	-
chr3_MED12L+:E026	chr3	151093814	151094002	188	+
chr3_MED12L+:E028	chr3	151094779	151094966	187	+
chr3_MKRN2OS-:E004	chr3	12586746	12586963	217	-
chr3_MST1R-:E014	chr3	49934713	49934849	136	-
chr3_MYLK-:E026	chr3	123451743	123451949	206	-
chr3_MYLK-:E029	chr3	123456225	123456390	165	-
chr3_MYLK-:E030	chr3	123457744	123457909	165	-
chr3_NAALADL2+:E001	chr3	174577111	174577240	129	+
chr3_NEK10-:E022	chr3	27393956	27394016	60	-
chr3_NEK10-:E023	chr3	27394303	27394410	107	-
chr3_NPHP3-ACAD11-:E002	chr3	132339976	132340136	160	-
chr3_PHF7+:E009	chr3	52456238	52456354	116	+
chr3_PP2D1-:E001	chr3	20021453	20021666	213	-
chr3_PROK2-:E002	chr3	71823596	71823658	62	-
chr3_PTPRG-AS1-:E004	chr3	62302781	62302867	86	-
chr3_PXK+:E021	chr3	58409188	58409221	33	+
chr3_RPP14+:E005	chr3	58301449	58301546	97	+
chr3_RPSA+:E002	chr3	39449111	39449111	0	+
chr3_SATB1-:E013	chr3	18480057	18480265	208	-
chr3_SDHAP1-:E017	chr3	195717061	195717150	89	-
chr3_SEMA3B+:E009	chr3	50310550	50310666	116	+
chr3_SERPINI2-:E001	chr3	167159577	167159973	396	-
chr3_SGOL1-:E008	chr3	20219763	20219839	76	-
chr3_SGOL1-:E009	chr3	20225100	20225296	196	-
chr3_SUCLG2-AS1+:E006	chr3	67890446	67891263	817	+
chr3_SYN2+:E003	chr3	12182151	12182208	57	+
chr3_SYN2+:E004	chr3	12183405	12183496	91	+
chr3_THUMPD3-AS1-:E003	chr3	9439108	9439174	66	-
chr3_TMEM108+:E003	chr3	132843665	132843993	328	+
chr3_TMEM39A-:E006	chr3	119170056	119170164	108	-
chr3_ULK4-:E012	chr3	41746746	41746797	51	-
chr3_WDR52-:E032	chr3	113138864	113139026	162	-
chr3_WDR53-:E004	chr3	196295390	196295413	23	-
chr3_XRN1-:E003	chr3	142031978	142032016	38	-
chr3_ZNF35+:E001	chr3	44690233	44690326	93	+
chr3_ZNF660+:E002	chr3	44627597	44627705	108	+
chr4_AFAP1-:E006	chr4	7783103	7783354	251	-
chr4_ARAP2-:E004	chr4	36083873	36083908	35	-
chr4_ATP8A1-:E032	chr4	42596306	42596379	73	-
chr4_CCDC110-:E006	chr4	186392099	186392203	104	-
chr4_CENPE-:E011	chr4	104059508	104059606	98	-
chr4_CLOCK-:E024	chr4	56411620	56412099	479	-
chr4_EPHA5-:E002	chr4	66196277	66197690	1413	-
chr4_FRAS1+:E011	chr4	79202552	79202587	35	+
chr4_FRAS1+:E012	chr4	79203974	79204121	147	+
chr4_FRAS1+:E043	chr4	79366867	79367787	920	+
chr4_KCTD8-:E001	chr4	44175920	44177267	1347	-
chr4_LINC01094+:E001	chr4	79567148	79567417	269	+
chr4_LINC01094+:E002	chr4	79570755	79570863	108	+
chr4_LOC100507053+:E004	chr4	100125514	100125588	74	+
chr4_LOC100507053+:E010	chr4	100222108	100222513	405	+
chr4_LRBA-:E060	chr4	151936625	151936649	24	-
chr4_MAPK10-:E007	chr4	87019677	87019748	71	-
chr4_MAPK10-:E017	chr4	87280811	87281375	564	-
chr4_MARCH1-:E007	chr4	164775173	164775321	148	-
chr4_MTTP+:E002	chr4	100495966	100496127	161	+
chr4_MYL5+:E001	chr4	671711	671818	107	+
chr4_NUP54-:E013	chr4	77068632	77068793	161	-
chr4_OSTC+:E004	chr4	109584389	109584462	73	+
chr4_PACRGL+:E010	chr4	20717730	20717871	141	+
chr4_PDE6B+:E010	chr4	650663	650812	149	+
chr4_POLN-:E008	chr4	2129840	2129954	114	-
chr4_POLN-:E009	chr4	2130906	2130983	77	-
chr4_POLN-:E017	chr4	2176418	2176478	60	-
chr4_POLN-:E018	chr4	2177993	2178061	68	-
chr4_POLN-:E023	chr4	2214774	2214853	79	-
chr4_RPL34-AS1-:E003	chr4	109477421	109478220	799	-
chr4_SLC10A4+:E003	chr4	48490444	48491541	1097	+
chr4_SLC7A11-:E012	chr4	139162947	139163503	556	-
chr4_SMARCA5-AS1-:E002	chr4	144435598	144435990	392	-
chr4_SNCA-:E006	chr4	90757894	90758112	218	-
chr4_SORCS2+:E025	chr4	7735999	7736101	102	+
chr4_SORCS2+:E026	chr4	7738796	7738899	103	+
chr4_SPATA18+:E004	chr4	52928386	52928498	112	+
chr4_SPATA18+:E005	chr4	52935987	52936082	95	+
chr4_SPP1+:E004	chr4	88898814	88899002	188	+
chr4_SRD5A3-AS1-:E003	chr4	56243774	56243937	163	-
chr4_STIM2+:E009	chr4	27009605	27009628	23	+
chr4_TBCK-:E023	chr4	107176104	107176204	100	-
chr4_TENM3+:E014	chr4	183651353	183651472	119	+
chr4_TLL1+:E009	chr4	166946468	166946583	115	+
chr4_TSPAN5-:E007	chr4	99428829	99428879	50	-
chr4_UGT8+:E001	chr4	115519611	115520130	519	+
chr4_UGT8+:E003	chr4	115544035	115544858	823	+
chr4_UGT8+:E004	chr4	115585151	115585293	142	+
chr4_UGT8+:E005	chr4	115586836	115586912	76	+
chr4_UGT8+:E006	chr4	115589241	115589460	219	+
chr4_UNC5C-:E016	chr4	96469885	96470361	476	-
chr4_USP46-:E012	chr4	53524341	53524448	107	-
chr4_ZGRF1-:E008	chr4	113475861	113475938	77	-
chr4_ZNF718+:E007	chr4	194870	195000	130	+
chr5_ADAMTS6-:E009	chr5	64520751	64520874	123	-
chr5_ARHGEF28+:E003	chr5	73045662	73045809	147	+
chr5_C5orf42-:E050	chr5	37245812	37245947	135	-
chr5_CAMK2A-:E009	chr5	149629789	149629872	83	-
chr5_CAMK2A-:E010	chr5	149630251	149630373	122	-
chr5_CAMK2A-:E011	chr5	149631313	149631407	94	-
chr5_CAMK2A-:E012	chr5	149631545	149631628	83	-
chr5_CAMK2A-:E013	chr5	149633007	149633109	102	-
chr5_CAMK2A-:E014	chr5	149636136	149636208	72	-
chr5_CAMK2A-:E015	chr5	149636329	149636394	65	-
chr5_CAMK2A-:E016	chr5	149637126	149637180	54	-
chr5_CAMK2A-:E017	chr5	149644519	149644578	59	-
chr5_CAMK2A-:E018	chr5	149652628	149652722	94	-
chr5_CAMK2A-:E019	chr5	149669127	149669403	276	-
chr5_CCDC125-:E010	chr5	68609812	68609873	61	-
chr5_CCDC152+:E001	chr5	42756920	42756987	67	+
chr5_CDC25C-:E001	chr5	137620954	137621530	576	-
chr5_CDH12-:E001	chr5	21750973	21752345	1372	-
chr5_CDKL3-:E004	chr5	133642300	133642393	93	-
chr5_DOCK2+:E012	chr5	169126386	169126462	76	+
chr5_ERBB2IP+:E024	chr5	65367997	65368119	122	+
chr5_FAM153C+:E007	chr5	177468694	177468764	70	+
chr5_FAM53C+:E001	chr5	137673224	137673541	317	+
chr5_HMMR+:E012	chr5	162902464	162902678	214	+
chr5_HMMR+:E014	chr5	162909648	162909794	146	+
chr5_HTR4-:E004	chr5	147861033	147861114	81	-
chr5_KIF2A+:E019	chr5	61668265	61668378	113	+
chr5_LOC100506674-:E004	chr5	44777139	44777203	64	-
chr5_LOC553103-:E004	chr5	131685508	131685650	142	-
chr5_MAPK9-:E009	chr5	179674855	179674926	71	-
chr5_MEF2C-:E005	chr5	88026028	88026051	23	-
chr5_NREP-:E010	chr5	111093075	111093104	29	-
chr5_OCLN+:E005	chr5	68809775	68809936	161	+
chr5_PDE4D-:E020	chr5	58882155	58882324	169	-
chr5_PDE4D-:E021	chr5	59064073	59064438	365	-
chr5_PKD2L2+:E005	chr5	137235205	137235426	221	+
chr5_PKD2L2+:E015	chr5	137272009	137272116	107	+
chr5_POLR3G+:E003	chr5	89783817	89783946	129	+
chr5_POLR3G+:E004	chr5	89791494	89791550	56	+
chr5_PPWD1+:E003	chr5	64859630	64859666	36	+
chr5_PRDM6+:E004	chr5	122491578	122491705	127	+
chr5_RAB3C+:E002	chr5	57913470	57913697	227	+
chr5_RANBP17+:E006	chr5	170336665	170336769	104	+
chr5_RELL2+:E005	chr5	141018522	141018588	66	+
chr5_SIL1-:E010	chr5	138532130	138532217	87	-
chr5_SIMC1+:E003	chr5	175723254	175723323	69	+
chr5_SNCAIP+:E011	chr5	121788620	121788690	70	+
chr5_SNX2+:E002	chr5	122110907	122111457	550	+
chr5_SPATA9-:E001	chr5	94994020	94994617	597	-
chr5_SSBP2-:E010	chr5	80762861	80762884	23	-
chr5_TCF7+:E015	chr5	133481432	133481891	459	+
chr5_TCF7+:E016	chr5	133481892	133481914	22	+
chr5_TENM2+:E001	chr5	166711843	166712068	225	+
chr5_TENM2+:E003	chr5	167302991	167303200	209	+
chr5_TRIP13+:E013	chr5	916019	916088	69	+
chr5_XRCC4+:E002	chr5	82373435	82373481	46	+
chr6_AIF1+:E001	chr6	31582994	31583032	38	+
chr6_AK9-:E022	chr6	109900753	109900829	76	-
chr6_ANKRD6+:E002	chr6	90272037	90272617	580	+
chr6_ARMC2+:E009	chr6	109232102	109232204	102	+
chr6_B3GAT2-:E004	chr6	71665542	71666788	1246	-
chr6_BACH2-:E005	chr6	90798680	90798828	148	-
chr6_BAI3+:E027	chr6	70064125	70064220	95	+
chr6_BAI3+:E030	chr6	70082298	70082333	35	+
chr6_BEND6+:E005	chr6	56882005	56882197	192	+
chr6_CASC14-:E003	chr6	22147269	22147422	153	-
chr6_COL19A1+:E036	chr6	70873235	70873288	53	+
chr6_DAAM2+:E002	chr6	39760773	39760919	146	+
chr6_DKFZp451B082-:E001	chr6	163759374	163760555	1181	-
chr6_DOPEY1+:E015	chr6	83834885	83834914	29	+
chr6_ECI2-:E007	chr6	4130413	4130483	70	-
chr6_EYS-:E002	chr6	64436412	64436573	161	-
chr6_EYS-:E005	chr6	64487899	64488073	174	-
chr6_FAM184A-:E014	chr6	119337912	119338109	197	-
chr6_FAM184A-:E015	chr6	119341143	119341324	181	-
chr6_GRM1+:E002	chr6	146350334	146351353	1019	+
chr6_GRM1+:E003	chr6	146480484	146480733	249	+
chr6_HCG23+:E001	chr6	32358287	32358530	243	+
chr6_HLA-L+:E002	chr6	30227704	30227861	157	+
chr6_HLA-L+:E003	chr6	30228174	30228384	210	+
chr6_HMGA1+:E005	chr6	34206568	34206734	166	+
chr6_KHDC1-:E003	chr6	73952129	73952253	124	-
chr6_KIF6-:E001	chr6	39302876	39304324	1448	-
chr6_KLC4+:E011	chr6	43034822	43035133	311	+
chr6_KLHL32+:E013	chr6	97580529	97580623	94	+
chr6_L3MBTL3+:E022	chr6	130454988	130455050	62	+
chr6_LYRM2-:E005	chr6	90348123	90348216	93	-
chr6_MAK-:E013	chr6	10819119	10819173	54	-
chr6_MAK-:E014	chr6	10830781	10831110	329	-
chr6_MAP7-:E020	chr6	136846970	136847109	139	-
chr6_MAP7-:E021	chr6	136847110	136847351	241	-
chr6_MAP7-:E022	chr6	136847500	136847730	230	-
chr6_MLLT4+:E012	chr6	168294542	168294586	44	+
chr6_MYO6+:E030	chr6	76608090	76608128	38	+
chr6_PACRG+:E002	chr6	163149002	163149191	189	+
chr6_PHACTR1+:E001	chr6	12717037	12717128	91	+
chr6_PHACTR1+:E002	chr6	12717741	12717785	44	+
chr6_PHACTR1+:E003	chr6	12717786	12717975	189	+
chr6_PHACTR1+:E004	chr6	12718931	12719079	148	+
chr6_PI16+:E001	chr6	36916039	36916180	141	+
chr6_PPT2+:E001	chr6	32121229	32121413	184	+
chr6_PTPRK-:E018	chr6	128322341	128322352	11	-
chr6_PTPRK-:E021	chr6	128327171	128327200	29	-
chr6_RNF39-:E002	chr6	30038978	30039175	197	-
chr6_RNF39-:E004	chr6	30040934	30041025	91	-
chr6_RUNX2+:E008	chr6	45405684	45405788	104	+
chr6_SGK1-:E015	chr6	134528494	134528569	75	-
chr6_SGK1-:E016	chr6	134583071	134583286	215	-
chr6_SGK1-:E017	chr6	134638530	134639196	666	-
chr6_SLC35B2-:E007	chr6	44224919	44225089	170	-
chr6_SLC35F1+:E001	chr6	118228689	118229062	373	+
chr6_SMAP1+:E012	chr6	71569032	71569119	87	+
chr6_SNAP91-:E010	chr6	84300930	84301013	83	-
chr6_SNAP91-:E011	chr6	84302174	84302257	83	-
chr6_SRPK1-:E015	chr6	35858791	35858818	27	-
chr6_SYNE1-:E119	chr6	152762265	152762405	140	-
chr6_SYNJ2+:E002	chr6	158438080	158438235	155	+
chr6_TAB2+:E001	chr6	149539759	149539912	153	+
chr6_TAGAP-:E008	chr6	159463277	159463385	108	-
chr6_TAP2-:E001	chr6	32789610	32790095	485	-
chr6_TBC1D32-:E024	chr6	121602690	121602832	142	-
chr6_TBC1D32-:E038	chr6	121655422	121655646	224	-
chr6_TIAM2+:E015	chr6	155538097	155538224	127	+
chr6_TJAP1+:E004	chr6	43457322	43457541	219	+
chr6_TRERF1-:E003	chr6	42203943	42204149	206	-
chr6_TRERF1-:E004	chr6	42210986	42211099	113	-
chr6_ZKSCAN8+:E005	chr6	28116603	28116616	13	+
chr7_ACTR3C-:E006	chr7	149990401	149990508	107	-
chr7_ADCY1+:E015	chr7	45724578	45724667	89	+
chr7_AMPH-:E005	chr7	38457425	38457550	125	-
chr7_ANKRD61+:E001	chr7	6071007	6071222	215	+
chr7_ANLN+:E009	chr7	36456689	36456799	110	+
chr7_AOAH-:E002	chr7	36554078	36554196	118	-
chr7_AUTS2+:E005	chr7	69755354	69755772	418	+
chr7_CADPS2-:E013	chr7	122047751	122047752	1	-
chr7_CADPS2-:E014	chr7	122049671	122049676	5	-
chr7_CADPS2-:E015	chr7	122056114	122056114	0	-
chr7_CADPS2-:E023	chr7	122114572	122114573	1	-
chr7_CADPS2-:E024	chr7	122120176	122120182	6	-
chr7_CARD11-:E017	chr7	2976671	2976868	197	-
chr7_CBLL1+:E003	chr7	107392990	107393062	72	+
chr7_CCDC146+:E001	chr7	76751934	76752049	115	+
chr7_CCDC146+:E010	chr7	76903011	76903106	95	+
chr7_CCT6P1+:E003	chr7	65220767	65220939	172	+
chr7_CCT6P3+:E008	chr7	64530724	64530862	138	+
chr7_CDK14+:E004	chr7	90339130	90339271	141	+
chr7_CROT+:E004	chr7	86986823	86986906	83	+
chr7_CTTNBP2-:E015	chr7	117407113	117407230	117	-
chr7_DLX6-AS1-:E002	chr7	96607659	96608903	1244	-
chr7_DMTF1+:E004	chr7	86783544	86783594	50	+
chr7_DNAH11+:E004	chr7	21599221	21599410	189	+
chr7_DNAH11+:E026	chr7	21675489	21675713	224	+
chr7_DNAH11+:E068	chr7	21893933	21894073	140	+
chr7_ELMO1-:E027	chr7	37488556	37488929	373	-
chr7_FAM115A-:E010	chr7	143582303	143582466	163	-
chr7_FKBP14-:E003	chr7	30059829	30059920	91	-
chr7_FOXP2+:E016	chr7	114293981	114294064	83	+
chr7_GRM8-:E002	chr7	126086125	126086179	54	-
chr7_GRM8-:E003	chr7	126086180	126086426	246	-
chr7_GRM8-:E005	chr7	126249416	126249552	136	-
chr7_GRM8-:E007	chr7	126409919	126410119	200	-
chr7_GRM8-:E008	chr7	126542596	126542733	137	-
chr7_GRM8-:E009	chr7	126544026	126544180	154	-
chr7_GRM8-:E010	chr7	126544602	126544737	135	-
chr7_GRM8-:E011	chr7	126746550	126746766	216	-
chr7_GRM8-:E012	chr7	126882749	126883569	820	-
chr7_IKZF1+:E006	chr7	50435704	50435763	59	+
chr7_IKZF1+:E008	chr7	50437220	50437537	317	+
chr7_JAZF1-AS1+:E004	chr7	28280076	28280996	920	+
chr7_KIAA0895-:E009	chr7	36406720	36406782	62	-
chr7_KIAA1324L-:E024	chr7	86595125	86595291	166	-
chr7_LAT2+:E002	chr7	73629152	73629270	118	+
chr7_LOC100506725+:E002	chr7	35756641	35756738	97	+
chr7_LOC441204+:E003	chr7	26534639	26534819	180	+
chr7_LOC441242-:E008	chr7	65180472	65180823	351	-
chr7_LSM5-:E005	chr7	32529637	32529931	294	-
chr7_LSM5-:E008	chr7	32534603	32534841	238	-
chr7_LUC7L2+:E001	chr7	139025105	139025195	90	+
chr7_MLXIPL-:E002	chr7	73008604	73008733	129	-
chr7_MLXIPL-:E003	chr7	73009967	73010090	123	-
chr7_MLXIPL-:E004	chr7	73010172	73010242	70	-
chr7_OPN1SW-:E005	chr7	128415493	128415844	351	-
chr7_OSBPL3-:E016	chr7	24902819	24902911	92	-
chr7_PCLO-:E002	chr7	82389955	82390100	145	-
chr7_PCLO-:E003	chr7	82390675	82390809	134	-
chr7_PCLO-:E004	chr7	82430834	82430907	73	-
chr7_PCLO-:E007	chr7	82451811	82452005	194	-
chr7_PCOLCE-AS1-:E003	chr7	100190448	100190697	249	-
chr7_PKD1L1-:E026	chr7	47886477	47886669	192	-
chr7_POLR2J4-:E002	chr7	43985733	43985923	190	-
chr7_POLR2J4-:E007	chr7	44009331	44009460	129	-
chr7_PRKAG2-:E017	chr7	151511502	151511957	455	-
chr7_PTPRN2-:E006	chr7	157370713	157370832	119	-
chr7_PTPRN2-:E007	chr7	157387930	157388007	77	-
chr7_PTPRN2-:E008	chr7	157396694	157396767	73	-
chr7_PTPRN2-:E009	chr7	157414054	157414201	147	-
chr7_PTPRN2-:E012	chr7	157691365	157691429	64	-
chr7_PTPRN2-:E013	chr7	157873990	157874069	79	-
chr7_PTPRN2-:E015	chr7	157926369	157926751	382	-
chr7_PTPRN2-:E017	chr7	157930986	157931207	221	-
chr7_PTPRZ1+:E014	chr7	121659178	121659322	144	+
chr7_RABGEF1+:E006	chr7	66220869	66221064	195	+
chr7_RASA4CP-:E005	chr7	44076271	44076408	137	-
chr7_RELN-:E022	chr7	103179525	103179774	249	-
chr7_SEMA3D-:E005	chr7	84647568	84647609	41	-
chr7_SEMA3D-:E006	chr7	84649549	84649637	88	-
chr7_SEMA3D-:E017	chr7	84751057	84751247	190	-
chr7_SEMA3E-:E004	chr7	83021871	83022037	166	-
chr7_SLC13A4-:E013	chr7	135390876	135391048	172	-
chr7_SLC13A4-:E016	chr7	135412146	135412933	787	-
chr7_SLC26A4+:E001	chr7	107301080	107301300	220	+
chr7_SRRM3+:E003	chr7	75877506	75877607	101	+
chr7_SRRM3+:E004	chr7	75889224	75889352	128	+
chr7_SRRM3+:E005	chr7	75889435	75889515	80	+
chr7_SRRM3+:E006	chr7	75890192	75890221	29	+
chr7_SRRM3+:E007	chr7	75890670	75890732	62	+
chr7_SRRM3+:E008	chr7	75890864	75890899	35	+
chr7_SRRM3+:E009	chr7	75894083	75894133	50	+
chr7_SRRM3+:E010	chr7	75894682	75894786	104	+
chr7_STAG3+:E021	chr7	99798076	99798165	89	+
chr7_STX1A-:E004	chr7	73117175	73117312	137	-
chr7_TBXAS1+:E005	chr7	139528952	139529110	158	+
chr7_THSD7A-:E004	chr7	11419257	11419339	82	-
chr7_TMEM130-:E003	chr7	98446206	98446318	112	-
chr7_TNPO3-:E023	chr7	128681611	128681771	160	-
chr7_USP42+:E001	chr7	6144550	6144663	113	+
chr7_ZNF107+:E003	chr7	64139555	64139714	159	+
chr7_ZNF425-:E003	chr7	148815314	148815440	126	-
chr7_ZNF815P+:E007	chr7	5893738	5894066	328	+
chr8_ANK1-:E048	chr8	41753873	41754280	407	-
chr8_C8orf46+:E001	chr8	67405491	67405953	462	+
chr8_CLVS1+:E001	chr8	62200525	62200697	172	+
chr8_CSGALNACT1-:E006	chr8	19315041	19315327	286	-
chr8_DMTN+:E002	chr8	21912328	21912518	190	+
chr8_DPYS-:E001	chr8	105391652	105392071	419	-
chr8_EEF1D-:E012	chr8	144674817	144674830	13	-
chr8_FER1L6+:E034	chr8	125103664	125103824	160	+
chr8_LETM2+:E014	chr8	38264464	38264556	92	+
chr8_MMP16-:E007	chr8	89179898	89180202	304	-
chr8_MSRA+:E003	chr8	9953754	9953828	74	+
chr8_MTERFD1-:E002	chr8	97252022	97252083	61	-
chr8_MTMR7-:E002	chr8	17159663	17159789	126	-
chr8_MTMR7-:E006	chr8	17169020	17169145	125	-
chr8_MTMR7-:E007	chr8	17170801	17170910	109	-
chr8_MTMR7-:E008	chr8	17188659	17188791	132	-
chr8_MTMR7-:E009	chr8	17198872	17199006	134	-
chr8_MTMR7-:E010	chr8	17206462	17206590	128	-
chr8_MTMR7-:E011	chr8	17218626	17218783	157	-
chr8_MTMR7-:E012	chr8	17228546	17228708	162	-
chr8_MTMR7-:E013	chr8	17230627	17230749	122	-
chr8_NECAB1+:E002	chr8	91813919	91813943	24	+
chr8_NECAB1+:E004	chr8	91884356	91884381	25	+
chr8_NECAB1+:E008	chr8	91940451	91940527	76	+
chr8_NECAB1+:E009	chr8	91946532	91946585	53	+
chr8_NRG1+:E014	chr8	32600252	32600770	518	+
chr8_RUNX1T1-:E017	chr8	93107256	93107399	143	-
chr8_SH2D4A+:E002	chr8	19171487	19171590	103	+
chr8_SLC39A4-:E011	chr8	145640611	145640803	192	-
chr8_SLC39A4-:E014	chr8	145641982	145642279	297	-
chr8_SPAG1+:E004	chr8	101178042	101178201	159	+
chr8_TMEM67+:E013	chr8	94793102	94793210	108	+
chr8_TPD52-:E004	chr8	80956402	80956443	41	-
chr8_TRPA1-:E001	chr8	72933486	72935351	1865	-
chr8_ZFAND1-:E005	chr8	82621023	82621064	41	-
chr8_ZNF596+:E011	chr8	190824	190907	83	+
chr9_ADAMTSL1+:E024	chr9	18829841	18829975	134	+
chr9_AIF1L+:E004	chr9	133981575	133981652	77	+
chr9_ALDOB-:E003	chr9	104187735	104187909	174	-
chr9_ALDOB-:E005	chr9	104189764	104189924	160	-
chr9_ANKRD18A-:E014	chr9	38615591	38615764	173	-
chr9_BNC2-:E005	chr9	16727795	16727995	200	-
chr9_C5-:E032	chr9	123785682	123785797	115	-
chr9_C9orf117+:E004	chr9	130473508	130473775	267	+
chr9_C9orf129-:E003	chr9	96097656	96097942	286	-
chr9_C9orf72-:E013	chr9	27573707	27573784	77	-
chr9_C9orf84-:E001	chr9	114448799	114449150	351	-
chr9_CBWD5-:E017	chr9	70484216	70484374	158	-
chr9_CCDC171+:E004	chr9	15578847	15579021	174	+
chr9_CEP78+:E015	chr9	80880775	80880822	47	+
chr9_CERCAM+:E001	chr9	131181439	131181557	118	+
chr9_CRB2+:E008	chr9	126132387	126133259	872	+
chr9_CRB2+:E009	chr9	126133349	126133857	508	+
chr9_DAPK1+:E005	chr9	90113885	90114054	169	+
chr9_EXD3-:E003	chr9	140204059	140204152	93	-
chr9_FGD3+:E014	chr9	95782113	95782143	30	+
chr9_FREM1-:E005	chr9	14747262	14747426	164	-
chr9_GABBR2-:E010	chr9	101151136	101151286	150	-
chr9_GABBR2-:E016	chr9	101258695	101258796	101	-
chr9_GDA+:E018	chr9	74865666	74865757	91	+
chr9_GLIS3-:E005	chr9	3898691	3898835	144	-
chr9_HSD17B3-:E002	chr9	99003040	99003189	149	-
chr9_IL11RA+:E002	chr9	34653894	34653996	102	+
chr9_KANK1+:E001	chr9	470294	470374	80	+
chr9_KANK1+:E003	chr9	473194	473273	79	+
chr9_KDM4C+:E024	chr9	7169891	7170920	1029	+
chr9_KIAA0020-:E018	chr9	2844045	2844130	85	-
chr9_KIF24-:E006	chr9	34269255	34269360	105	-
chr9_KIF24-:E007	chr9	34271807	34271928	121	-
chr9_KIF24-:E011	chr9	34306250	34306439	189	-
chr9_LAMC3+:E022	chr9	133952574	133952721	147	+
chr9_LAMC3+:E025	chr9	133960911	133961110	199	+
chr9_LRRC8A+:E002	chr9	131644781	131645188	407	+
chr9_MRPS2+:E004	chr9	138393545	138393689	144	+
chr9_NTRK2+:E002	chr9	87284217	87284338	121	+
chr9_PPP1R26+:E001	chr9	138371648	138371868	220	+
chr9_PTGES2-:E012	chr9	130890334	130890467	133	-
chr9_PTPDC1+:E004	chr9	96846711	96847050	339	+
chr9_RBM18-:E002	chr9	125006023	125006147	124	-
chr9_RGS3+:E023	chr9	116298757	116299075	318	+
chr9_SEMA4D-:E020	chr9	92033278	92033352	74	-
chr9_SH3GLB2-:E005	chr9	131771732	131771746	14	-
chr9_SH3GLB2-:E010	chr9	131775287	131775298	11	-
chr9_SLC25A25+:E002	chr9	130853743	130854368	625	+
chr9_SLC25A25+:E007	chr9	130864359	130864394	35	+
chr9_STXBP1+:E019	chr9	130446647	130446772	125	+
chr9_TJP2+:E004	chr9	71819927	71820077	150	+
chr9_TJP2+:E005	chr9	71820078	71820149	71	+
chr9_TRPM6-:E006	chr9	77354639	77354925	286	-
chr9_TTC39B-:E004	chr9	15182305	15182413	108	-
chr9_TTC39B-:E005	chr9	15185278	15185404	126	-
chr9_TTC39B-:E012	chr9	15191188	15191253	65	-
chr9_TYRP1+:E001	chr9	12693386	12693478	92	+
chr9_TYRP1+:E002	chr9	12693912	12694381	469	+
chr9_ZNF618+:E011	chr9	116794928	116795008	80	+
chrX_AMMECR1-:E009	chrX	109683118	109683461	343	-
chrX_ARHGAP6-:E005	chrX	11166750	11166839	89	-
chrX_ARMCX4+:E005	chrX	100740241	100740517	276	+
chrX_ARMCX6-:E004	chrX	100872273	100872360	87	-
chrX_BHLHB9+:E005	chrX	102000907	102001102	195	+
chrX_BRWD3-:E037	chrX	80049121	80049271	150	-
chrX_CD99L2-:E003	chrX	149940278	149940295	17	-
chrX_CENPI+:E004	chrX	100364462	100364580	118	+
chrX_CENPI+:E005	chrX	100364880	100364987	107	+
chrX_CHRDL1-:E014	chrX	110038914	110038971	57	-
chrX_CNKSR2+:E011	chrX	21549974	21550185	211	+
chrX_CNKSR2+:E012	chrX	21579589	21579678	89	+
chrX_CNKSR2+:E013	chrX	21581356	21581570	214	+
chrX_CNKSR2+:E016	chrX	21613092	21613165	73	+
chrX_CNKSR2+:E017	chrX	21613442	21613513	71	+
chrX_CNKSR2+:E021	chrX	21659651	21660980	1329	+
chrX_CNKSR2+:E022	chrX	21666949	21667145	196	+
chrX_COL4A5+:E023	chrX	107840228	107840298	70	+
chrX_CSTF2+:E001	chrX	100075348	100075463	115	+
chrX_CXorf57+:E001	chrX	105855160	105855953	793	+
chrX_DKC1+:E007	chrX	153994676	153995271	595	+
chrX_DLG3+:E003	chrX	69669209	69669333	124	+
chrX_DLG3+:E004	chrX	69669540	69669709	169	+
chrX_DLG3+:E005	chrX	69670019	69670155	136	+
chrX_DLG3+:E006	chrX	69670489	69670633	144	+
chrX_DLG3+:E007	chrX	69671717	69671876	159	+
chrX_FAAH2+:E011	chrX	57515190	57515629	439	+
chrX_HTR2C+:E008	chrX	114141152	114144624	3472	+
chrX_IL1RAPL1+:E006	chrX	29686547	29686621	74	+
chrX_JPX+:E004	chrX	73281871	73281983	112	+
chrX_L1CAM-:E002	chrX	153128823	153128834	11	-
chrX_LINC00894+:E002	chrX	149108877	149109104	227	+
chrX_LONRF3+:E007	chrX	118124433	118124523	90	+
chrX_MAP3K15-:E006	chrX	19389077	19389182	105	-
chrX_MCF2-:E008	chrX	138679619	138679744	125	-
chrX_NSDHL+:E002	chrX	152000178	152000244	66	+
chrX_PCDH11X+:E006	chrX	91131780	91134272	2492	+
chrX_PHF8-:E009	chrX	54012178	54012217	39	-
chrX_PLS3+:E013	chrX	114874422	114874448	26	+
chrX_PLXNB3+:E030	chrX	153042342	153042435	93	+
chrX_PNCK-:E008	chrX	152937335	152937473	138	-
chrX_RPS6KA6-:E006	chrX	83359507	83359665	158	-
chrX_SATL1-:E002	chrX	84349134	84349235	101	-
chrX_SATL1-:E005	chrX	84362334	84363974	1640	-
chrX_SH3KBP1-:E013	chrX	19688980	19689119	139	-
chrX_SYN1-:E005	chrX	47434527	47434673	146	-
chrX_SYN1-:E006	chrX	47435530	47435632	102	-
chrX_SYN1-:E009	chrX	47436838	47436900	62	-
chrX_SYN1-:E010	chrX	47464377	47464466	89	-
chrX_SYN1-:E011	chrX	47464622	47464778	156	-
chrX_SYN1-:E012	chrX	47466344	47466435	91	-
chrX_SYN1-:E014	chrX	47478751	47479256	505	-
chrX_TKTL1+:E008	chrX	153540931	153541124	193	+
chrX_TLR7+:E002	chrX	12885600	12885700	100	+
chrX_XIST-:E006	chrX	73061217	73072588	11371	-
chrX_ZNF280C-:E003	chrX	129339271	129339389	118	-
chrX_ZNF674-AS1+:E001	chrX	46404925	46405062	137	+

## Sheet: Table 4-Liver vs Muscle
List of exons that are differential used in the liver tissue but not in the muscle tissue							List of exons that are differential used in the muscle tissue but not in the liver tissue
Liver tissue							Muscle tissue
ID	seqnames	start	end	width	strand		ID	seqnames	start	end	width	strand
chr10_ACSL5+:E004	chr10	114154676	114154860	185	+		chr10_ABI1-:E006	chr10	27052809	27052889	81	-
chr10_ACSL5+:E005	chr10	114158659	114158767	109	+		chr10_ABLIM1-:E015	chr10	116245056	116245139	84	-
chr10_ACSL5+:E013	chr10	114171660	114171737	78	+		chr10_AGAP5-:E007	chr10	75456853	75456921	69	-
chr10_ACSL5+:E014	chr10	114172931	114173065	135	+		chr10_AKR1E2+:E003	chr10	4872867	4873034	168	+
chr10_ACSL5+:E015	chr10	114176646	114176780	135	+		chr10_ANKRD26-:E027	chr10	27366267	27366469	203	-
chr10_ADARB2-:E005	chr10	1279636	1279787	152	-		chr10_ANKRD26-:E034	chr10	27382614	27382728	115	-
chr10_ADD3+:E001	chr10	111765726	111765909	184	+		chr10_ANKRD26-:E035	chr10	27389014	27389427	414	-
chr10_ADD3+:E015	chr10	111892063	111892158	96	+		chr10_ARHGAP21-:E019	chr10	24911662	24911691	30	-
chr10_ANK3-:E009	chr10	61828395	61836206	7812	-		chr10_ASAH2-:E005	chr10	51958811	51958906	96	-
chr10_ANK3-:E025	chr10	61926349	61926411	63	-		chr10_C10orf90-:E006	chr10	128153265	128153555	291	-
chr10_ANK3-:E026	chr10	61926582	61926654	73	-		chr10_C1QL3-:E002	chr10	16562477	16564004	1528	-
chr10_ANK3-:E041	chr10	62021617	62021715	99	-		chr10_CACNB2+:E017	chr10	18816517	18816626	110	+
chr10_ANK3-:E043	chr10	62029889	62029987	99	-		chr10_CCNJ+:E003	chr10	97810013	97810223	211	+
chr10_ANK3-:E044	chr10	62038532	62038630	99	-		chr10_CDH23+:E039	chr10	73500579	73500707	129	+
chr10_ANK3-:E047	chr10	62149183	62149634	452	-		chr10_CELF2+:E002	chr10	11059893	11060126	234	+
chr10_ANKRD16-:E003	chr10	5920060	5920250	191	-		chr10_CHST3+:E002	chr10	73765494	73765740	247	+
chr10_ANKRD16-:E004	chr10	5922261	5922339	79	-		chr10_CPXM2-:E006	chr10	125528042	125528238	197	-
chr10_ARHGAP21-:E023	chr10	24955914	24955938	25	-		chr10_CPXM2-:E007	chr10	125530432	125530555	124	-
chr10_ARL5B+:E005	chr10	18962913	18963064	152	+		chr10_CREM+:E013	chr10	35484055	35484142	88	+
chr10_ASCC1-:E003	chr10	73862608	73862725	118	-		chr10_CUBN-:E001	chr10	16865965	16867081	1117	-
chr10_ATP5C1+:E009	chr10	7848937	7848973	37	+		chr10_CWF19L1-:E014	chr10	102027328	102027437	110	-
chr10_ATRNL1+:E033	chr10	117704169	117708509	4341	+		chr10_DCLRE1C-:E004	chr10	14964980	14965068	89	-
chr10_BAMBI+:E001	chr10	28966424	28966902	479	+		chr10_DLG5-:E019	chr10	79584142	79584234	93	-
chr10_BBIP1-:E003	chr10	112667438	112667594	157	-		chr10_DLG5-:E027	chr10	79603205	79603464	260	-
chr10_BICC1+:E003	chr10	60461834	60461903	70	+		chr10_DNA2-:E018	chr10	70218861	70218992	132	-
chr10_BICC1+:E017	chr10	60566764	60566918	155	+		chr10_DNAJC9-AS1+:E001	chr10	75007125	75007141	17	+
chr10_BICC1+:E018	chr10	60573590	60573746	157	+		chr10_EDRF1+:E006	chr10	127414251	127414407	157	+
chr10_BLNK-:E001	chr10	97951455	97951848	394	-		chr10_EDRF1+:E008	chr10	127417927	127418048	122	+
chr10_BLNK-:E002	chr10	97956664	97956819	156	-		chr10_EDRF1+:E010	chr10	127418857	127418968	112	+
chr10_BLNK-:E003	chr10	97959831	97959914	84	-		chr10_EMX2OS-:E001	chr10	119243804	119250422	6619	-
chr10_BLNK-:E004	chr10	97960738	97960814	77	-		chr10_ERCC6-:E009	chr10	50682073	50682288	216	-
chr10_BLNK-:E005	chr10	97963813	97963844	32	-		chr10_FAM13C-:E004	chr10	61012756	61012758	3	-
chr10_BLNK-:E019	chr10	98006740	98006805	66	-		chr10_FAM13C-:E012	chr10	61083748	61083866	119	-
chr10_BMS1P4-:E001	chr10	75458909	75459346	438	-		chr10_FAM13C-:E013	chr10	61112030	61112234	205	-
chr10_BTAF1+:E004	chr10	93702179	93702325	147	+		chr10_FAM178A+:E003	chr10	102675756	102675799	44	+
chr10_BTAF1+:E030	chr10	93771043	93771172	130	+		chr10_FAM208B+:E002	chr10	5754786	5754881	96	+
chr10_BTRC+:E001	chr10	103113790	103113985	196	+		chr10_FAM21A+:E004	chr10	51838435	51838497	63	+
chr10_BTRC+:E002	chr10	103190102	103190209	108	+		chr10_FAM53B-:E005	chr10	126432582	126432930	349	-
chr10_C10orf11+:E004	chr10	77818424	77818541	118	+		chr10_FRMD4A-:E015	chr10	13782194	13782251	58	-
chr10_C10orf11+:E005	chr10	78084159	78084243	85	+		chr10_FRMD4A-:E016	chr10	13782512	13782577	66	-
chr10_C10orf11+:E006	chr10	78316967	78317126	160	+		chr10_FRMD4A-:E017	chr10	13789736	13789819	84	-
chr10_C10orf118-:E012	chr10	115905308	115905520	213	-		chr10_FRMD4A-:E019	chr10	13804624	13804680	57	-
chr10_C10orf118-:E016	chr10	115933774	115933863	90	-		chr10_FRMD4A-:E020	chr10	13824922	13825006	85	-
chr10_C10orf90-:E003	chr10	128118356	128118419	64	-		chr10_GFRA1-:E007	chr10	117971143	117971157	15	-
chr10_C10orf90-:E004	chr10	128147609	128147786	178	-		chr10_GFRA1-:E013	chr10	118032797	118033126	330	-
chr10_CACNB2+:E021	chr10	18828159	18830688	2530	+		chr10_HECTD2+:E015	chr10	93250957	93251064	108	+
chr10_CASP7+:E002	chr10	115439428	115439737	310	+		chr10_HECTD2+:E019	chr10	93255971	93256129	159	+
chr10_CHST15-:E010	chr10	125852985	125853123	139	-		chr10_IDI2-:E002	chr10	1066707	1066837	131	-
chr10_CNNM2+:E002	chr10	104687102	104687375	274	+		chr10_IDI2-:E003	chr10	1068623	1068715	93	-
chr10_CREM+:E003	chr10	35426710	35426807	98	+		chr10_IDI2-:E004	chr10	1070522	1070684	163	-
chr10_CREM+:E011	chr10	35468205	35468775	571	+		chr10_IDI2-:E005	chr10	1071756	1071799	44	-
chr10_CREM+:E012	chr10	35477128	35477316	189	+		chr10_INPP5F+:E017	chr10	121571269	121571467	199	+
chr10_CREM+:E016	chr10	35490379	35490414	36	+		chr10_ITGA8-:E018	chr10	15686029	15686220	192	-
chr10_CRTAC1-:E005	chr10	99643963	99644108	146	-		chr10_ITGA8-:E019	chr10	15688845	15689050	206	-
chr10_CTNNA3-:E004	chr10	67829066	67829247	182	-		chr10_KIAA1217+:E003	chr10	24497720	24498192	473	+
chr10_CUBN-:E026	chr10	16967583	16967773	191	-		chr10_KIAA1217+:E008	chr10	24738362	24738693	332	+
chr10_CUL2-:E024	chr10	35379358	35379570	213	-		chr10_KIF20B+:E028	chr10	91518463	91518639	177	+
chr10_CYP2E1+:E007	chr10	135350567	135350754	188	+		chr10_KIF20B+:E029	chr10	91520283	91520393	111	+
chr10_CYP2E1+:E008	chr10	135351255	135351396	142	+		chr10_LGI1+:E005	chr10	95549856	95549927	72	+
chr10_CYP2E1+:E009	chr10	135352284	135352620	337	+		chr10_LINC00959-:E002	chr10	131863126	131864369	1244	-
chr10_DCLRE1A-:E002	chr10	115596821	115596962	142	-		chr10_LOC100188947-:E002	chr10	93110514	93110636	123	-
chr10_DMBT1+:E046	chr10	124390477	124390797	321	+		chr10_LOC399715+:E002	chr10	6369894	6371772	1879	+
chr10_DNA2-:E002	chr10	70176464	70176612	149	-		chr10_LRRC20-:E008	chr10	72142305	72142406	102	-
chr10_DNA2-:E011	chr10	70191963	70192072	110	-		chr10_LRRC27+:E006	chr10	134151069	134151199	131	+
chr10_DNA2-:E012	chr10	70192151	70192267	117	-		chr10_MICU1-:E008	chr10	74268028	74268033	6	-
chr10_DNA2-:E013	chr10	70196768	70196998	231	-		chr10_MKX-:E005	chr10	28030274	28030433	160	-
chr10_DNA2-:E014	chr10	70202674	70202868	195	-		chr10_MMS19-:E028	chr10	99237162	99237173	12	-
chr10_DNA2-:E015	chr10	70204678	70204840	163	-		chr10_MORN4-:E002	chr10	99376435	99376544	110	-
chr10_DNMBP-:E016	chr10	101731737	101731891	155	-		chr10_MORN4-:E003	chr10	99376965	99377079	115	-
chr10_DOCK1+:E005	chr10	128785785	128785881	97	+		chr10_MPP7-:E009	chr10	28409523	28409597	75	-
chr10_DOCK1+:E006	chr10	128788719	128788867	149	+		chr10_MPP7-:E013	chr10	28436412	28436492	81	-
chr10_DOCK1+:E007	chr10	128795012	128795147	136	+		chr10_MPP7-:E014	chr10	28438911	28438988	78	-
chr10_DOCK1+:E008	chr10	128796356	128796513	158	+		chr10_MPP7-:E015	chr10	28491082	28491200	119	-
chr10_DOCK1+:E034	chr10	129160328	129160476	149	+		chr10_MYOF-:E011	chr10	95089421	95089591	171	-
chr10_DOCK1+:E035	chr10	129172045	129172130	86	+		chr10_MYOF-:E012	chr10	95092978	95093069	92	-
chr10_DOCK1+:E036	chr10	129172322	129172478	157	+		chr10_MYOZ1-:E001	chr10	75391370	75391919	550	-
chr10_DOCK1+:E037	chr10	129178346	129178386	41	+		chr10_NRAP-:E007	chr10	115356845	115356943	99	-
chr10_DOCK1+:E038	chr10	129179542	129179632	91	+		chr10_NRAP-:E008	chr10	115357728	115357832	105	-
chr10_DOCK1+:E040	chr10	129201319	129201408	90	+		chr10_NRAP-:E009	chr10	115364368	115364679	312	-
chr10_DUSP5+:E001	chr10	112257625	112258258	634	+		chr10_NRAP-:E010	chr10	115365521	115365628	108	-
chr10_EDRF1+:E003	chr10	127411637	127411703	67	+		chr10_NRAP-:E011	chr10	115365937	115366041	105	-
chr10_ENTPD1+:E006	chr10	97602101	97602251	151	+		chr10_NRAP-:E012	chr10	115368173	115368271	99	-
chr10_ENTPD1+:E009	chr10	97607203	97607325	123	+		chr10_NRAP-:E013	chr10	115370218	115370322	105	-
chr10_EPC1-:E016	chr10	32634040	32634490	451	-		chr10_NRAP-:E014	chr10	115371993	115372190	198	-
chr10_EPC1-:E021	chr10	32667419	32667726	308	-		chr10_NRAP-:E015	chr10	115373942	115374055	114	-
chr10_ERLIN1-:E005	chr10	101927105	101927163	59	-		chr10_NRAP-:E016	chr10	115374598	115374705	108	-
chr10_ERLIN1-:E006	chr10	101933965	101934038	74	-		chr10_NRAP-:E017	chr10	115375471	115375575	105	-
chr10_EXOC6+:E002	chr10	94608225	94608391	167	+		chr10_NRAP-:E018	chr10	115377214	115377312	99	-
chr10_FAM149B1+:E005	chr10	74953235	74953351	117	+		chr10_NRAP-:E019	chr10	115380363	115380467	105	-
chr10_FAM171A1-:E006	chr10	15317854	15317946	93	-		chr10_NRAP-:E020	chr10	115381628	115381939	312	-
chr10_FAM178A+:E002	chr10	102673008	102673643	636	+		chr10_NRAP-:E021	chr10	115383288	115383395	108	-
chr10_FAM188A-:E009	chr10	15876542	15876615	74	-		chr10_NRAP-:E022	chr10	115384585	115384689	105	-
chr10_FAM188A-:E011	chr10	15880227	15880278	52	-		chr10_NRAP-:E023	chr10	115385806	115385904	99	-
chr10_FAM188A-:E012	chr10	15883425	15883598	174	-		chr10_NRAP-:E024	chr10	115388676	115388780	105	-
chr10_FAM21A+:E008	chr10	51847035	51847082	48	+		chr10_NRAP-:E025	chr10	115389347	115389544	198	-
chr10_FAM21A+:E014	chr10	51854908	51854967	60	+		chr10_NRAP-:E026	chr10	115391268	115391369	102	-
chr10_FAM21C+:E029	chr10	46285804	46285981	178	+		chr10_NRAP-:E027	chr10	115391616	115391723	108	-
chr10_FAM35A+:E002	chr10	88856691	88856746	56	+		chr10_NRAP-:E029	chr10	115393871	115393969	99	-
chr10_FBXO18+:E022	chr10	5966714	5966764	51	+		chr10_NRAP-:E032	chr10	115402693	115402797	105	-
chr10_FRMD4A-:E003	chr10	13696416	13696512	97	-		chr10_NRAP-:E034	chr10	115406682	115406786	105	-
chr10_FRMD4A-:E013	chr10	13749037	13749113	77	-		chr10_NRAP-:E035	chr10	115409796	115409900	105	-
chr10_GPAM-:E004	chr10	113917007	113917147	141	-		chr10_NRAP-:E036	chr10	115410197	115410304	108	-
chr10_GPAM-:E005	chr10	113918074	113918151	78	-		chr10_NRAP-:E039	chr10	115413780	115413884	105	-
chr10_GPAM-:E006	chr10	113919669	113919811	143	-		chr10_NRAP-:E040	chr10	115417229	115417333	105	-
chr10_GPAM-:E011	chr10	113926160	113926273	114	-		chr10_NRAP-:E041	chr10	115422438	115422525	88	-
chr10_H2AFY2+:E005	chr10	71853491	71853601	111	+		chr10_NRAP-:E042	chr10	115423111	115423205	95	-
chr10_HABP2+:E002	chr10	115312778	115312949	172	+		chr10_NRAP-:E043	chr10	115423570	115423829	260	-
chr10_HABP2+:E003	chr10	115327248	115327284	37	+		chr10_NUDT13+:E002	chr10	74874115	74874206	92	+
chr10_HABP2+:E004	chr10	115334048	115334164	117	+		chr10_PKD2L1-:E002	chr10	102048729	102048813	85	-
chr10_HABP2+:E005	chr10	115335656	115335763	108	+		chr10_PLAU+:E006	chr10	75672682	75672856	175	+
chr10_HABP2+:E006	chr10	115336909	115337025	117	+		chr10_PLCE1+:E030	chr10	96073011	96073139	129	+
chr10_HABP2+:E007	chr10	115337785	115337904	120	+		chr10_PRKG1+:E004	chr10	53227483	53227596	114	+
chr10_HABP2+:E008	chr10	115338386	115338557	172	+		chr10_PRKG1+:E012	chr10	54031110	54031249	140	+
chr10_HABP2+:E009	chr10	115340354	115340451	98	+		chr10_PRKG1+:E014	chr10	54040549	54040690	142	+
chr10_HABP2+:E010	chr10	115341635	115341890	256	+		chr10_RET+:E021	chr10	43623560	43625797	2238	+
chr10_HABP2+:E011	chr10	115342975	115343117	143	+		chr10_RNLS-:E001	chr10	90033621	90034789	1169	-
chr10_HABP2+:E012	chr10	115343907	115344041	135	+		chr10_RUFY2-:E024	chr10	70166947	70167051	105	-
chr10_HABP2+:E013	chr10	115345552	115345697	146	+		chr10_SEC31B-:E014	chr10	102258917	102259015	99	-
chr10_HECTD2+:E006	chr10	93221942	93223421	1480	+		chr10_SEC31B-:E016	chr10	102262011	102262241	231	-
chr10_HERC4-:E010	chr10	69718870	69718893	24	-		chr10_SFMBT2-:E005	chr10	7217952	7218127	176	-
chr10_IFIT3+:E001	chr10	91087576	91087835	260	+		chr10_SFXN3+:E005	chr10	102795760	102795858	99	+
chr10_IL15RA-:E006	chr10	6008108	6008302	195	-		chr10_SFXN3+:E009	chr10	102797139	102797188	50	+
chr10_JAKMIP3+:E001	chr10	133918313	133918447	135	+		chr10_SORBS1-:E015	chr10	97131083	97131184	102	-
chr10_JAKMIP3+:E002	chr10	133930581	133931078	498	+		chr10_SORBS1-:E023	chr10	97154758	97154832	75	-
chr10_JAKMIP3+:E024	chr10	133995861	133998313	2453	+		chr10_SORCS1-:E020	chr10	108439390	108439492	103	-
chr10_KIN-:E002	chr10	7795563	7795914	352	-		chr10_STK32C-:E002	chr10	134022538	134022605	68	-
chr10_LGI1+:E002	chr10	95518517	95518588	72	+		chr10_SVIL-:E030	chr10	29820931	29821101	171	-
chr10_LOC100188947-:E004	chr10	93299142	93299335	194	-		chr10_SVIL-:E031	chr10	29821458	29822387	930	-
chr10_LOC102724316+:E005	chr10	29709394	29709419	26	+		chr10_SVIL-:E032	chr10	29824918	29824998	81	-
chr10_LOC102724316+:E009	chr10	29757849	29758059	211	+		chr10_SVIL-:E037	chr10	29858184	29858241	58	-
chr10_LOC399715+:E006	chr10	6377219	6377943	725	+		chr10_SVIL-:E038	chr10	29923349	29923901	553	-
chr10_LRRC27+:E015	chr10	134174961	134175079	119	+		chr10_SYT15-:E003	chr10	46959944	46960018	75	-
chr10_LRRC27+:E016	chr10	134178928	134179054	127	+		chr10_TACC2+:E002	chr10	123781452	123781529	78	+
chr10_MAP3K8+:E005	chr10	30739187	30739448	262	+		chr10_TACC2+:E003	chr10	123809953	123810065	113	+
chr10_MAP3K8+:E006	chr10	30740567	30740673	107	+		chr10_TACC2+:E020	chr10	123988861	123989001	141	+
chr10_MAP3K8+:E007	chr10	30747013	30747165	153	+		chr10_TACC2+:E021	chr10	123989866	123989955	90	+
chr10_MARCH8-:E004	chr10	45958599	45959444	846	-		chr10_TAF3+:E001	chr10	7860467	7860838	372	+
chr10_MASTL+:E011	chr10	27469882	27469995	114	+		chr10_TIMM23-:E005	chr10	51612904	51612988	85	-
chr10_MASTL+:E012	chr10	27470409	27470510	102	+		chr10_TIMM23-:E006	chr10	51613218	51613311	94	-
chr10_MASTL+:E013	chr10	27475308	27475848	541	+		chr10_TIMM23-:E008	chr10	51623109	51623386	278	-
chr10_MBL1P+:E001	chr10	81679934	81680707	774	+		chr10_TTC40-:E004	chr10	134626289	134626401	113	-
chr10_MICU1-:E009	chr10	74283560	74283744	185	-		chr10_TTC40-:E006	chr10	134628081	134628116	36	-
chr10_MINPP1+:E004	chr10	89272881	89272978	98	+		chr10_TTC40-:E007	chr10	134628190	134628250	61	-
chr10_MKX-:E001	chr10	27961803	27964344	2542	-		chr10_TTC40-:E009	chr10	134646862	134647029	168	-
chr10_MLLT10+:E001	chr10	21823101	21823423	323	+		chr10_UNC5B+:E005	chr10	73046446	73046626	181	+
chr10_MLLT10+:E002	chr10	21823424	21823449	26	+		chr10_USP54-:E015	chr10	75299202	75299351	150	-
chr10_MLLT10+:E016	chr10	21971154	21971186	33	+		chr10_VCL+:E019	chr10	75871667	75871870	204	+
chr10_MLLT10+:E027	chr10	22029083	22029165	83	+		chr10_WDFY4+:E058	chr10	50182907	50183086	180	+
chr10_MMS19-:E034	chr10	99258150	99258366	217	-		chr10_ZNF365+:E005	chr10	64159287	64162217	2931	+
chr10_MORN4-:E001	chr10	99374310	99376168	1859	-		chr10_ZNF37A+:E005	chr10	38384558	38384561	4	+
chr10_MRC1+:E001	chr10	17851342	17851525	184	+		chr10_ZNF438-:E006	chr10	31164260	31164438	179	-
chr10_MRC1+:E002	chr10	17865073	17865474	402	+		chr10_ZNF518A+:E009	chr10	97915681	97915804	124	+
chr10_MRC1+:E014	chr10	18159777	18159864	88	+		chr11_ADAMTS15+:E003	chr11	130331982	130332149	168	+
chr10_MRC1+:E019	chr10	18168650	18168750	101	+		chr11_ADAMTS15+:E004	chr11	130332392	130332675	284	+
chr10_MRC1+:E020	chr10	18169454	18169599	146	+		chr11_AMPD3+:E010	chr11	10508782	10508911	130	+
chr10_MRC1+:E021	chr10	18169996	18170110	115	+		chr11_AMPD3+:E012	chr11	10516446	10516577	132	+
chr10_NDST2-:E005	chr10	75563332	75563506	175	-		chr11_AMPD3+:E013	chr11	10517117	10517280	164	+
chr10_NSUN6-:E007	chr10	18903389	18903542	154	-		chr11_AMPD3+:E014	chr11	10518359	10518485	127	+
chr10_NSUN6-:E010	chr10	18937419	18937574	156	-		chr11_AMPD3+:E015	chr11	10521633	10521796	164	+
chr10_NUDT13+:E006	chr10	74883972	74884078	107	+		chr11_ANKRD42+:E002	chr11	82909521	82909600	80	+
chr10_NUDT13+:E007	chr10	74884876	74885001	126	+		chr11_ANO5+:E017	chr11	22283675	22283844	170	+
chr10_OBFC1-:E010	chr10	105677858	105678045	188	-		chr11_ARHGAP20-:E013	chr11	110501351	110501515	165	-
chr10_OPTN+:E004	chr10	13151097	13151111	15	+		chr11_ARHGAP20-:E014	chr11	110561270	110561352	83	-
chr10_P4HA1-:E017	chr10	74837479	74837571	93	-		chr11_ARHGAP42+:E002	chr11	100641074	100641169	96	+
chr10_PANK1-:E007	chr10	91403454	91403648	195	-		chr11_ATG13+:E013	chr11	46685547	46685645	99	+
chr10_PAPSS2+:E002	chr10	89468953	89469070	118	+		chr11_ATM+:E014	chr11	108126942	108127067	126	+
chr10_PARG-:E007	chr10	51069634	51069709	76	-		chr11_ATM+:E015	chr11	108128208	108128333	126	+
chr10_PDSS1+:E002	chr10	26991091	26991123	33	+		chr11_ATM+:E021	chr11	108143259	108143334	76	+
chr10_PDSS1+:E003	chr10	26993606	26993670	65	+		chr11_BEST1+:E009	chr11	61727364	61727515	152	+
chr10_PDSS1+:E006	chr10	27009147	27009288	142	+		chr11_C11orf30+:E004	chr11	76164358	76164432	75	+
chr10_PHYHIPL+:E001	chr10	60936348	60936719	372	+		chr11_C11orf63+:E008	chr11	122827204	122827284	81	+
chr10_PHYHIPL+:E003	chr10	60994064	60994260	197	+		chr11_C2CD3-:E015	chr11	73801858	73801981	124	-
chr10_PHYHIPL+:E004	chr10	60996243	60996417	175	+		chr11_CAPN1+:E003	chr11	64949304	64949314	11	+
chr10_PHYHIPL+:E005	chr10	60998348	60998465	118	+		chr11_CBL+:E001	chr11	119076986	119077322	337	+
chr10_PKD2L1-:E001	chr10	102047903	102048235	333	-		chr11_CBL+:E002	chr11	119103158	119103405	248	+
chr10_PPP3CB-:E014	chr10	75236916	75236969	54	-		chr11_CDON-:E020	chr11	125893296	125893432	137	-
chr10_PTPRE+:E021	chr10	129877824	129877959	136	+		chr11_CEP164+:E004	chr11	117209282	117209384	103	+
chr10_RASSF4+:E008	chr10	45485118	45485169	52	+		chr11_CHRDL2-:E003	chr11	74412637	74412691	55	-
chr10_RET+:E020	chr10	43622171	43622952	782	+		chr11_CHRDL2-:E005	chr11	74414350	74414544	195	-
chr10_SEC31B-:E005	chr10	102249460	102249518	59	-		chr11_CHRDL2-:E006	chr11	74415531	74415699	169	-
chr10_SEC31B-:E006	chr10	102249765	102250079	315	-		chr11_CHRDL2-:E012	chr11	74441852	74442227	376	-
chr10_SEC31B-:E018	chr10	102265797	102265958	162	-		chr11_DIXDC1+:E003	chr11	111807927	111808283	357	+
chr10_SEC31B-:E024	chr10	102275853	102275976	124	-		chr11_DIXDC1+:E004	chr11	111835273	111835402	130	+
chr10_SEC31B-:E025	chr10	102276631	102276754	124	-		chr11_DNHD1+:E011	chr11	6541333	6541467	135	+
chr10_SEMA4G+:E015	chr10	102744247	102745373	1127	+		chr11_FAR1+:E001	chr11	13690206	13690353	148	+
chr10_SFMBT2-:E016	chr10	7325866	7326112	247	-		chr11_FIBP-:E006	chr11	65652980	65653000	21	-
chr10_SH3PXD2A-:E011	chr10	105495490	105495566	77	-		chr11_GAB2-:E008	chr11	77961203	77961446	244	-
chr10_SORCS1-:E010	chr10	108377907	108378030	124	-		chr11_GDPD5-:E012	chr11	75167802	75167861	60	-
chr10_SPOCK2-:E004	chr10	73826660	73826878	219	-		chr11_GDPD5-:E013	chr11	75168738	75168831	94	-
chr10_SPOCK2-:E009	chr10	73832261	73832306	46	-		chr11_GDPD5-:E014	chr11	75173831	75173934	104	-
chr10_SPOCK2-:E012	chr10	73847898	73848372	475	-		chr11_GLB1L2+:E008	chr11	134234222	134234292	71	+
chr10_SUFU+:E011	chr10	104378823	104379220	398	+		chr11_GRAMD1B+:E008	chr11	123466650	123466745	96	+
chr10_SUV39H2+:E009	chr10	14941538	14941684	147	+		chr11_GRAMD1B+:E009	chr11	123471176	123471256	81	+
chr10_TAF5+:E007	chr10	105142995	105143124	130	+		chr11_GRAMD1B+:E010	chr11	123474134	123474249	116	+
chr10_TCF7L2+:E018	chr10	114920378	114920450	73	+		chr11_GRAMD1B+:E011	chr11	123476030	123476186	157	+
chr10_TNKS2-AS1-:E002	chr10	93557570	93557953	384	-		chr11_IL18BP+:E002	chr11	71710109	71710304	196	+
chr10_TRUB1+:E002	chr10	116702404	116702502	99	+		chr11_IL18BP+:E003	chr11	71710305	71710416	112	+
chr10_TRUB1+:E003	chr10	116710853	116710908	56	+		chr11_IL18BP+:E004	chr11	71710417	71710662	246	+
chr10_TRUB1+:E004	chr10	116719485	116719566	82	+		chr11_INCENP+:E007	chr11	61906360	61906477	118	+
chr10_TRUB1+:E005	chr10	116730127	116730199	73	+		chr11_INCENP+:E008	chr11	61907706	61907757	52	+
chr10_TRUB1+:E006	chr10	116731894	116732033	140	+		chr11_JAM3+:E004	chr11	134014136	134014288	153	+
chr10_TRUB1+:E007	chr10	116734088	116734144	57	+		chr11_KIAA1377+:E009	chr11	101857563	101857772	210	+
chr10_TTC40-:E040	chr10	134726159	134726324	166	-		chr11_KIAA1377+:E010	chr11	101863509	101863573	65	+
chr10_TTC40-:E050	chr10	134743209	134743308	100	-		chr11_LOC100129203+:E006	chr11	94966618	94967568	951	+
chr10_TTC40-:E051	chr10	134748256	134748366	111	-		chr11_LOC100506127+:E001	chr11	76092369	76093254	886	+
chr10_TTC40-:E053	chr10	134751056	134751179	124	-		chr11_LOC100506258-:E002	chr11	7471604	7471673	70	-
chr10_TTC40-:E054	chr10	134752093	134752257	165	-		chr11_LOC643733-:E005	chr11	104779562	104779735	174	-
chr10_TTC40-:E057	chr10	134755484	134755608	125	-		chr11_LRP4-:E003	chr11	46885999	46886086	88	-
chr10_TTC40-:E058	chr10	134755940	134756089	150	-		chr11_LRP4-:E004	chr11	46886670	46886737	68	-
chr10_VDAC2+:E004	chr10	76971240	76971417	178	+		chr11_LRP4-:E030	chr11	46917761	46917886	126	-
chr10_VSTM4-:E004	chr10	50272748	50272781	34	-		chr11_MADD+:E024	chr11	47314094	47314147	54	+
chr10_VSTM4-:E005	chr10	50285264	50285371	108	-		chr11_MADD+:E031	chr11	47330531	47330593	63	+
chr10_VSTM4-:E007	chr10	50310217	50311905	1689	-		chr11_MICAL2+:E021	chr11	12263761	12263979	219	+
chr10_WDR11+:E017	chr10	122648590	122648696	107	+		chr11_MICAL2+:E022	chr11	12264218	12264319	102	+
chr10_WDR11+:E018	chr10	122649407	122649521	115	+		chr11_MICAL2+:E023	chr11	12265534	12265659	126	+
chr10_WDR11+:E021	chr10	122660548	122660610	63	+		chr11_MICAL2+:E025	chr11	12277190	12277297	108	+
chr10_WDR11+:E022	chr10	122661769	122661834	66	+		chr11_MPPED2-:E008	chr11	30602041	30602041	1	-
chr10_WDR11+:E023	chr10	122662567	122662744	178	+		chr11_MRE11A-:E021	chr11	94226957	94227040	84	-
chr10_ZDHHC16+:E002	chr10	99210114	99210293	180	+		chr11_MRVI1-:E002	chr11	10602002	10602136	135	-
chr10_ZDHHC16+:E011	chr10	99215359	99215416	58	+		chr11_MTMR2-:E015	chr11	95620776	95620848	73	-
chr10_ZDHHC6-:E006	chr10	114198094	114198147	54	-		chr11_NCAM1+:E006	chr11	113076765	113076902	138	+
chr10_ZFAND4-:E006	chr10	46135264	46135411	148	-		chr11_NCAM1+:E020	chr11	113126596	113126723	128	+
chr10_ZFAND4-:E012	chr10	46158990	46159290	301	-		chr11_NCAM1+:E021	chr11	113130868	113131045	178	+
chr10_ZNF239-:E002	chr10	44063347	44063469	123	-		chr11_NPAT-:E016	chr11	108064684	108064744	61	-
chr10_ZNF239-:E003	chr10	44063470	44063907	438	-		chr11_NRXN2-:E008	chr11	64415691	64415810	120	-
chr10_ZNF33A+:E002	chr10	38301226	38301278	53	+		chr11_NRXN2-:E009	chr11	64416206	64416379	174	-
chr10_ZNF33A+:E004	chr10	38305799	38305802	4	+		chr11_NRXN2-:E010	chr11	64417920	64418110	191	-
chr10_ZNF33A+:E008	chr10	38314276	38314339	64	+		chr11_NUP98-:E035	chr11	3818630	3819022	393	-
chr10_ZNF365+:E002	chr10	64135940	64136695	756	+		chr11_P4HA3-:E010	chr11	74000124	74000175	52	-
chr10_ZNF438-:E013	chr10	31288267	31288446	180	-		chr11_P4HA3-:E011	chr11	74009257	74009406	150	-
chr11_ACCS+:E016	chr11	44104974	44105127	154	+		chr11_PAFAH1B2+:E011	chr11	117046836	117047131	296	+
chr11_ACER3+:E008	chr11	76726060	76726161	102	+		chr11_PIH1D2-:E003	chr11	111941160	111941425	266	-
chr11_ALG8-:E014	chr11	77850540	77850699	160	-		chr11_PLCB3+:E001	chr11	64018995	64019220	226	+
chr11_AMICA1-:E001	chr11	118064442	118065132	691	-		chr11_PLEKHB1+:E007	chr11	73364020	73364059	40	+
chr11_ANAPC15-:E014	chr11	71823696	71823779	84	-		chr11_PRDM10-:E015	chr11	129804996	129805113	118	-
[truncated: 4,767 more rows]

## Sheet: Table 5-Liver vs Heart
List of exons that are differential used in the liver tissue but not in the heart tissue							List of exons that are differential used in the heart tissue but not in the liver tissue
[truncated: 3,954 more rows]

[truncated: 1 more sheets: Table 6- Muscle vs Heart]
