# Supplementary material for: Computational Identification of Tissue-Specific Splicing Regulatory Elements in Human Genes from RNA-Seq Data
Source: PLoS One. 2016 Nov 18;11(11):e0166978. doi: 10.1371/journal.pone.0166978 (PMC5115852; doi:10.1371/journal.pone.0166978)
Supplement: S2 File — (XLSX) [file pone.0166978.s002.xlsx]

## Sheet: Table 1-BrainvsHeart
Putative enhancers and its associated information using 50 nucleotides as the exonic flank size
Brain tissue							Heart tissue
Enhancers	Exonic frequency	Intronic frequency	z-score	P-value	Corrected P-value (FDR)		Enhancers	Exonic frequency	Intronic frequency	z-score	P-value	Corrected P-value (FDR)
CGGATG	0.000250896	3.58e-05	6.42629	1.30752e-10	0		ACGTCCT	9.92e-05	0	4.6953	2.66213e-06	0.0007
CGAGGA	0.000394265	0.00010477	5.98665	2.14212e-09	0		GCGCCG	0.000659298	0.000255068	4.54976	5.3708e-06	0.0007
CGAAGA	0.000250896	5.24e-05	5.46904	4.52486e-08	0		GAAGCC	0.000736863	0.000308766	4.44367	8.84355e-06	0.0007
GAAGAT	0.000597372	0.000239868	5.3226	1.02296e-07	0		GGCGCCGTC	8.31e-05	0	4.27621	1.901e-05	0.0012
GACCGT	0.000179211	2.76e-05	5.28438	1.26133e-07	0		GGCGCCGT	0.000101465	4.52e-06	4.13188	3.59815e-05	0.0014
AACGAC	0.000143369	1.65e-05	5.20858	1.90292e-07	0		CGGAAG	0.000407213	0.000134246	4.10368	4.06622e-05	0.0014
TCGGAT	0.000143369	1.93e-05	4.95945	7.06914e-07	0		GACGAC	0.00017452	2.68e-05	4.09326	4.25354e-05	0.0014
GATGTC	0.00037037	0.000124069	4.92303	8.52135e-07	0		GCCGTC	0.000310258	8.5e-05	4.08732	4.36392e-05	0.0014
GAAGATC	0.00012219	1.39e-05	4.80688	1.53307e-06	0.0001		GGCGCCG	0.000337141	9.9e-05	4.03857	5.37784e-05	0.0015
ACCGGGAG	6.25e-05	0	4.73731	2.16573e-06	0.0001		TTCATC	0.000562342	0.000228219	4.01083	6.05065e-05	0.0015
AAGATG	0.000692951	0.000330852	4.72978	2.24768e-06	0.0001		ACGACG	0.000155129	2.24e-05	3.95272	7.72671e-05	0.0018
GAGAACG	0.000109971	1.11e-05	4.71311	2.4397e-06	0.0001		GGATCC	0.000407213	0.000143196	3.89354	9.8791e-05	0.0021
GATGGA	0.000537634	0.000231596	4.69548	2.65984e-06	0.0001		CAAGATC	0.000138823	1.8e-05	3.85747	0.000114566	0.0022
CGTCGT	0.000143369	2.48e-05	4.50773	6.55246e-06	0.0002		CTCCGA	0.000252085	6.71e-05	3.7526	0.000175009	0.0031
CGACCGT	4.89e-05	0	4.19959	2.67403e-05	0.0008		CCTCCGAC	6.09e-05	0	3.6695	0.000243021	0.0041
CAAGACG	7.33e-05	5.54e-06	4.1176	3.82841e-05	0.001		GCGCCGTC	0.000101465	9.04e-06	3.64697	0.000265347	0.0041
CGAGGAT	7.33e-05	5.54e-06	4.1176	3.82841e-05	0.001		GATCGTC	5.95e-05	0	3.63695	0.000275884	0.0041
TGACGA	0.000143369	3.03e-05	4.10696	4.00907e-05	0.001		TTCGGA	0.00017452	3.58e-05	3.61193	0.000303924	0.0042
GATGAC	0.000382318	0.000159912	4.08513	4.40527e-05	0.001		CGTGGAA	7.93e-05	4.5e-06	3.54326	0.000395215	0.0052
TGAAGA	0.000740741	0.000408051	4.001	6.30748e-05	0.0013		CCGGCG	0.000562342	0.000259543	3.48556	0.000491104	0.0061
CGTCGA	0.000119474	2.21e-05	4.00079	6.31306e-05	0.0013		GCCGCG	0.000620516	0.000299817	3.46072	0.000538728	0.0064
TCTTCG	0.000238949	8e-05	3.95767	7.56844e-05	0.0015		CGGCGG	0.000581734	0.000277442	3.40625	0.000658617	0.0075
CGACCG	0.000131422	2.76e-05	3.94863	7.85989e-05	0.0015		AACAAC	0.000368431	0.000143196	3.3861	0.000708935	0.0077
GTCGTC	0.000143369	3.31e-05	3.92243	8.7661e-05	0.0016		CGGCCG	0.000562342	0.000268492	3.34433	0.000824814	0.0083
TTCGGA	0.000155317	3.86e-05	3.91384	9.08412e-05	0.0016		TCGATC	0.000116347	1.79e-05	3.3421	0.000831469	0.0083
GAGAAC	0.00051374	0.000253653	3.90079	9.5878e-05	0.0016		CGGAAGC	0.00021815	6.3e-05	3.2862	0.00101548	0.0094
TGATGA	0.00051374	0.000253653	3.90079	9.5878e-05	0.0016		GCGCCGT	0.000138823	2.7e-05	3.28419	0.00102275	0.0094
GAAGAAT	0.000219941	7.21e-05	3.83148	0.000127377	0.002		GAAGGC	0.000601125	0.000299817	3.26801	0.00108306	0.0094
GCTGCGC	0.000134409	3.05e-05	3.80764	0.000140298	0.0022		GCGGCG	0.000620516	0.000313241	3.26675	0.00108791	0.0094
ACGTTC	0.000167264	4.69e-05	3.76767	0.000164776	0.0025		CCCGGAA	0.000158655	3.6e-05	3.24718	0.00116553	0.0097
TCGATC	9.56e-05	1.65e-05	3.68052	0.000232761	0.0031		CGCCGG	0.000484778	0.000223744	3.23619	0.00121136	0.0098
GTGACGGC	3.75e-05	0	3.6695	0.000243028	0.0031		CTCCGAC	9.92e-05	1.35e-05	3.20685	0.00134198	0.0103
ATGGACGC	3.75e-05	0	3.6695	0.000243028	0.0031		CGCGCC	0.000581734	0.000290867	3.20417	0.00135453	0.0103
GATGGACG	3.75e-05	0	3.6695	0.000243028	0.0031		GCGGAA	0.000252085	8.5e-05	3.17056	0.00152145	0.0112
CCGGCGAC	3.75e-05	0	3.6695	0.000243028	0.0031		GGATTC	0.00034904	0.000143196	3.12537	0.00177582	0.0127
ATCCGGA	3.67e-05	0	3.63694	0.000275892	0.0033		CCGGAA	0.000271476	9.84e-05	3.09601	0.00196141	0.0136
GATGCC	0.00041816	0.000201268	3.63681	0.000276038	0.0033		GACCGGGC	8.12e-05	9.04e-06	3.07426	0.00211026	0.0141
ATCCCG	0.000167264	4.96e-05	3.62342	0.000290737	0.0034		CGGCGCCGTC	4.26e-05	0	3.0524	0.0022702	0.0141
CCGGCGA	6.11e-05	5.54e-06	3.60824	0.000308278	0.0035		GCGTCG	0.000193911	5.82e-05	3.03853	0.00237737	0.0141
ACGTCCA	6.11e-05	5.54e-06	3.60824	0.000308278	0.0035		TTCGCC	0.000193911	5.82e-05	3.03853	0.00237737	0.0141
TCCACG	0.000250896	9.65e-05	3.59509	0.000324275	0.0036		CGGCGCCGT	4.16e-05	0	3.02373	0.00249682	0.0141
GAAGAA	0.000800478	0.000482492	3.56249	0.000367352	0.0039		TCGGAA	0.00017452	4.92e-05	3.00779	0.00263153	0.0141
ACCGGGA	8.55e-05	1.39e-05	3.55574	0.000376913	0.0039		GGACATCG	4.06e-05	0	2.99613	0.00273427	0.0141
TCGTCCA	4.89e-05	2.77e-06	3.54325	0.000395234	0.0039		CGATCGTC	4.06e-05	0	2.99613	0.00273427	0.0141
TTCGGAT	4.89e-05	2.77e-06	3.54325	0.000395234	0.0039		TCCTGCGA	4.06e-05	0	2.99613	0.00273427	0.0141
GAAGCT	0.000501792	0.000264682	3.51735	0.000435886	0.0042		ATCGCGAC	4.06e-05	0	2.99613	0.00273427	0.0141
GATGAA	0.000501792	0.000264682	3.51735	0.000435886	0.0042		CTGACGGC	4.06e-05	0	2.99613	0.00273427	0.0141
ATGGAC	0.000334528	0.00015164	3.49802	0.000468729	0.0044		ACACCG	0.000155129	4.03e-05	2.99052	0.00278499	0.0141
GAGCGA	0.000203106	7.17e-05	3.49213	0.000479185	0.0044		ATCGTCG	3.97e-05	0	2.96955	0.00298233	0.0141
CGGAAGA	9.78e-05	1.94e-05	3.4766	0.000507812	0.0045		ATCGCGA	3.97e-05	0	2.96955	0.00298233	0.0141
CCGGGA	0.000358423	0.000168183	3.47505	0.00051075	0.0045		ACGTTCG	3.97e-05	0	2.96955	0.00298233	0.0141
TTCGGC	0.000155317	4.69e-05	3.44988	0.000560841	0.0048		TACGCGC	3.97e-05	0	2.96955	0.00298233	0.0141
TGGACCTG	7.5e-05	1.11e-05	3.4227	0.000620022	0.0053		GATTCGC	3.97e-05	0	2.96955	0.00298233	0.0141
AAGATC	0.000298686	0.000132341	3.3925	0.000692569	0.0056		TACGCG	3.88e-05	0	2.94393	0.00324072	0.0146
GAAGATG	0.000256598	0.00010531	3.38492	0.000711983	0.0056		TCAAGATT	6.09e-05	4.52e-06	2.94188	0.00326225	0.0146
CTTCGGA	7.33e-05	1.11e-05	3.3817	0.000720397	0.0056		ACAAGATC	6.09e-05	4.52e-06	2.94188	0.00326225	0.0146
GACGGC	0.000203106	7.44e-05	3.3798	0.00072539	0.0056		CGATGAC	5.95e-05	4.5e-06	2.91158	0.00359609	0.0155
GTGGAG	0.000537634	0.000297767	3.37938	0.000726497	0.0056		GACATCG	5.95e-05	4.5e-06	2.91158	0.00359609	0.0155
TGAAGC	0.000489845	0.000264682	3.35228	0.000801492	0.0061		CCCGCG	0.000581734	0.000313241	2.88283	0.00394119	0.0167
CCGGGAG	0.000171065	5.82e-05	3.27864	0.00104308	0.0077		GGCGCC	0.000562342	0.000299817	2.87687	0.00401638	0.0167
GCGTCG	0.000143369	4.41e-05	3.26833	0.00108184	0.0077		GGCGTC	0.000271476	0.000107397	2.85758	0.00426883	0.0175
TCGTCA	0.000143369	4.41e-05	3.26833	0.00108184	0.0077		CCGCGC	0.000620516	0.000344565	2.838	0.00453973	0.018
GATGAT	0.00037037	0.000184726	3.26779	0.00108392	0.0077		GTGGACA	0.000158655	4.5e-05	2.83698	0.0045543	0.018
ATGACG	0.000131422	3.86e-05	3.23468	0.00121779	0.0085		CGACCA	9.7e-05	1.79e-05	2.82898	0.0046697	0.018
TGGAAC	0.000334528	0.000162669	3.21064	0.00132438	0.0085		ATCGCG	9.7e-05	1.79e-05	2.82898	0.0046697	0.018
ACGATC	0.000119474	3.31e-05	3.20919	0.00133111	0.0085		GTGGAA	0.000368431	0.000170045	2.82115	0.00478511	0.0181
CGGCGGA	6.11e-05	8.31e-06	3.20683	0.00134207	0.0085		CAAGAT	0.000407213	0.000196894	2.8008	0.00509768	0.019
TGACGAA	6.11e-05	8.31e-06	3.20683	0.00134207	0.0085		CTTCGA	0.000155129	4.47e-05	2.79304	0.0052215	0.0192
ATGGACG	6.11e-05	8.31e-06	3.20683	0.00134207	0.0085		CGAAGA	0.000213302	7.61e-05	2.78419	0.00536619	0.0194
ATGACGA	6.11e-05	8.31e-06	3.20683	0.00134207	0.0085		ATCGTC	0.000116347	2.68e-05	2.77356	0.00554464	0.0198
CGGGAG	0.000346476	0.00017094	3.20645	0.00134383	0.0085		AAGACG	0.000193911	6.71e-05	2.7223	0.00648288	0.0228
GATCGT	9.56e-05	2.21e-05	3.20262	0.00136183	0.0085		CGTCCT	0.000232693	8.95e-05	2.71762	0.00657527	0.0228
CGGCGG	0.000322581	0.000157155	3.14515	0.00166001	0.0102		AGAAGCC	0.00021815	8.1e-05	2.69743	0.0069878	0.0239
GAGACC	0.000430108	0.000234353	3.10108	0.00192814	0.0115		CGGCGCC	0.000277646	0.000116946	2.69046	0.00713527	0.0241
ACACCG	0.000167264	6.07e-05	3.09594	0.00196193	0.0115		TCCACG	0.000252085	0.000102922	2.66898	0.00760826	0.0248
GAAGAAG	0.000293255	0.000138566	3.09045	0.00199854	0.0115		GATGGACA	8.12e-05	1.36e-05	2.66781	0.00763477	0.0248
TGGACCT	0.00012219	3.6e-05	3.08749	0.00201851	0.0115		TGTGGACA	8.12e-05	1.36e-05	2.66781	0.00763477	0.0248
GTGACGG	7.33e-05	1.39e-05	3.08073	0.00206493	0.0115		AAGATC	0.00034904	0.00016557	2.65604	0.00790638	0.0253
CGCCGA	0.000131422	4.14e-05	3.07765	0.00208637	0.0115		TGACGGC	7.93e-05	1.35e-05	2.6346	0.00842357	0.0263
GAGATC	0.000358423	0.000184726	3.0732	0.00211777	0.0115		TCTCCGA	7.93e-05	1.35e-05	2.6346	0.00842357	0.0263
GACCCG	0.000238949	0.00010477	3.06997	0.00214077	0.0115		CCGGGC	0.000639907	0.000375889	2.62084	0.00877135	0.0271
CTTCGG	0.000203106	8.27e-05	3.05994	0.00221381	0.0115		TTCGAC	7.76e-05	1.34e-05	2.60251	0.00925437	0.0282
ATGGACC	0.000109971	3.05e-05	3.05441	0.00225506	0.0115		TGGACA	0.000465387	0.000250593	2.57839	0.00992623	0.0299
ACGGATG	4.89e-05	5.54e-06	3.0401	0.00236496	0.0115		ACCGGGC	0.000118991	3.15e-05	2.56972	0.0101782	0.0303
ACTACGC	4.89e-05	5.54e-06	3.0401	0.00236496	0.0115		TGGCGA	0.000116347	3.13e-05	2.53152	0.011357	0.0334
CGTCGTC	4.89e-05	5.54e-06	3.0401	0.00236496	0.0115		GCGTCC	0.00034904	0.00017452	2.48177	0.0130732	0.038
ACGTCGT	4.89e-05	5.54e-06	3.0401	0.00236496	0.0115		GGAAGCC	0.000297477	0.000139436	2.4674	0.0136097	0.039
GGACCGT	4.89e-05	5.54e-06	3.0401	0.00236496	0.0115		TGTGGA	0.000504169	0.000286392	2.46474	0.0137114	0.039
CGACGTT	4.89e-05	5.54e-06	3.0401	0.00236496	0.0115		CGGCGCCG	0.000142051	4.52e-05	2.45209	0.014203	0.0393
ACGACT	0.000119474	3.58e-05	3.03848	0.00237775	0.0115		GGACCGGGC	6.23e-05	9.09e-06	2.45024	0.014276	0.0393
AATCCG	0.000155317	5.51e-05	3.03846	0.00237792	0.0115		CGTCGG	0.000155129	5.37e-05	2.43488	0.0148968	0.0393
AGAACG	0.000179211	6.89e-05	3.03835	0.00237874	0.0115		CGGCGTC	0.000138823	4.5e-05	2.40993	0.0159556	0.0393
GATGGACGC	2.56e-05	0	3.02372	0.00249685	0.0115		GATGGC	0.000387822	0.000205844	2.40496	0.0161743	0.0393
GAATCC	0.000322581	0.000162669	3.00476	0.00265792	0.0115		TTCGGAA	5.95e-05	9e-06	2.39122	0.0167927	0.0393
ACTCCGAC	2.5e-05	0	2.99613	0.00273431	0.0115		GGATCCG	5.95e-05	9e-06	2.39122	0.0167927	0.0393
ATCCGGAG	2.5e-05	0	2.99613	0.00273431	0.0115		ATTCGCC	5.95e-05	9e-06	2.39122	0.0167927	0.0393
AACGACTG	2.5e-05	0	2.99613	0.00273431	0.0115		ATCCGGC	5.95e-05	9e-06	2.39122	0.0167927	0.0393
ACTTCGGA	2.5e-05	0	2.99613	0.00273431	0.0115		CGATCG	5.82e-05	8.95e-06	2.3632	0.0181179	0.0393
TCTTCGGA	2.5e-05	0	2.99613	0.00273431	0.0115		GGACCGG	0.000118991	3.6e-05	2.34896	0.0188258	0.0393
CGTCGACC	2.5e-05	0	2.99613	0.00273431	0.0115		CGAGCGC	0.000118991	3.6e-05	2.34896	0.0188258	0.0393
CTACGCGC	2.5e-05	0	2.99613	0.00273431	0.0115		GGACCGGG	8.12e-05	1.81e-05	2.32863	0.0198789	0.0393
CTTCGGAT	2.5e-05	0	2.99613	0.00273431	0.0115		GCTGCG	0.000368431	0.000196894	2.3203	0.0203244	0.0393
CGGAAGAC	2.5e-05	0	2.99613	0.00273431	0.0115		CGACTG	0.000116347	3.58e-05	2.31105	0.0208303	0.0393
CGACGTTC	2.5e-05	0	2.99613	0.00273431	0.0115		TCCTCGG	9.92e-05	2.7e-05	2.30404	0.0212204	0.0393
GACGGCGA	2.5e-05	0	2.99613	0.00273431	0.0115		TCCGGCG	9.92e-05	2.7e-05	2.30404	0.0212204	0.0393
ACGCGA	8.36e-05	1.93e-05	2.99577	0.00273752	0.0115		CGAGGAC	7.93e-05	1.8e-05	2.29607	0.0216718	0.0393
AAGACG	0.000191159	7.72e-05	2.99354	0.00275765	0.0115		GCTGACG	7.93e-05	1.8e-05	2.29607	0.0216718	0.0393
GGACGC	0.000191159	7.72e-05	2.99354	0.00275765	0.0115		TCTTCGA	7.93e-05	1.8e-05	2.29607	0.0216718	0.0393
ACGTCC	0.000143369	4.96e-05	2.9821	0.00286281	0.0116		CTCGACC	7.93e-05	1.8e-05	2.29607	0.0216718	0.0393
ACATCG	0.000143369	4.96e-05	2.9821	0.00286281	0.0116		CCGACGG	7.93e-05	1.8e-05	2.29607	0.0216718	0.0393
GGAACG	0.000167264	6.34e-05	2.97484	0.00293144	0.0116		TCTTCG	0.000155129	5.82e-05	2.27137	0.0231246	0.0393
TCCGGA	0.000167264	6.34e-05	2.97484	0.00293144	0.0116		GAATCG	9.7e-05	2.68e-05	2.26923	0.0232545	0.0393
AAGAAG	0.000692951	0.000441136	2.97232	0.00295555	0.0116		ATTCGC	9.7e-05	2.68e-05	2.26923	0.0232545	0.0393
CTACGCG	2.44e-05	0	2.96955	0.00298237	0.0116		CGAGGA	0.000213302	9.4e-05	2.26469	0.023532	0.0393
TACGCGC	2.44e-05	0	2.96955	0.00298237	0.0116		TACCGG	7.76e-05	1.79e-05	2.26459	0.023538	0.0393
CAAGACGA	3.75e-05	2.79e-06	2.94187	0.00326234	0.0124		CTCCTG	0.000891991	0.000608583	2.25595	0.0240738	0.0393
GCGGACGC	3.75e-05	2.79e-06	2.94187	0.00326234	0.0124		CCTGCGC	0.000178486	7.2e-05	2.25575	0.0240865	0.0393
TCAAGACG	3.75e-05	2.79e-06	2.94187	0.00326234	0.0124		CGCCTG	0.000368431	0.000201369	2.24206	0.0249578	0.0393
GACGTCG	3.67e-05	2.77e-06	2.91157	0.00359619	0.013		CGCGCG	0.000445996	0.000259543	2.22433	0.0261263	0.0393
TCGACCG	3.67e-05	2.77e-06	2.91157	0.00359619	0.013		CGTGGA	0.00017452	7.16e-05	2.20987	0.0271143	0.0393
TCGGATG	3.67e-05	2.77e-06	2.91157	0.00359619	0.013		GAAGTT	0.000426605	0.000246118	2.20835	0.0272197	0.0393
GCGGAC	0.000155317	5.79e-05	2.91106	0.00360209	0.013		GATGGACAC	4.16e-05	4.54e-06	2.19884	0.0278897	0.0393
TGACGG	0.000155317	5.79e-05	2.91106	0.00360209	0.013		GCCGCGC	0.000277646	0.000139436	2.18162	0.0291376	0.0393
ATCCGG	0.000155317	5.79e-05	2.91106	0.00360209	0.013		CGGCGCCGTCG	2.18e-05	0	2.17945	0.029298	0.0393
CGACTG	0.000119474	3.86e-05	2.87645	0.00402179	0.0144		CGACGCGC	4.06e-05	4.52e-06	2.17382	0.0297189	0.0393
GGACAT	0.000334528	0.000176454	2.87175	0.00408203	0.0145		TCAAGATC	4.06e-05	4.52e-06	2.17382	0.0297189	0.0393
GAGACCG	6.11e-05	1.11e-05	2.86468	0.00417428	0.0146		TCGCGGAC	4.06e-05	4.52e-06	2.17382	0.0297189	0.0393
ATCCGGC	6.11e-05	1.11e-05	2.86468	0.00417428	0.0146		TCTTCGGA	4.06e-05	4.52e-06	2.17382	0.0297189	0.0393
GGACCG	0.000167264	6.62e-05	2.85751	0.00426985	0.0147		CGCTGA	0.000193911	8.5e-05	2.17077	0.0299483	0.0393
GACGTC	0.000167264	6.62e-05	2.85751	0.00426985	0.0147		GCTGCGGACC	2.13e-05	0	2.15837	0.0308992	0.0393
TCAAGAA	0.000195503	8.31e-05	2.84716	0.00441117	0.0151		GAAGAAGACT	2.13e-05	0	2.15837	0.0308992	0.0393
TCCTCGG	9.78e-05	2.77e-05	2.83694	0.00455482	0.0155		GCGCGCGACG	2.13e-05	0	2.15837	0.0308992	0.0393
CTTCCGG	8.55e-05	2.22e-05	2.81146	0.00493166	0.0164		GAGACCGGGC	2.13e-05	0	2.15837	0.0308992	0.0393
CGAGGAC	8.55e-05	2.22e-05	2.81146	0.00493166	0.0164		CCCGGAATCC	2.13e-05	0	2.15837	0.0308992	0.0393
TGGACCG	8.55e-05	2.22e-05	2.81146	0.00493166	0.0164		GATGGACAAC	2.13e-05	0	2.15837	0.0308992	0.0393
TGGACC	0.000322581	0.00017094	2.80092	0.00509579	0.0168		GGCGCCGTCG	2.13e-05	0	2.15837	0.0308992	0.0393
TTCTTC	0.000752688	0.000501792	2.79361	0.00521225	0.0169		CGGAGACCGA	2.13e-05	0	2.15837	0.0308992	0.0393
ACGTCG	9.56e-05	2.76e-05	2.79301	0.00522207	0.0169		TCGCGGA	3.97e-05	4.5e-06	2.14968	0.0315809	0.0393
CTACGC	9.56e-05	2.76e-05	2.79301	0.00522207	0.0169		TCGATCC	3.97e-05	4.5e-06	2.14968	0.0315809	0.0393
CGATCC	0.000131422	4.69e-05	2.78413	0.00536709	0.0171		CTTCGAC	3.97e-05	4.5e-06	2.14968	0.0315809	0.0393
TCATCG	0.000131422	4.69e-05	2.78413	0.00536709	0.0171		CGGAACC	3.97e-05	4.5e-06	2.14968	0.0315809	0.0393
GGAGAC	0.00046595	0.000278467	2.76123	0.00575848	0.0182		ACGGACC	3.97e-05	4.5e-06	2.14968	0.0315809	0.0393
TGATGAA	0.000207722	9.42e-05	2.73129	0.00630873	0.0198		CCGGAAT	3.97e-05	4.5e-06	2.14968	0.0315809	0.0393
GAAGGA	0.000633214	0.000410808	2.72713	0.00638881	0.0199		CGATCGT	3.97e-05	4.5e-06	2.14968	0.0315809	0.0393
TCGTCC	0.000119474	4.14e-05	2.72225	0.00648381	0.0201		ACCGCGA	3.97e-05	4.5e-06	2.14968	0.0315809	0.0393
GTGACG	0.000143369	5.51e-05	2.71756	0.00657648	0.0201		GATCGAC	3.97e-05	4.5e-06	2.14968	0.0315809	0.0393
CTCCGA	0.000143369	5.51e-05	2.71756	0.00657648	0.0201		CGCCGA	0.000213302	9.84e-05	2.14648	0.0318344	0.0393
TTCATC	0.000442055	0.000264682	2.68018	0.00735827	0.0223		TCAAGAT	0.000118991	4.05e-05	2.14635	0.0318451	0.0393
CGGAACCG	5e-05	8.36e-06	2.6678	0.00763507	0.023		ATCGCGACC	2.08e-05	0	2.13809	0.0325091	0.0393
CAAGAAG	0.000183284	8.04e-05	2.66637	0.00766757	0.023		CTTCGGCGA	2.08e-05	0	2.13809	0.0325091	0.0393
TCAACG	0.000107527	3.58e-05	2.66294	0.00774608	0.023		GACGGAATC	2.08e-05	0	2.13809	0.0325091	0.0393
GGATTC	0.000298686	0.000159912	2.65428	0.00794789	0.0235		CGGAGACCG	2.08e-05	0	2.13809	0.0325091	0.0393
ACGACTG	4.89e-05	8.31e-06	2.63459	0.00842389	0.0241		GATGGACAT	2.08e-05	0	2.13809	0.0325091	0.0393
GTGACGA	4.89e-05	8.31e-06	2.63459	0.00842389	0.0241		CTGCGGACC	2.08e-05	0	2.13809	0.0325091	0.0393
GAACGCC	4.89e-05	8.31e-06	2.63459	0.00842389	0.0241		CTCCTGCGA	2.08e-05	0	2.13809	0.0325091	0.0393
TCCGGAA	4.89e-05	8.31e-06	2.63459	0.00842389	0.0241		CCTCCGACG	2.08e-05	0	2.13809	0.0325091	0.0393
TGCGGAC	4.89e-05	8.31e-06	2.63459	0.00842389	0.0241		ACGCGGACC	2.08e-05	0	2.13809	0.0325091	0.0393
ACGGTC	9.56e-05	3.03e-05	2.60831	0.00909917	0.0259		AGACCGGGC	2.08e-05	0	2.13809	0.0325091	0.0393
GCCGCGA	8.55e-05	2.49e-05	2.60313	0.00923771	0.026		TCTTCGGAC	2.08e-05	0	2.13809	0.0325091	0.0393
TACGCG	4.78e-05	8.27e-06	2.6025	0.00925471	0.026		CCGGAATCC	2.08e-05	0	2.13809	0.0325091	0.0393
TGGACA	0.000454002	0.000278467	2.59455	0.00947161	0.0264		ATGGACAAC	2.08e-05	0	2.13809	0.0325091	0.0393
CCGGAA	0.000191159	8.82e-05	2.58874	0.00963278	0.0267		GCTGACGGC	2.08e-05	0	2.13809	0.0325091	0.0393
GGACTG	0.000358423	0.000206782	2.57874	0.00991605	0.0273		TGTGGACAT	2.08e-05	0	2.13809	0.0325091	0.0393
CCGTGGA	7.33e-05	1.94e-05	2.56969	0.0101789	0.0273		ACGGACCTG	2.08e-05	0	2.13809	0.0325091	0.0393
GGCGTCG	7.33e-05	1.94e-05	2.56969	0.0101789	0.0273		CAGACGAAC	2.08e-05	0	2.13809	0.0325091	0.0393
GCGGACG	6.11e-05	1.39e-05	2.56708	0.010256	0.0273		CGCGCGACG	2.08e-05	0	2.13809	0.0325091	0.0393
ACGATCC	6.11e-05	1.39e-05	2.56708	0.010256	0.0273		CCGACGGAT	2.08e-05	0	2.13809	0.0325091	0.0393
CGCTGA	0.000250896	0.000129584	2.56342	0.0103646	0.0273		GCAAGACGA	2.08e-05	0	2.13809	0.0325091	0.0393
CCGGCG	0.000250896	0.000129584	2.56342	0.0103646	0.0273		TGGACCGGG	2.08e-05	0	2.13809	0.0325091	0.0393
TCCGGG	0.000250896	0.000129584	2.56342	0.0103646	0.0273		CGTGACGGC	2.08e-05	0	2.13809	0.0325091	0.0393
CGGACG	8.36e-05	2.48e-05	2.5621	0.0104042	0.0273		TCTTCGGAA	2.08e-05	0	2.13809	0.0325091	0.0393
GGAATCC	0.000146628	6.1e-05	2.52458	0.0115837	0.0302		GCTGCGGAC	2.08e-05	0	2.13809	0.0325091	0.0393
GAGGAC	0.000430108	0.000264682	2.5091	0.012104	0.0314		CCCGGAATC	2.08e-05	0	2.13809	0.0325091	0.0393
TCGGCG	0.000107527	3.86e-05	2.50424	0.0122714	0.0315		GAGCGACGG	2.08e-05	0	2.13809	0.0325091	0.0393
CGCGAC	0.000107527	3.86e-05	2.50424	0.0122714	0.0315		TGGACGCGC	2.08e-05	0	2.13809	0.0325091	0.0393
GAGAGC	0.000454002	0.000283981	2.49516	0.01259	0.0321		ACGCGACCA	2.08e-05	0	2.13809	0.0325091	0.0393
ACCTCG	0.000191159	9.1e-05	2.49356	0.0126469	0.0321		GATGAC	0.000310258	0.00016557	2.13375	0.0328633	0.0393
GAAGTC	0.000334528	0.000192997	2.49128	0.0127283	0.0321		CGCGTC	0.000232693	0.000111872	2.13246	0.032969	0.0393
CTTCGA	0.000143369	6.07e-05	2.47165	0.013449	0.0337		CGCGGA	0.000252085	0.000125296	2.12582	0.033518	0.0393
GGCGCC	0.000298686	0.000168183	2.45216	0.0142002	0.0354		GATGTC	0.000271476	0.000138721	2.12465	0.033616	0.0393
ACGGCG	9.56e-05	3.31e-05	2.43485	0.0148982	0.0366		TGGACT	0.000407213	0.000237168	2.12234	0.0338091	0.0393
ACGGAT	9.56e-05	3.31e-05	2.43485	0.0148982	0.0366		ATCCTG	0.000407213	0.000237168	2.12234	0.0338091	0.0393
CGGCGA	0.000119474	4.69e-05	2.43459	0.0149086	0.0366		TGAAGACG	2.03e-05	0	2.11858	0.0341258	0.0393
TGACCG	0.000167264	7.72e-05	2.42153	0.0154554	0.0372		ACGACGGG	2.03e-05	0	2.11858	0.0341258	0.0393
TCTCCGGA	3.75e-05	5.57e-06	2.4202	0.0155119	0.0372		AATCCGGC	2.03e-05	0	2.11858	0.0341258	0.0393
CCGCGGAC	3.75e-05	5.57e-06	2.4202	0.0155119	0.0372		CCGAAGAC	2.03e-05	0	2.11858	0.0341258	0.0393
CCGTGGAG	3.75e-05	5.57e-06	2.4202	0.0155119	0.0372		ATCGTCGA	2.03e-05	0	2.11858	0.0341258	0.0393
CTCCGGA	8.55e-05	2.77e-05	2.4099	0.0159568	0.0377		CTCCGACG	2.03e-05	0	2.11858	0.0341258	0.0393
GAAGACG	8.55e-05	2.77e-05	2.4099	0.0159568	0.0377		GACTTCGC	2.03e-05	0	2.11858	0.0341258	0.0393
CGTGGAG	8.55e-05	2.77e-05	2.4099	0.0159568	0.0377		GAGCGACG	2.03e-05	0	2.11858	0.0341258	0.0393
CTTCGC	0.000191159	9.37e-05	2.40056	0.0163699	0.038		CCGGAATC	2.03e-05	0	2.11858	0.0341258	0.0393
TCGTCGT	3.67e-05	5.54e-06	2.39121	0.0167931	0.038		CGGAACCT	2.03e-05	0	2.11858	0.0341258	0.0393
CGAAGCT	3.67e-05	5.54e-06	2.39121	0.0167931	0.038		CAGACGAA	2.03e-05	0	2.11858	0.0341258	0.0393
ACTCCGG	3.67e-05	5.54e-06	2.39121	0.0167931	0.038		GATTCGCC	2.03e-05	0	2.11858	0.0341258	0.0393
CGTCGAC	3.67e-05	5.54e-06	2.39121	0.0167931	0.038		CAAGACGA	2.03e-05	0	2.11858	0.0341258	0.0393
ATCGACC	3.67e-05	5.54e-06	2.39121	0.0167931	0.038		CGACGGAT	2.03e-05	0	2.11858	0.0341258	0.0393
AACGACT	3.67e-05	5.54e-06	2.39121	0.0167931	0.038		ATTCGCCG	2.03e-05	0	2.11858	0.0341258	0.0393
ATGACGC	3.67e-05	5.54e-06	2.39121	0.0167931	0.038		TGGCGACG	2.03e-05	0	2.11858	0.0341258	0.0393
GACGCA	0.000131422	5.51e-05	2.38715	0.0169795	0.038		TTGACGGC	2.03e-05	0	2.11858	0.0341258	0.0393
GGAAGA	0.000692951	0.00048525	2.36637	0.0179636	0.038		GCGCGGAT	2.03e-05	0	2.11858	0.0341258	0.0393
GGACGT	0.000143369	6.34e-05	2.35489	0.0185284	0.038		TGCGGACC	2.03e-05	0	2.11858	0.0341258	0.0393
AGAAGA	0.000645161	0.00044665	2.35396	0.0185744	0.038		CGTGACGG	2.03e-05	0	2.11858	0.0341258	0.0393
TCGCCG	0.000107527	4.14e-05	2.35346	0.0185998	0.038		CGCGACCA	2.03e-05	0	2.11858	0.0341258	0.0393
ACTACG	0.000107527	4.14e-05	2.35346	0.0185998	0.038		TCGCGACC	2.03e-05	0	2.11858	0.0341258	0.0393
GCTGCG	0.000250896	0.000137855	2.33764	0.0194058	0.038		ACTCCGAC	2.03e-05	0	2.11858	0.0341258	0.0393
CGTCCA	0.000155317	7.17e-05	2.33344	0.0196253	0.038		ACGTTCGA	2.03e-05	0	2.11858	0.0341258	0.0393
GGAAGACG	5e-05	1.11e-05	2.32861	0.0198796	0.038		CCCGGAAT	2.03e-05	0	2.11858	0.0341258	0.0393
GAAGATT	0.000134409	5.82e-05	2.31526	0.020599	0.038		ACGTTCGC	2.03e-05	0	2.11858	0.0341258	0.0393
GATGGAC	9.78e-05	3.6e-05	2.31473	0.0206279	0.038		GGAGACCT	2.03e-05	0	2.11858	0.0341258	0.0393
AGCGTC	0.000179211	8.82e-05	2.31247	0.0207516	0.038		CTCCGGAA	2.03e-05	0	2.11858	0.0341258	0.0393
CGACGT	7.17e-05	2.21e-05	2.31102	0.0208316	0.038		GGACACGC	2.03e-05	0	2.11858	0.0341258	0.0393
TTCCGG	0.000191159	9.65e-05	2.30964	0.020908	0.038		ACGCGGAC	2.03e-05	0	2.11858	0.0341258	0.0393
TCTCCG	0.000191159	9.65e-05	2.30964	0.020908	0.038		TTCGGCGA	2.03e-05	0	2.11858	0.0341258	0.0393
CTTCGGC	6.11e-05	1.66e-05	2.30402	0.0212214	0.038		GCTGACGA	2.03e-05	0	2.11858	0.0341258	0.0393
CTGACGG	6.11e-05	1.66e-05	2.30402	0.0212214	0.038		CCGACGGA	2.03e-05	0	2.11858	0.0341258	0.0393
GCGGATG	6.11e-05	1.66e-05	2.30402	0.0212214	0.038		TCAAGACG	2.03e-05	0	2.11858	0.0341258	0.0393
TGGACGC	6.11e-05	1.66e-05	2.30402	0.0212214	0.038		ACGGACCT	2.03e-05	0	2.11858	0.0341258	0.0393
ACCGCGG	6.11e-05	1.66e-05	2.30402	0.0212214	0.038		CGGCGTCC	0.000101465	3.16e-05	2.10414	0.0353664	0.0395
GCTGTCG	6.11e-05	1.66e-05	2.30402	0.0212214	0.038		GGATTCG	1.98e-05	0	2.09979	0.0357475	0.0395
GACGAA	0.000119474	4.96e-05	2.29994	0.0214518	0.038		TGGCGAC	1.98e-05	0	2.09979	0.0357475	0.0395
ACGCGAC	4.89e-05	1.11e-05	2.29606	0.0216725	0.038		AAGACGA	1.98e-05	0	2.09979	0.0357475	0.0395
CGGCGAC	4.89e-05	1.11e-05	2.29606	0.0216725	0.038		GACGATC	1.98e-05	0	2.09979	0.0357475	0.0395
CTCGGAT	4.89e-05	1.11e-05	2.29606	0.0216725	0.038		CGTGACG	1.98e-05	0	2.09979	0.0357475	0.0395
AATCCGG	4.89e-05	1.11e-05	2.29606	0.0216725	0.038		TCGAGCG	1.98e-05	0	2.09979	0.0357475	0.0395
TGACGGC	4.89e-05	1.11e-05	2.29606	0.0216725	0.038		CGATCGA	1.98e-05	0	2.09979	0.0357475	0.0395
ACTTCGC	4.89e-05	1.11e-05	2.29606	0.0216725	0.038		GAATCGA	1.98e-05	0	2.09979	0.0357475	0.0395
GACATCG	4.89e-05	1.11e-05	2.29606	0.0216725	0.038		GGACAC	0.000368431	0.000210319	2.08955	0.0366578	0.0404
CCGCGAC	4.89e-05	1.11e-05	2.29606	0.0216725	0.038		GCGGGA	0.00034904	0.000196894	2.07454	0.0380296	0.0415
ACAACGC	4.89e-05	1.11e-05	2.29606	0.0216725	0.038		TGATGA	0.00034904	0.000196894	2.07454	0.0380296	0.0415
GACGACT	4.89e-05	1.11e-05	2.29606	0.0216725	0.038		ACTGCGG	9.92e-05	3.15e-05	2.06847	0.0385956	0.042
TGGAACG	4.89e-05	1.11e-05	2.29606	0.0216725	0.038		TGAAGCC	0.000138823	5.4e-05	2.06105	0.039298	0.0423
CAGACGA	4.89e-05	1.11e-05	2.29606	0.0216725	0.038		GAAGAAT	0.000138823	5.4e-05	2.06105	0.039298	0.0423
GGAGACC	0.000146628	6.65e-05	2.2947	0.0217502	0.038		GAGCGC	0.000310258	0.000170045	2.04853	0.0405086	0.0435
CAAGAAGA	8.75e-05	3.06e-05	2.27172	0.0231036	0.038		GATCGA	9.7e-05	3.13e-05	2.03395	0.0419571	0.0448
TCGTCG	9.56e-05	3.58e-05	2.27134	0.0231266	0.038		CGAAGC	0.000232693	0.000116347	2.02628	0.0427356	0.0455
ACCGCG	0.000131422	5.79e-05	2.26464	0.0235351	0.038		CGTCCA	0.000135738	5.37e-05	2.02055	0.0433269	0.0457
TCGTTC	0.000131422	5.79e-05	2.26464	0.0235351	0.038		ACGTCC	0.000135738	5.37e-05	2.02055	0.0433269	0.0457
TCACCG	0.000131422	5.79e-05	2.26464	0.0235351	0.038		CCGTGGAG	6.09e-05	1.36e-05	2.01664	0.0437329	0.0459
ACAAGACGAA	2.62e-05	2.81e-06	2.22478	0.0260962	0.038		GCGGGAC	7.93e-05	2.25e-05	2.00601	0.044855	0.0465
TGGACG	0.000167264	8.27e-05	2.22101	0.0263503	0.038		CGACGCG	7.93e-05	2.25e-05	2.00601	0.044855	0.0465
ACAACG	0.000107527	4.41e-05	2.20983	0.0271169	0.038		AGCGACC	7.93e-05	2.25e-05	2.00601	0.044855	0.0465
CTCCGCGGACGC	1.38e-05	0	2.2014	0.0277077	0.038		CCGCGCG	0.000277646	0.000148432	1.99576	0.04596	0.0475
CAAGACGAA	2.56e-05	2.8e-06	2.19883	0.02789	0.038		GGCGTCG	5.95e-05	1.35e-05	1.98845	0.0467621	0.0478
CGGAAGAAT	2.56e-05	2.8e-06	2.19883	0.02789	0.038		ATGACGT	5.95e-05	1.35e-05	1.98845	0.0467621	0.0478
CCGCGGACC	2.56e-05	2.8e-06	2.19883	0.02789	0.038		GCTGCGG	0.000178486	8.1e-05	1.98729	0.0468905	0.0478
GGAAGACGA	2.56e-05	2.8e-06	2.19883	0.02789	0.038		CGATGA	7.76e-05	2.24e-05	1.97495	0.0482743	0.0491
ACAAGACGA	2.56e-05	2.8e-06	2.19883	0.02789	0.038		CGTGCG	0.000155129	6.71e-05	1.97004	0.0488344	0.0494
AATCGA	8.36e-05	3.03e-05	2.18911	0.0285886	0.038		CGACGA	5.82e-05	1.34e-05	1.96118	0.0498577	0.0499
AGAAGCT	0.000171065	8.59e-05	2.18155	0.0291427	0.038		TACGTC	5.82e-05	1.34e-05	1.96118	0.0498577	0.0499
GAATCCGGAGC	1.34e-05	0	2.17945	0.0292981	0.038		CGTTCG	5.82e-05	1.34e-05	1.96118	0.0498577	0.0499
TCCGCGGACGC	1.34e-05	0	2.17945	0.0292981	0.038
GGAAGAAGATT	1.34e-05	0	2.17945	0.0292981	0.038
TCTCCGGAATC	1.34e-05	0	2.17945	0.0292981	0.038
CTCCGCGGACG	1.34e-05	0	2.17945	0.0292981	0.038
CTCGTCGTCTG	1.34e-05	0	2.17945	0.0292981	0.038
CCGGAG	0.000238949	0.000135098	2.17849	0.0293697	0.038
CCCGGA	0.000238949	0.000135098	2.17849	0.0293697	0.038
GGCGTCGT	2.5e-05	2.79e-06	2.17381	0.0297192	0.038
GAGAACGT	2.5e-05	2.79e-06	2.17381	0.0297192	0.038
TGACGAAC	2.5e-05	2.79e-06	2.17381	0.0297192	0.038
GAACGTCG	2.5e-05	2.79e-06	2.17381	0.0297192	0.038
GCGTCGTC	2.5e-05	2.79e-06	2.17381	0.0297192	0.038
GGCGGATG	2.5e-05	2.79e-06	2.17381	0.0297192	0.038
GACGGATG	2.5e-05	2.79e-06	2.17381	0.0297192	0.038
CTCGTCGT	2.5e-05	2.79e-06	2.17381	0.0297192	0.038
CGTGACGG	2.5e-05	2.79e-06	2.17381	0.0297192	0.038
CAACGCGC	2.5e-05	2.79e-06	2.17381	0.0297192	0.038
CGCGGACG	2.5e-05	2.79e-06	2.17381	0.0297192	0.038
CCCGCGGA	2.5e-05	2.79e-06	2.17381	0.0297192	0.038
TCCTCGGA	2.5e-05	2.79e-06	2.17381	0.0297192	0.038
CCGTGGAC	2.5e-05	2.79e-06	2.17381	0.0297192	0.038
GAGACCGA	2.5e-05	2.79e-06	2.17381	0.0297192	0.038
CGCGGACC	2.5e-05	2.79e-06	2.17381	0.0297192	0.038
ACAAGACG	2.5e-05	2.79e-06	2.17381	0.0297192	0.038
GATGACGC	2.5e-05	2.79e-06	2.17381	0.0297192	0.038
CGCGGGAC	2.5e-05	2.79e-06	2.17381	0.0297192	0.038
TCGTCGTC	2.5e-05	2.79e-06	2.17381	0.0297192	0.038
AGACGA	0.000119474	5.24e-05	2.17073	0.0299516	0.038
CGATGA	0.000119474	5.24e-05	2.17073	0.0299516	0.038
ACTCCG	0.000119474	5.24e-05	2.17073	0.0299516	0.038
GGATCCGGAA	1.31e-05	0	2.15837	0.0308993	0.038
AGCGTCGTCG	1.31e-05	0	2.15837	0.0308993	0.038
CCGCGACGGG	1.31e-05	0	2.15837	0.0308993	0.038
AATCCGGAGC	1.31e-05	0	2.15837	0.0308993	0.038
GAATCCGGAG	1.31e-05	0	2.15837	0.0308993	0.038
ACGATCCGGG	1.31e-05	0	2.15837	0.0308993	0.038
CCGCGGACGC	1.31e-05	0	2.15837	0.0308993	0.038
TTCTTCGGAT	1.31e-05	0	2.15837	0.0308993	0.038
GAAGAAGACG	1.31e-05	0	2.15837	0.0308993	0.038
TCCGCGGACG	1.31e-05	0	2.15837	0.0308993	0.038
CGGCGTCGTC	1.31e-05	0	2.15837	0.0308993	0.038
TGGAACGTCT	1.31e-05	0	2.15837	0.0308993	0.038
GGAAGACGAA	1.31e-05	0	2.15837	0.0308993	0.038
GATGGACACG	1.31e-05	0	2.15837	0.0308993	0.038
CTCCGGAATC	1.31e-05	0	2.15837	0.0308993	0.038
TCGTCGTCTG	1.31e-05	0	2.15837	0.0308993	0.038
TCTCCGGAGC	1.31e-05	0	2.15837	0.0308993	0.038
ACCTCGGACC	1.31e-05	0	2.15837	0.0308993	0.038
CTCCGCGGAC	1.31e-05	0	2.15837	0.0308993	0.038
GGACCGGGAG	1.31e-05	0	2.15837	0.0308993	0.038
CCCGCGGACC	1.31e-05	0	2.15837	0.0308993	0.038
GCGGAATCCG	1.31e-05	0	2.15837	0.0308993	0.038
CCTGCGGACC	1.31e-05	0	2.15837	0.0308993	0.038
TGGCGACCGA	1.31e-05	0	2.15837	0.0308993	0.038
CTCGTCGTCT	1.31e-05	0	2.15837	0.0308993	0.038
TCTCCGGAAT	1.31e-05	0	2.15837	0.0308993	0.038
GACTGC	0.000274791	0.000162669	2.15755	0.030963	0.038
TTGACGA	2.44e-05	2.77e-06	2.14967	0.0315812	0.038
GAATCGA	2.44e-05	2.77e-06	2.14967	0.0315812	0.038
CCGTCGT	2.44e-05	2.77e-06	2.14967	0.0315812	0.038
TTCGGCG	2.44e-05	2.77e-06	2.14967	0.0315812	0.038
ACGGCGA	2.44e-05	2.77e-06	2.14967	0.0315812	0.038
TCAAGACGA	1.28e-05	0	2.13809	0.0325092	0.038
CGTGACGGC	1.28e-05	0	2.13809	0.0325092	0.038
GAATCCGGA	1.28e-05	0	2.13809	0.0325092	0.038
CTGCGGACC	1.28e-05	0	2.13809	0.0325092	0.038
GAACAACGC	1.28e-05	0	2.13809	0.0325092	0.038
TCCGCGGAC	1.28e-05	0	2.13809	0.0325092	0.038
ACCTCGGAC	1.28e-05	0	2.13809	0.0325092	0.038
TCTTCGGAT	1.28e-05	0	2.13809	0.0325092	0.038
GATGACGGC	1.28e-05	0	2.13809	0.0325092	0.038
GAAGACGAA	1.28e-05	0	2.13809	0.0325092	0.038
GGCGTCGTC	1.28e-05	0	2.13809	0.0325092	0.038
TGGACATCG	1.28e-05	0	2.13809	0.0325092	0.038
ATCGACCGT	1.28e-05	0	2.13809	0.0325092	0.038
GGAACGTCT	1.28e-05	0	2.13809	0.0325092	0.038
CCGCGACGG	1.28e-05	0	2.13809	0.0325092	0.038
CCGTGGACT	1.28e-05	0	2.13809	0.0325092	0.038
TACCGGGAG	1.28e-05	0	2.13809	0.0325092	0.038
CCGTGGACG	1.28e-05	0	2.13809	0.0325092	0.038
TCCTCGGAA	1.28e-05	0	2.13809	0.0325092	0.038
CGATGACGC	1.28e-05	0	2.13809	0.0325092	0.038
GGATCCGGA	1.28e-05	0	2.13809	0.0325092	0.038
GATCCGGAA	1.28e-05	0	2.13809	0.0325092	0.038
CGTCGACCA	1.28e-05	0	2.13809	0.0325092	0.038
CGGAAGACT	1.28e-05	0	2.13809	0.0325092	0.038
CGACGTTCG	1.28e-05	0	2.13809	0.0325092	0.038
GATGGACAC	1.28e-05	0	2.13809	0.0325092	0.038
CCGCGGACG	1.28e-05	0	2.13809	0.0325092	0.038
GACCGGGAG	1.28e-05	0	2.13809	0.0325092	0.038
AGAACGTCG	1.28e-05	0	2.13809	0.0325092	0.038
GGCGGACGC	1.28e-05	0	2.13809	0.0325092	0.038
ATCCGGAGA	1.28e-05	0	2.13809	0.0325092	0.038
CCTGCGGAC	1.28e-05	0	2.13809	0.0325092	0.038
CGCGACGGG	1.28e-05	0	2.13809	0.0325092	0.038
GCGTCGTCG	1.28e-05	0	2.13809	0.0325092	0.038
CGTCGACCG	1.28e-05	0	2.13809	0.0325092	0.038
ATGGACACG	1.28e-05	0	2.13809	0.0325092	0.038
ACTACGCGC	1.28e-05	0	2.13809	0.0325092	0.038
TCTCCGGAG	1.28e-05	0	2.13809	0.0325092	0.038
ATCCGGAGC	1.28e-05	0	2.13809	0.0325092	0.038
CGATCCGGG	1.28e-05	0	2.13809	0.0325092	0.038
TCCGGAATC	1.28e-05	0	2.13809	0.0325092	0.038
CGGCGGATG	1.28e-05	0	2.13809	0.0325092	0.038
ATCCTGCGC	1.28e-05	0	2.13809	0.0325092	0.038
ACGGAATCC	1.28e-05	0	2.13809	0.0325092	0.038
TGGAACGTC	1.28e-05	0	2.13809	0.0325092	0.038
CCGGCGACG	1.28e-05	0	2.13809	0.0325092	0.038
CTCCGGAAT	1.28e-05	0	2.13809	0.0325092	0.038
AGAGACCGT	1.28e-05	0	2.13809	0.0325092	0.038
TTCTTCGGA	1.28e-05	0	2.13809	0.0325092	0.038
AATCCGGAG	1.28e-05	0	2.13809	0.0325092	0.038
TCGTCGTCT	1.28e-05	0	2.13809	0.0325092	0.038
TCGTCGTCA	1.28e-05	0	2.13809	0.0325092	0.038
CGTGGA	0.000179211	9.37e-05	2.12753	0.0333758	0.038
CTCCGT	0.000167264	8.55e-05	2.12458	0.0336216	0.038
CGGCGC	0.000250896	0.000146126	2.12223	0.0338183	0.038
AATCCGGA	1.25e-05	0	2.11858	0.034126	0.038
CTCGACCG	1.25e-05	0	2.11858	0.034126	0.038
ATCCGGAA	1.25e-05	0	2.11858	0.034126	0.038
CGTCGTCG	1.25e-05	0	2.11858	0.034126	0.038
CGGCGGAT	1.25e-05	0	2.11858	0.034126	0.038
CGGACTGA	1.25e-05	0	2.11858	0.034126	0.038
GCGACCGT	1.25e-05	0	2.11858	0.034126	0.038
CTCGTCGA	1.25e-05	0	2.11858	0.034126	0.038
GACGTCGT	1.25e-05	0	2.11858	0.034126	0.038
TCCGGAAT	1.25e-05	0	2.11858	0.034126	0.038
TCGACTGA	1.25e-05	0	2.11858	0.034126	0.038
GTCGACCG	1.25e-05	0	2.11858	0.034126	0.038
CCCGTCGT	1.25e-05	0	2.11858	0.034126	0.038
CTTCGGCG	1.25e-05	0	2.11858	0.034126	0.038
GCAAGACG	1.25e-05	0	2.11858	0.034126	0.038
GTTCGCCG	1.25e-05	0	2.11858	0.034126	0.038
GACGACTG	1.25e-05	0	2.11858	0.034126	0.038
TGGCGACG	1.25e-05	0	2.11858	0.034126	0.038
GAACAACG	1.25e-05	0	2.11858	0.034126	0.038
ACTACGCG	1.25e-05	0	2.11858	0.034126	0.038
GCCGTCGT	1.25e-05	0	2.11858	0.034126	0.038
GACGGAAT	1.25e-05	0	2.11858	0.034126	0.038
TCGACCGT	1.25e-05	0	2.11858	0.034126	0.038
GGACATCG	1.25e-05	0	2.11858	0.034126	0.038
GGACAACG	1.25e-05	0	2.11858	0.034126	0.038
TGGACCGA	1.25e-05	0	2.11858	0.034126	0.038
CCGACGGG	1.25e-05	0	2.11858	0.034126	0.038
GATGACGA	1.25e-05	0	2.11858	0.034126	0.038
GCGGACGA	1.25e-05	0	2.11858	0.034126	0.038
TGGACCGT	1.25e-05	0	2.11858	0.034126	0.038
TCCGGCGA	1.25e-05	0	2.11858	0.034126	0.038
GGAGACCG	1.25e-05	0	2.11858	0.034126	0.038
GATCCGGA	1.25e-05	0	2.11858	0.034126	0.038
GACGTTCG	1.25e-05	0	2.11858	0.034126	0.038
TGCGGACC	1.25e-05	0	2.11858	0.034126	0.038
CAACGC	9.56e-05	3.86e-05	2.1167	0.0342855	0.038
CGTCAA	9.56e-05	3.86e-05	2.1167	0.0342855	0.038
TCTACG	9.56e-05	3.86e-05	2.1167	0.0342855	0.038
GCTGTC	0.000406213	0.000267439	2.11287	0.0346119	0.0383
ATCGTC	7.17e-05	2.48e-05	2.10863	0.0349769	0.0386
CCGGAGCC	6.25e-05	1.95e-05	2.10412	0.035368	0.0389
CGATCGA	1.22e-05	0	2.09979	0.0357477	0.039
TCGAACG	1.22e-05	0	2.09979	0.0357477	0.039
CCGACGG	1.22e-05	0	2.09979	0.0357477	0.039
CGTTCGC	1.22e-05	0	2.09979	0.0357477	0.039
TGGACAT	0.00012219	5.54e-05	2.09475	0.036193	0.0393
GGAAGAC	0.000146628	7.21e-05	2.07898	0.0376187	0.0408
GACTCG	0.000107527	4.69e-05	2.07271	0.0381997	0.0412
GACGCG	0.000107527	4.69e-05	2.07271	0.0381997	0.0412
GCGGCG	0.000298686	0.000184726	2.07033	0.0384212	0.0414
GACGGCG	6.11e-05	1.94e-05	2.06845	0.0385973	0.0414
GAATCCG	6.11e-05	1.94e-05	2.06845	0.0385973	0.0414
TGAGGA	0.000537634	0.000377723	2.06571	0.0388557	0.0415
CAAGGAT	8.55e-05	3.33e-05	2.06103	0.0393006	0.0418
TCCGGAG	8.55e-05	3.33e-05	2.06103	0.0393006	0.0418
GAAGAAGAC	3.84e-05	8.4e-06	2.04581	0.0407754	0.0433
CAAGGAA	0.000207722	0.000116395	2.04335	0.0410174	0.0434
GAAGAG	0.000621266	0.000449407	2.04265	0.0410868	0.0434
CGAACG	5.97e-05	1.93e-05	2.03393	0.0419588	0.0441
ATCGAC	5.97e-05	1.93e-05	2.03393	0.0419588	0.0441
GACGAC	0.000131422	6.34e-05	2.03225	0.0421287	0.0441
TGCGGA	0.000131422	6.34e-05	2.03225	0.0421287	0.0441
TACCGG	8.36e-05	3.31e-05	2.02052	0.0433296	0.0451
TCCGAC	8.36e-05	3.31e-05	2.02052	0.0433296	0.0451
ATGGACAC	3.75e-05	8.36e-06	2.01663	0.0437338	0.0452
AAGACGAA	3.75e-05	8.36e-06	2.01663	0.0437338	0.0452
AGAAGACG	3.75e-05	8.36e-06	2.01663	0.0437338	0.0452
TGACCGT	4.89e-05	1.39e-05	2.006	0.0448563	0.0462
TCTTCGG	4.89e-05	1.39e-05	2.006	0.0448563	0.0462
CGGACGC	3.67e-05	8.31e-06	1.98844	0.046763	0.0473
GTCGTCG	3.67e-05	8.31e-06	1.98844	0.046763	0.0473
AGCGTCG	3.67e-05	8.31e-06	1.98844	0.046763	0.0473
AGACGAA	3.67e-05	8.31e-06	1.98844	0.046763	0.0473
GCGGACC	3.67e-05	8.31e-06	1.98844	0.046763	0.0473
CGCGAAC	3.67e-05	8.31e-06	1.98844	0.046763	0.0473
GACGTTC	3.67e-05	8.31e-06	1.98844	0.046763	0.0473
AGACCGT	3.67e-05	8.31e-06	1.98844	0.046763	0.0473
TGAGGAT	0.000146628	7.48e-05	1.9759	0.0481664	0.0486
TGTGGA	0.000454002	0.000314309	1.97453	0.0483217	0.0486
GACGAG	9.56e-05	4.14e-05	1.97	0.048838	0.0489
ACGCGG	9.56e-05	4.14e-05	1.97	0.048838	0.0489
AAGAAGA	0.000244379	0.00014688	1.96118	0.0498577	0.0499

## Sheet: Table 2-BrainvsLiver
Putative enhancers and its associated information using 50 nucleotides as the exonic flank size
Brain tissue							Liver tissue
Enhancers	Exonic frequency	Intronic frequency	z-score	P-value	Corrected P-value (FDR)		Enhancers	Exonic frequency	Intronic frequency	z-score	P-value	Corrected P-value (FDR)
GAAGAT	0.000674046	0.000255428	10.9651	0			GACGAC	0.000177305	2.27e-05	4.36531	1.26943e-05	0.002
TGAAGA	0.000869164	0.000376592	10.8881	0	0		CGATGAA	8.06e-05	0	4.1996	2.67389e-05	0.002
CGGATG	0.000219952	4.58e-05	9.40512	0	0		CTTCGAC	8.06e-05	0	4.1996	2.67389e-05	0.002
GAAGATG	0.000290259	8.48e-05	8.7921	0	0		GCGCCG	0.000453113	0.000154574	4.17871	2.93167e-05	0.002
GAAGAAG	0.000326541	0.000103685	8.77623	0	0		TGGCGA	0.000236407	5e-05	4.10702	4.00788e-05	0.0022
TCATCG	0.000180928	4.09e-05	8.17408	2.22045e-16	0		ACATCG	0.000157604	2.27e-05	3.95272	7.72666e-05	0.0036
TTCTTC	0.000883355	0.000502669	7.60609	2.81997e-14	0		GATCGT	0.000137904	1.82e-05	3.81423	0.000136606	0.0045
CGATGA	0.000166738	4.09e-05	7.49543	6.61693e-14	0		CGAGGA	0.000295508	8.64e-05	3.78996	0.000150672	0.0045
GATCGA	0.000102881	1.56e-05	7.39612	1.4011e-13	0		GCTGCG	0.000433412	0.000163666	3.743	0.000181834	0.0045
GAAGAA	0.000837236	0.000480565	7.2973	2.93543e-13	0		CCGGAA	0.000334909	0.000109111	3.72645	0.000194198	0.0045
TCCTCG	0.00025188	8.68e-05	7.28219	3.28404e-13	0		GCGGCG	0.000551615	0.000236407	3.72435	0.000195821	0.0045
GATGAC	0.000372499	0.000160461	7.17214	7.38298e-13	0		TCCGGAA	0.00012089	1.37e-05	3.72339	0.000196566	0.0045
GATGTC	0.000390237	0.000171923	7.16191	7.95586e-13	0		GATCGTC	6.04e-05	0	3.63695	0.000275883	0.0055
AGAAGA	0.000854974	0.000507581	6.94895	3.68017e-12	0		GGCGCCG	0.000241779	6.4e-05	3.63422	0.000278826	0.0055
TCGGAT	0.000124166	2.78e-05	6.805	1.01052e-11	0		CGCCGG	0.000453113	0.000181851	3.61161	0.000304301	0.0056
TTCATC	0.000510856	0.000261977	6.78064	1.19647e-11	0		TCGATC	9.85e-05	9.09e-06	3.57089	0.000355772	0.0059
GAAGATC	0.000145129	3.87e-05	6.60527	3.96787e-11	0		TCCTGC	0.00072892	0.000363702	3.5685	0.000359031	0.0059
GATGAA	0.000546332	0.000292268	6.596	4.22395e-11	0		CGGCGG	0.000512214	0.000222768	3.53208	0.000412304	0.0063
GAGAAC	0.000432808	0.000214494	6.53804	6.23304e-11	0		CGATGA	0.000137904	2.27e-05	3.51318	0.000442779	0.0065
TCTTCG	0.000180928	5.81e-05	6.52406	6.84295e-11	0		CGGCGCCG	0.000123701	1.84e-05	3.42273	0.000619964	0.0086
GATGGA	0.000464737	0.000240692	6.3779	1.79531e-10	0		CGAGGAC	0.00012089	1.83e-05	3.38172	0.000720332	0.0093
GGAAGA	0.000730807	0.000436356	6.35731	2.05312e-10	0		TTCATC	0.000531915	0.000245499	3.36319	0.000770461	0.0093
GACGAG	0.000173833	5.65e-05	6.33888	2.31449e-10	0		TTCTTC	0.000788022	0.000422804	3.34708	0.000816687	0.0093
CGAAGA	0.000159642	4.91e-05	6.32912	2.46565e-10	0		ACGTCG	0.000118203	1.82e-05	3.3421	0.000831466	0.0093
AAGATC	0.000344118	0.00016128	6.25765	3.9082e-10	0		CTCCTG	0.000906225	0.000509183	3.33862	0.000841951	0.0093
GAAGAG	0.000674046	0.000397059	6.25719	3.91975e-10	0		TCCGGA	0.000256107	8.18e-05	3.30757	0.000941079	0.01
GTGGAA	0.000468284	0.000246422	6.25715	3.92066e-10	0		GAAGATG	0.000221631	6.4e-05	3.28621	0.00101547	0.0104
GATGGC	0.000393785	0.000194846	6.24932	4.12237e-10	0		TTCGGA	0.000137904	2.73e-05	3.24212	0.00118643	0.0117
GAACGA	0.000131262	3.6e-05	6.20958	5.3126e-10	0		TGGAAC	0.000413712	0.000177305	3.22526	0.00125858	0.0118
TGAAGC	0.000478927	0.000255428	6.20387	5.50927e-10	0		CCGACGG	0.000100741	1.37e-05	3.20685	0.00134198	0.0118
TGATGA	0.00050376	0.000273439	6.19549	5.81052e-10	0		CTTCGA	0.000157604	3.64e-05	3.20266	0.00136166	0.0118
TGATGAC	0.000159642	5.02e-05	6.18156	6.34731e-10	0		CGAAGA	0.000157604	3.64e-05	3.20266	0.00136166	0.0118
AGCGAC	0.000149	4.58e-05	6.1145	9.6863e-10	0		GGCGCC	0.000591017	0.000300055	3.13841	0.00169864	0.0143
TCGTCG	7.45e-05	1.23e-05	6.08494	1.16533e-09	0		CGGCGC	0.000472813	0.000222768	3.09278	0.00198292	0.0148
GATGCC	0.000361856	0.000177653	6.05232	1.4277e-09	0		GAAGAT	0.000512214	0.000250045	3.07848	0.0020806	0.0148
AAGATG	0.000606641	0.000356125	5.97258	2.33538e-09	0		GAAGCC	0.000512214	0.000250045	3.07848	0.0020806	0.0148
CTTCGA	0.000141904	4.42e-05	5.9129	3.36141e-09	0		TCAAGATC	8.25e-05	9.19e-06	3.07426	0.00211026	0.0148
TGTGGA	0.000500213	0.00027917	5.90879	3.44622e-09	0		TTCGAC	0.000118203	2.27e-05	3.04173	0.00235222	0.0148
CGAGGA	0.000212857	8.43e-05	5.9077	3.4692e-09	0		ACTCCGT	8.06e-05	9.14e-06	3.04012	0.00236485	0.0148
TCGGATG	6.53e-05	9.87e-06	5.85726	4.70557e-09	0		TCTTCGA	8.06e-05	9.14e-06	3.04012	0.00236485	0.0148
GGACGA	0.000159642	5.49e-05	5.8104	6.23235e-09	0		CAAGATC	0.000141038	3.2e-05	3.03745	0.00238587	0.0148
TTCGGC	0.000138357	4.34e-05	5.80987	6.25219e-09	0		TCGGAA	0.000177305	5e-05	3.00779	0.00263152	0.0148
TCGAAC	9.58e-05	2.29e-05	5.76508	8.16177e-09	0		CGTCAA	7.88e-05	9.09e-06	3.00715	0.00263712	0.0148
ATCCGG	0.000145452	4.83e-05	5.70075	1.1928e-08	0		GATGGACA	4.12e-05	0	2.99613	0.00273427	0.0148
TGGACG	0.000149	5.08e-05	5.65286	1.57796e-08	0		TTCCGGAA	4.12e-05	0	2.99613	0.00273427	0.0148
TCCACG	0.000180928	6.96e-05	5.60245	2.11342e-08	0		GCGTCGTC	4.12e-05	0	2.99613	0.00273427	0.0148
TCAACG	9.58e-05	2.46e-05	5.53578	3.09842e-08	0		GGCGACCA	4.12e-05	0	2.99613	0.00273427	0.0148
GTGGAC	0.000297999	0.000146544	5.48051	4.24107e-08	0		ATCGTCGA	4.12e-05	0	2.99613	0.00273427	0.0148
AAGAAG	0.000737903	0.000478927	5.39774	6.74859e-08	0		AGACGTTC	4.12e-05	0	2.99613	0.00273427	0.0148
ATCCGGA	5.44e-05	8.23e-06	5.34692	8.94654e-08	0		CTCCGGAA	4.12e-05	0	2.99613	0.00273427	0.0148
TGACGA	9.22e-05	2.46e-05	5.30681	1.11561e-07	0		GGACCG	0.000275808	0.000104564	2.97492	0.00293067	0.0148
CCGTGGA	9.07e-05	2.39e-05	5.26427	1.40746e-07	0		ATCGTCG	4.03e-05	0	2.96955	0.00298233	0.0148
GATGAAC	0.000119732	3.87e-05	5.24479	1.56458e-07	0		GACGACT	4.03e-05	0	2.96955	0.00298233	0.0148
CTGCCG	0.000244785	0.000115434	5.23801	1.62313e-07	0		CGATCGT	4.03e-05	0	2.96955	0.00298233	0.0148
GCTGCG	0.000269618	0.000132626	5.21095	1.87871e-07	0		CGCGGAT	4.03e-05	0	2.96955	0.00298233	0.0148
GAGATC	0.000308642	0.000159642	5.20687	1.92055e-07	0		GCGTCGT	4.03e-05	0	2.96955	0.00298233	0.0148
CCGGAA	0.000170285	6.88e-05	5.18493	2.16098e-07	0		CCGTGG	0.000334909	0.000140935	2.95866	0.00308976	0.015
GATGACG	6.53e-05	1.32e-05	5.17525	2.2761e-07	0		CGCGAG	0.000216706	7.27e-05	2.92773	0.00341446	0.0162
CTGCGA	0.00016319	6.47e-05	5.17056	2.33388e-07	0		GCTGCGG	0.000201483	6.4e-05	2.92533	0.00344093	0.0162
CCGAAG	0.000152547	5.89e-05	5.12188	3.02502e-07	0		TCGTCGA	6.04e-05	4.57e-06	2.91158	0.00359609	0.0166
CGACCA	0.000120619	4.09e-05	5.1018	3.36446e-07	0		CGATCG	5.91e-05	4.55e-06	2.88233	0.00394748	0.0178
TCCGGA	0.000156095	6.14e-05	5.09379	3.50979e-07	0		CGTCGG	0.000197006	6.36e-05	2.8765	0.00402115	0.0178
CGGAAG	0.000212857	9.74e-05	5.06299	4.12723e-07	0		GCTGTC	0.000433412	0.000209129	2.87428	0.00404946	0.0178
GAAGAAC	0.000156014	6.17e-05	5.02403	5.05996e-07	0		CAAGAAG	0.000261928	0.000100534	2.84327	0.00446532	0.0193
TTCGGA	0.000120619	4.18e-05	5.01959	5.17815e-07	0		GCGACC	0.000177305	5.46e-05	2.83048	0.00464784	0.0198
ACGACT	9.22e-05	2.7e-05	4.98251	6.2765e-07	0		CATGGA	0.000531915	0.000281869	2.8011	0.00509293	0.0211
TGAGGA	0.000571165	0.000363493	4.95521	7.22522e-07	0		AGAAGC	0.000531915	0.000281869	2.8011	0.00509293	0.0211
GACGAT	8.51e-05	2.37e-05	4.94903	7.45849e-07	0		TCCGAC	0.000157604	4.55e-05	2.79304	0.00522148	0.0213
ATCGTC	8.51e-05	2.37e-05	4.94903	7.45849e-07	0		AGAAGCT	0.000241779	9.14e-05	2.77072	0.00559329	0.0222
GACATC	0.000294452	0.000156368	4.89534	9.81379e-07	0		ACGACT	0.000137904	3.64e-05	2.77019	0.00560243	0.0222
CGGCGC	0.000227047	0.000110522	4.84728	1.25168e-06	0		GTGGAC	0.00035461	0.000163666	2.7459	0.00603452	0.0235
TCGATC	8.51e-05	2.46e-05	4.83762	1.31404e-06	0		CCGGAG	0.000413712	0.000204583	2.72037	0.00652092	0.0251
ACGGATG	5.08e-05	9.05e-06	4.83171	1.35367e-06	0		GTGGACAT	8.25e-05	1.38e-05	2.66781	0.00763476	0.0286
TACGAC	6.03e-05	1.31e-05	4.82238	1.41854e-06	0		CCGTGGAG	8.25e-05	1.38e-05	2.66781	0.00763476	0.0286
ATCCTG	0.000436356	0.000263615	4.80569	1.54219e-06	0		CCGCGA	0.000177305	5.91e-05	2.66298	0.0077451	0.0286
GAACTG	0.000397332	0.000234142	4.80048	1.58284e-06	0		CGGCGCC	0.000241779	9.6e-05	2.64551	0.00815675	0.0295
CAGACGA	4.35e-05	6.58e-06	4.78242	1.73198e-06	0		CCGGCG	0.000394011	0.00019549	2.64313	0.00821424	0.0295
GATGACGGC	1.9e-05	0	4.78092	1.74493e-06	0		GCCGCGA	8.06e-05	1.37e-05	2.6346	0.00842356	0.0299
CTTCGG	0.000145452	5.89e-05	4.77534	1.79406e-06	0		ACAAGATG	0.000103084	2.3e-05	2.60349	0.00922789	0.0316
GTGGACG	5.81e-05	1.23e-05	4.75114	2.02275e-06	0		TCAAGAT	0.000141038	4.11e-05	2.60316	0.00923689	0.0316
CATGGA	0.000411523	0.000246422	4.74477	2.08742e-06	0		TACGAC	7.88e-05	1.36e-05	2.60251	0.00925436	0.0316
CGTCCA	0.000117071	4.26e-05	4.74169	2.11943e-06	0		TTCGCC	0.000197006	7.27e-05	2.57523	0.0100174	0.0331
CTCGTC	0.000124166	4.67e-05	4.74139	2.1226e-06	0		CTTCCG	0.000197006	7.27e-05	2.57523	0.0100174	0.0331
TTCGGCGA	1.86e-05	0	4.73729	2.16593e-06	0		GGACCGG	0.00012089	3.2e-05	2.56972	0.0101781	0.0331
TGACGG	0.000145452	5.98e-05	4.70935	2.48503e-06	0		GGACCGT	0.000100741	2.28e-05	2.5671	0.0102554	0.0331
AGAGGA	0.000617284	0.000409339	4.701	2.58893e-06	0		CGACCA	0.000137904	4.09e-05	2.56213	0.0104034	0.0331
GCAAGATC	2.97e-05	2.48e-06	4.68327	2.8234e-06	0		AACGAC	0.000137904	4.09e-05	2.56213	0.0104034	0.0331
GCGGAT	0.000102881	3.52e-05	4.68019	2.86609e-06	0		GATGCG	9.85e-05	2.27e-05	2.5319	0.0113448	0.0346
GTGAAG	0.000418618	0.00025379	4.67568	2.92984e-06	0		ACGACG	9.85e-05	2.27e-05	2.5319	0.0113448	0.0346
CGTCGT	6.39e-05	1.56e-05	4.65957	3.16877e-06	0		CGTCGA	9.85e-05	2.27e-05	2.5319	0.0113448	0.0346
GAAGCT	0.000450546	0.00027917	4.64913	3.33332e-06	0		CTACGG	0.000118203	3.18e-05	2.53152	0.0113569	0.0346
GATCCG	9.93e-05	3.36e-05	4.6459	3.38592e-06	0		TGAAGA	0.000571316	0.000331879	2.50557	0.0122254	0.0365
CTTCCG	0.000173833	7.86e-05	4.6412	3.46396e-06	0		AGAACG	0.000177305	6.36e-05	2.50428	0.01227	0.0365
TCGTCGT	2.9e-05	2.47e-06	4.63411	3.58475e-06	0		GATGTC	0.000315209	0.000150027	2.49365	0.0126437	0.0373
TGGACC	0.000290904	0.000159642	4.62821	3.68843e-06	0		AGAAGCC	0.000161186	5.48e-05	2.47841	0.0131968	0.0385
TGATCG	9.58e-05	3.19e-05	4.61234	3.98165e-06	0		TCATCG	0.000157604	5.46e-05	2.43488	0.0148967	0.0399
CGACTG	0.000131262	5.24e-05	4.60489	4.1268e-06	0		ACTCCG	0.000157604	5.46e-05	2.43488	0.0148967	0.0399
GAAGAAGA	0.000107666	3.8e-05	4.58729	4.49039e-06	0		TCGGCG	0.000197006	7.73e-05	2.43464	0.0149067	0.0399
GACGGC	0.000145452	6.14e-05	4.57937	4.66368e-06	0		TGGACCTG	6.19e-05	9.19e-06	2.42021	0.0155115	0.0399
CCGTGG	0.000223499	0.000112978	4.57461	4.77116e-06	0		GTGGACA	0.000181335	6.85e-05	2.39948	0.0164186	0.0399
CTTCGC	0.000127714	5.08e-05	4.56161	5.07635e-06	0		CGGAGC	0.00035461	0.000181851	2.3972	0.0165207	0.0399
TGGACA	0.000383142	0.000230049	4.55525	5.2324e-06	0		GGCGACC	6.04e-05	9.14e-06	2.39122	0.0167927	0.0399
GCGGAA	0.000152547	6.63e-05	4.54425	5.51322e-06	0		GAACGAC	6.04e-05	9.14e-06	2.39122	0.0167927	0.0399
TCGTTC	0.000113523	4.26e-05	4.54269	5.55397e-06	0		CGTGCG	0.000137904	4.55e-05	2.36912	0.0178306	0.0399
TGCGGAT	3.63e-05	4.94e-06	4.53512	5.75697e-06	0		TGTGGA	0.000531915	0.000313693	2.35381	0.0185821	0.0399
CCGACG	9.58e-05	3.27e-05	4.5191	6.21031e-06	0		CTCCGT	0.000177305	6.82e-05	2.3535	0.0185977	0.0399
CGTGGA	0.00016319	7.37e-05	4.50393	6.67079e-06	0		CAAGAAGC	8.25e-05	1.84e-05	2.32863	0.0198788	0.0399
TCGTCT	0.000127714	5.16e-05	4.49023	7.11463e-06	0		GCGTTC	0.000118203	3.64e-05	2.31105	0.0208303	0.0399
CCGTGGAA	4.08e-05	6.62e-06	4.48011	7.46032e-06	0.0001		GACGCCG	0.000100741	2.74e-05	2.30404	0.0212204	0.0399
TCGAGC	0.000120619	4.75e-05	4.47427	7.6674e-06	0.0001		CTCCGGA	0.000100741	2.74e-05	2.30404	0.0212204	0.0399
GGAACG	0.000141904	6.06e-05	4.46939	7.84439e-06	0.0001		CGCTCG	0.000197006	8.18e-05	2.29998	0.0214492	0.0399
GGAAGAAG	0.000111378	4.14e-05	4.4674	7.91744e-06	0.0001		CCGAAG	0.000197006	8.18e-05	2.29998	0.0214492	0.0399
GATCCGG	5.08e-05	1.07e-05	4.46601	7.96921e-06	0.0001		TCCTGCG	8.06e-05	1.83e-05	2.29607	0.0216718	0.0399
CGATGAC	5.08e-05	1.07e-05	4.46601	7.96921e-06	0.0001		CGCCGA	0.000157604	5.91e-05	2.27137	0.0231245	0.0399
ACGGAT	9.93e-05	3.52e-05	4.46598	7.97036e-06	0.0001		CGACTG	0.000157604	5.91e-05	2.27137	0.0231245	0.0399
TTTCCG	0.00016319	7.45e-05	4.44642	8.73128e-06	0.0001		TCGAAC	9.85e-05	2.73e-05	2.26923	0.0232545	0.0399
ATGACG	0.000124166	4.99e-05	4.44544	8.77118e-06	0.0001		CGTTCG	7.88e-05	1.82e-05	2.26459	0.023538	0.0399
CGATCG	4.61e-05	9.01e-06	4.44533	8.77552e-06	0.0001		CGGCGTCGTCGA	2.27e-05	0	2.2014	0.0277075	0.0399
CTTCGGC	5.81e-05	1.4e-05	4.43911	9.03316e-06	0.0001		GTGGACATC	4.22e-05	4.62e-06	2.19884	0.0278896	0.0399
TGGAAC	0.000347666	0.000206307	4.43419	9.24204e-06	0.0001		CAAGAAGCC	4.22e-05	4.62e-06	2.19884	0.0278896	0.0399
GGATCC	0.000258975	0.000140813	4.43004	9.42143e-06	0.0001		GCGTCG	0.000137904	5e-05	2.18914	0.0285865	0.0399
AGACGA	0.000124166	5.08e-05	4.37369	1.22163e-05	0.0001		CGGCGTCGTCG	2.22e-05	0	2.17945	0.029298	0.0399
TTCCGG	0.000156095	7.12e-05	4.35122	1.3538e-05	0.0001		GGAAGAAGAGA	2.22e-05	0	2.17945	0.029298	0.0399
GAAGATT	0.000156014	7.08e-05	4.34381	1.40031e-05	0.0001		GGCGTCGTCGA	2.22e-05	0	2.17945	0.029298	0.0399
CGAGGAC	6.89e-05	1.97e-05	4.34111	1.41766e-05	0.0001		CCGACGGA	4.12e-05	4.59e-06	2.17382	0.0297189	0.0399
CGGAAGA	6.89e-05	1.97e-05	4.34111	1.41766e-05	0.0001		TCCTCGGA	4.12e-05	4.59e-06	2.17382	0.0297189	0.0399
CGGCGA	0.000102881	3.85e-05	4.33495	1.45795e-05	0.0001		CTTCGCCT	4.12e-05	4.59e-06	2.17382	0.0297189	0.0399
TCTTCGA	4.72e-05	9.87e-06	4.3165	1.58524e-05	0.0001		CGTTCGCC	4.12e-05	4.59e-06	2.17382	0.0297189	0.0399
ACGATC	7.1e-05	2.13e-05	4.29701	1.73114e-05	0.0001		ACAAGATC	4.12e-05	4.59e-06	2.17382	0.0297189	0.0399
TCGGAA	0.000127714	5.4e-05	4.28101	1.86048e-05	0.0001		TCCTGCGG	4.12e-05	4.59e-06	2.17382	0.0297189	0.0399
CTTCGGCGA	1.52e-05	0	4.27619	1.90123e-05	0.0001		CATGGACC	4.12e-05	4.59e-06	2.17382	0.0297189	0.0399
GATCGT	8.87e-05	3.11e-05	4.25686	2.07322e-05	0.0001		TCCGGAAT	4.12e-05	4.59e-06	2.17382	0.0297189	0.0399
CTTCGGCG	1.49e-05	0	4.23716	2.26363e-05	0.0001		CGACGCGC	4.12e-05	4.59e-06	2.17382	0.0297189	0.0399
GGACATCG	1.49e-05	0	4.23716	2.26363e-05	0.0001		CGGCCG	0.00037431	0.000209129	2.16516	0.0303756	0.0399
TCGTAC	5.68e-05	1.47e-05	4.22916	2.34568e-05	0.0001		CGGCGTCGTC	2.16e-05	0	2.15837	0.0308992	0.0399
GTGAAGA	0.000156014	7.24e-05	4.22731	2.36505e-05	0.0001		CGGAGACCGA	2.16e-05	0	2.15837	0.0308992	0.0399
GCCGTC	0.000127714	5.49e-05	4.21284	2.52177e-05	0.0001		CGGACCGGGC	2.16e-05	0	2.15837	0.0308992	0.0399
GGAATC	0.000255428	0.000143269	4.1879	2.81543e-05	0.0001		GCGTCGTCGA	2.16e-05	0	2.15837	0.0308992	0.0399
GTGGAG	0.000457642	0.000299637	4.16788	3.07446e-05	0.0002		TTCGTCGTCA	2.16e-05	0	2.15837	0.0308992	0.0399
TCTTCGC	4.35e-05	9.05e-06	4.16172	3.15856e-05	0.0002		CCTCCGGAAT	2.16e-05	0	2.15837	0.0308992	0.0399
TTCATCG	4.35e-05	9.05e-06	4.16172	3.15856e-05	0.0002		GGCGTCGTCG	2.16e-05	0	2.15837	0.0308992	0.0399
CAGACG	0.000145452	6.71e-05	4.14395	3.4137e-05	0.0002		TGTGGACACG	2.16e-05	0	2.15837	0.0308992	0.0399
ATGACGA	3.27e-05	4.94e-06	4.14169	3.44757e-05	0.0002		GGAAGAAGAG	2.16e-05	0	2.15837	0.0308992	0.0399
AATCCG	9.93e-05	3.85e-05	4.12337	3.73362e-05	0.0002		CTGCGC	0.00035461	0.00019549	2.15299	0.0313199	0.0399
GATGCG	9.93e-05	3.85e-05	4.12337	3.73362e-05	0.0002		GAGAGC	0.000512214	0.000313693	2.15255	0.031354	0.0399
GCCGCG	0.000241237	0.000134263	4.12139	3.766e-05	0.0002		CGTTCGC	4.03e-05	4.57e-06	2.14968	0.0315808	0.0399
GCGAACG	2.18e-05	1.65e-06	4.11757	3.82884e-05	0.0002		GATTCGC	4.03e-05	4.57e-06	2.14968	0.0315808	0.0399
TCGTCC	0.000109976	4.5e-05	4.10968	3.9621e-05	0.0002		CCGGAGA	0.00012089	4.11e-05	2.14635	0.0318451	0.0399
GACACG	0.000124166	5.4e-05	4.09501	4.22154e-05	0.0002		CTTCGACCA	2.11e-05	0	2.13809	0.0325091	0.0399
CGATCGA	1.81e-05	8.23e-07	4.09175	4.28131e-05	0.0002		CCTCCGGAG	2.11e-05	0	2.13809	0.0325091	0.0399
CGATCC	9.58e-05	3.68e-05	4.07629	4.5759e-05	0.0002		ACGGACCTG	2.11e-05	0	2.13809	0.0325091	0.0399
TGAACG	0.000106428	4.34e-05	4.06025	4.90205e-05	0.0002		GCGTCGTCG	2.11e-05	0	2.13809	0.0325091	0.0399
CTCGGA	0.000170285	8.51e-05	4.05249	5.06744e-05	0.0003		GGAGACCGG	2.11e-05	0	2.13809	0.0325091	0.0399
GATCCGGG	2.97e-05	4.14e-06	4.04615	5.20661e-05	0.0003		GATGGACAC	2.11e-05	0	2.13809	0.0325091	0.0399
GAGGAC	0.000361856	0.000227593	4.042	5.29981e-05	0.0003		ATGAACGTC	2.11e-05	0	2.13809	0.0325091	0.0399
TGACCG	0.000117071	5.08e-05	3.99233	6.54286e-05	0.0003		CGGACCGGG	2.11e-05	0	2.13809	0.0325091	0.0399
AACGTC	8.87e-05	3.36e-05	3.98159	6.84555e-05	0.0003		TGTGGACAC	2.11e-05	0	2.13809	0.0325091	0.0399
GACATCG	4.35e-05	9.87e-06	3.97689	6.98235e-05	0.0003		GCTGACGGC	2.11e-05	0	2.13809	0.0325091	0.0399
AGCGACC	5.08e-05	1.32e-05	3.97598	7.00891e-05	0.0003		CCTCCGGAA	2.11e-05	0	2.13809	0.0325091	0.0399
GAAGAC	0.000376047	0.000240692	3.97171	7.13596e-05	0.0003		TGGACCGGG	2.11e-05	0	2.13809	0.0325091	0.0399
GCTGAC	0.000287356	0.000171923	3.97103	7.15614e-05	0.0004		CGTCGTCGA	2.11e-05	0	2.13809	0.0325091	0.0399
TCCTCGG	7.62e-05	2.63e-05	3.96372	7.37915e-05	0.0004		CGGAGACCG	2.11e-05	0	2.13809	0.0325091	0.0399
ACTGCG	0.000159642	7.94e-05	3.95086	7.78717e-05	0.0004		TCGTCGTCA	2.11e-05	0	2.13809	0.0325091	0.0399
GTCGTC	9.22e-05	3.6e-05	3.94272	8.05625e-05	0.0004		ACGTTCGCC	2.11e-05	0	2.13809	0.0325091	0.0399
CGGAAC	0.000113523	4.91e-05	3.94003	8.14728e-05	0.0004		GCGTTCGCC	2.11e-05	0	2.13809	0.0325091	0.0399
ACTACG	8.51e-05	3.19e-05	3.93406	8.35224e-05	0.0004		GATGACGGC	2.11e-05	0	2.13809	0.0325091	0.0399
GACCGA	0.000102881	4.26e-05	3.93214	8.41924e-05	0.0004		CGACTGCGG	2.11e-05	0	2.13809	0.0325091	0.0399
AACGAC	6.74e-05	2.21e-05	3.91925	8.88231e-05	0.0004		TTCCGGAAT	2.11e-05	0	2.13809	0.0325091	0.0399
GAATCC	0.000266071	0.000157186	3.91042	9.21353e-05	0.0004		TTCGTCGTC	2.11e-05	0	2.13809	0.0325091	0.0399
TCGCCG	0.000106428	4.5e-05	3.90799	9.30686e-05	0.0004		GGCGTCGTC	2.11e-05	0	2.13809	0.0325091	0.0399
GCGGCG	0.000234142	0.000133445	3.9049	9.42662e-05	0.0004		CCGACGGAC	2.11e-05	0	2.13809	0.0325091	0.0399
ATCCGGAA	2.6e-05	3.31e-06	3.90217	9.53341e-05	0.0004		CCGACGGAT	2.11e-05	0	2.13809	0.0325091	0.0399
CGTCCT	0.000156095	7.78e-05	3.89818	9.6917e-05	0.0004		CGCGTCGTC	2.11e-05	0	2.13809	0.0325091	0.0399
GGACGT	0.000124166	5.65e-05	3.8942	9.85252e-05	0.0004		TGGCGACCA	2.11e-05	0	2.13809	0.0325091	0.0399
GTCGTCG	2.54e-05	3.29e-06	3.85741	0.000114596	0.0004		GTGGACACG	2.11e-05	0	2.13809	0.0325091	0.0399
TTCGGCG	2.54e-05	3.29e-06	3.85741	0.000114596	0.0005		CCGCGCGAC	2.11e-05	0	2.13809	0.0325091	0.0399
CCTGCGA	5.44e-05	1.56e-05	3.84988	0.000118176	0.0005		CTTCCGGAA	2.11e-05	0	2.13809	0.0325091	0.0399
AGCGTC	0.000120619	5.49e-05	3.84007	0.000123001	0.0005		CGTGACGGC	2.11e-05	0	2.13809	0.0325091	0.0399
CCGGAG	0.000219952	0.000124439	3.83142	0.000127406	0.0005		ATCGCGACC	2.11e-05	0	2.13809	0.0325091	0.0399
GAAGGA	0.000571165	0.000404427	3.82369	0.000131468	0.0006		ATCCTGCGG	2.11e-05	0	2.13809	0.0325091	0.0399
AATCCGG	3.99e-05	9.05e-06	3.80758	0.000140335	0.0006		CGGCGTCGT	2.11e-05	0	2.13809	0.0325091	0.0399
TGGAACG	4.35e-05	1.07e-05	3.80129	0.000143945	0.0006		CTCCGGAAT	2.11e-05	0	2.13809	0.0325091	0.0399
CGTGGAA	6.17e-05	1.97e-05	3.78985	0.000150736	0.0006		GAGCGACGG	2.11e-05	0	2.13809	0.0325091	0.0399
AACGGC	9.22e-05	3.77e-05	3.77435	0.000160427	0.0007		GAACGACTG	2.11e-05	0	2.13809	0.0325091	0.0399
TGATGACG	2.97e-05	4.96e-06	3.77282	0.000161413	0.0007		CCGCGACCG	2.11e-05	0	2.13809	0.0325091	0.0399
TCTCCGGA	2.23e-05	2.48e-06	3.76515	0.000166448	0.0007		GATCGTCGA	2.11e-05	0	2.13809	0.0325091	0.0399
CCGGAATC	2.23e-05	2.48e-06	3.76515	0.000166448	0.0007		GAGATC	0.000275808	0.000140935	2.12465	0.0336158	0.0399
ATGACGGC	2.23e-05	2.48e-06	3.76515	0.000166448	0.0007		CCGACGGC	2.06e-05	0	2.11858	0.0341258	0.0399
GATGACGC	2.23e-05	2.48e-06	3.76515	0.000166448	0.0007		GGACACGC	2.06e-05	0	2.11858	0.0341258	0.0399
TGGACACG	2.23e-05	2.48e-06	3.76515	0.000166448	0.0007		CGTGACGG	2.06e-05	0	2.11858	0.0341258	0.0399
GAGGAT	0.000358309	0.000232505	3.76265	0.000168122	0.0007		TGGAACCG	2.06e-05	0	2.11858	0.0341258	0.0399
GAAGTC	0.000315737	0.000198939	3.76175	0.000168726	0.0007		GCGTTCGC	2.06e-05	0	2.11858	0.0341258	0.0399
CGTCGA	4.61e-05	1.23e-05	3.75245	0.000175118	0.0007		CGACGGAC	2.06e-05	0	2.11858	0.0341258	0.0399
CTGACG	0.000109976	4.91e-05	3.74339	0.000181555	0.0007		CGACGGAT	2.06e-05	0	2.11858	0.0341258	0.0399
TGTGGACAAC	1.17e-05	0	3.7384	0.000185195	0.0007		ATGAACGT	2.06e-05	0	2.11858	0.0341258	0.0399
CGCCGG	0.000191571	0.00010561	3.72889	0.000192328	0.0008		AGCGACGG	2.06e-05	0	2.11858	0.0341258	0.0399
TGATCGA	2.9e-05	4.94e-06	3.72586	0.000194649	0.0008		CGGCGGAC	2.06e-05	0	2.11858	0.0341258	0.0399
GACGTCG	2.9e-05	4.94e-06	3.72586	0.000194649	0.0008		CTTCGGAT	2.06e-05	0	2.11858	0.0341258	0.0399
GATCGAC	2.18e-05	2.47e-06	3.72334	0.000196605	0.0008		TGGACACG	2.06e-05	0	2.11858	0.0341258	0.0399
CTCGACG	2.18e-05	2.47e-06	3.72334	0.000196605	0.0008		TCGATCCG	2.06e-05	0	2.11858	0.0341258	0.0399
TTCAAC	0.000347666	0.000225137	3.72318	0.000196733	0.0008		CGATCGTC	2.06e-05	0	2.11858	0.0341258	0.0399
TGGACT	0.00031219	0.000197302	3.71706	0.000201556	0.0008		TTCGTCGT	2.06e-05	0	2.11858	0.0341258	0.0399
CGAAGC	0.000120619	5.65e-05	3.70793	0.000208958	0.0008		AACGACTG	2.06e-05	0	2.11858	0.0341258	0.0399
GGAGACCGA	1.14e-05	0	3.70328	0.000212826	0.0008		CTTCGACC	2.06e-05	0	2.11858	0.0341258	0.0399
CGGAAGAAG	1.14e-05	0	3.70328	0.000212826	0.0008		CTTCGACG	2.06e-05	0	2.11858	0.0341258	0.0399
TGGACATCG	1.14e-05	0	3.70328	0.000212826	0.0008		ACGGACCT	2.06e-05	0	2.11858	0.0341258	0.0399
CTCCGG	0.000216404	0.000124439	3.69776	0.000217512	0.0008		ATGACGGC	2.06e-05	0	2.11858	0.0341258	0.0399
CTGCGG	0.000255428	0.000153912	3.69455	0.000220277	0.0008		CGGACCTG	2.06e-05	0	2.11858	0.0341258	0.0399
TCGAGA	0.000131262	6.39e-05	3.68835	0.000225711	0.0008		GTTCGACC	2.06e-05	0	2.11858	0.0341258	0.0399
CCGACGGC	1.11e-05	0	3.66949	0.000243037	0.0009		TTCAACGC	2.06e-05	0	2.11858	0.0341258	0.0399
AATCCGGC	1.11e-05	0	3.66949	0.000243037	0.0009		GCGCGGAT	2.06e-05	0	2.11858	0.0341258	0.0399
AATCCGGA	1.86e-05	1.65e-06	3.64693	0.000265387	0.0009		GCGCGGAC	2.06e-05	0	2.11858	0.0341258	0.0399
TCGTCCA	3.99e-05	9.87e-06	3.62458	0.000289431	0.001		TCCGGCGA	2.06e-05	0	2.11858	0.0341258	0.0399
GCTGTC	0.000337023	0.000219406	3.6228	0.000291434	0.0011		TGGACCGG	2.06e-05	0	2.11858	0.0341258	0.0399
TTCGTCG	1.81e-05	1.65e-06	3.60822	0.000308301	0.0011		GGACATCG	2.06e-05	0	2.11858	0.0341258	0.0399
GCGAAC	6.03e-05	2.05e-05	3.60746	0.000309205	0.0011		ACGACGGG	2.06e-05	0	2.11858	0.0341258	0.0399
CCGTCG	6.74e-05	2.46e-05	3.5915	0.000328775	0.0011		ACGCGGAT	2.06e-05	0	2.11858	0.0341258	0.0399
CGCTGA	0.000159642	8.51e-05	3.58145	0.000341694	0.0012		ATTCGCCG	2.06e-05	0	2.11858	0.0341258	0.0399
GAACGTCT	1.49e-05	8.27e-07	3.57874	0.000345252	0.0012		GCTGACGA	2.06e-05	0	2.11858	0.0341258	0.0399
CTCGACGG	1.49e-05	8.27e-07	3.57874	0.000345252	0.0012		ATCGCGAC	2.06e-05	0	2.11858	0.0341258	0.0399
GAATCCGG	1.49e-05	8.27e-07	3.57874	0.000345252	0.0012		CGCGTCGT	2.06e-05	0	2.11858	0.0341258	0.0399
CGGAAT	9.93e-05	4.42e-05	3.5721	0.000354126	0.0012		CGTGGACC	2.06e-05	0	2.11858	0.0341258	0.0399
GACGGA	0.000134809	6.8e-05	3.56663	0.000361596	0.0013		ACTCCGAC	2.06e-05	0	2.11858	0.0341258	0.0399
GATCGG	5.68e-05	1.88e-05	3.56415	0.000365039	0.0013		TGGCGACC	2.06e-05	0	2.11858	0.0341258	0.0399
ACGTCG	5.68e-05	1.88e-05	3.56415	0.000365039	0.0013		CGACTGCG	2.06e-05	0	2.11858	0.0341258	0.0399
AGAAGC	0.000496665	0.000352032	3.5554	0.000377404	0.0013		TCGCGGAC	2.06e-05	0	2.11858	0.0341258	0.0399
TGTGGAA	0.000141501	7.24e-05	3.54802	0.000388136	0.0013		GATCGTCG	2.06e-05	0	2.11858	0.0341258	0.0399
CGTCAA	9.22e-05	4.01e-05	3.53168	0.00041293	0.0014		GGCGTCGT	2.06e-05	0	2.11858	0.0341258	0.0399
GACTTC	0.000305094	0.000196483	3.53012	0.000415376	0.0014		GAGCGACG	2.06e-05	0	2.11858	0.0341258	0.0399
GAAGAAGC	5.57e-05	1.82e-05	3.51725	0.000436039	0.0014		ACGTTCGC	2.06e-05	0	2.11858	0.0341258	0.0399
TGGCGA	0.000120619	5.89e-05	3.51511	0.000439577	0.0015		CGATGAAC	2.06e-05	0	2.11858	0.0341258	0.0399
CTCCGA	0.000120619	5.89e-05	3.51511	0.000439577	0.0015		TTCGACCA	2.06e-05	0	2.11858	0.0341258	0.0399
AACGACT	2.9e-05	5.76e-06	3.47656	0.000507891	0.0015		ATCCCG	0.000157604	6.36e-05	2.11673	0.0342827	0.0399
ACTTCGC	2.9e-05	5.76e-06	3.47656	0.000507891	0.0017		GCGAACG	2.01e-05	0	2.09979	0.0357475	0.0399
GAACGAC	2.9e-05	5.76e-06	3.47656	0.000507891	0.0017		TACGCGC	2.01e-05	0	2.09979	0.0357475	0.0399
GGACATC	7.62e-05	3.04e-05	3.47635	0.000508285	0.0017		CTGACGA	2.01e-05	0	2.09979	0.0357475	0.0399
GAACGC	0.000106428	4.99e-05	3.47481	0.000511224	0.0017		TTGACGC	2.01e-05	0	2.09979	0.0357475	0.0399
TGCGGA	0.000120619	5.98e-05	3.4522	0.000556032	0.0017		CGACGTG	2.01e-05	0	2.09979	0.0357475	0.0399
CAAGGA	0.000464737	0.000329109	3.44776	0.000565249	0.0019		CGGACGT	2.01e-05	0	2.09979	0.0357475	0.0399
GATGAT	0.000315737	0.000207126	3.44657	0.000567751	0.0019		TCGATCC	2.01e-05	0	2.09979	0.0357475	0.0399
TCGGCGA	3.27e-05	7.41e-06	3.44408	0.000573011	0.0019		GACATCG	2.01e-05	0	2.09979	0.0357475	0.0399
GACTGC	0.000273166	0.00017356	3.43838	0.000585214	0.0019		TTCGACG	2.01e-05	0	2.09979	0.0357475	0.0399
GACGAA	8.16e-05	3.44e-05	3.43611	0.000590141	0.0019		CGATCGA	2.01e-05	0	2.09979	0.0357475	0.0399
GCCGCGG	0.000112475	5.43e-05	3.41792	0.000631025	0.0019		GATCGAC	2.01e-05	0	2.09979	0.0357475	0.0399
GAAGCG	0.000145452	7.78e-05	3.40541	0.000660645	0.0021		TTCGTCG	2.01e-05	0	2.09979	0.0357475	0.0399
AGAAGAC	0.000148758	7.98e-05	3.39632	0.000682983	0.0021		GCGTTCG	2.01e-05	0	2.09979	0.0357475	0.0399
TCGTCA	8.87e-05	3.93e-05	3.39231	0.000693063	0.0022		TCGTCAA	2.01e-05	0	2.09979	0.0357475	0.0399
GGACACG	4.72e-05	1.48e-05	3.36312	0.000770664	0.0022		ATCGCGA	2.01e-05	0	2.09979	0.0357475	0.0399
TGAAGCC	0.00012336	6.25e-05	3.35616	0.00079032	0.0025		TACGCG	1.97e-05	0	2.08167	0.0373726	0.0416
TCTCCG	0.000170285	9.66e-05	3.35584	0.00079124	0.0025		ACGCCG	0.000177305	7.73e-05	2.07274	0.038196	0.0422
TCTGCG	0.000141904	7.61e-05	3.3464	0.000818676	0.0025		GACGCT	0.000177305	7.73e-05	2.07274	0.038196	0.0422
AACGCC	0.000102881	4.91e-05	3.34389	0.00082613	0.0026		GATGGAC	0.000100741	3.2e-05	2.06847	0.0385956	0.0424
TTCTTCG	6.17e-05	2.3e-05	3.33352	0.000857537	0.0026		GTGAAGA	0.000141038	5.48e-05	2.06105	0.0392978	0.0429
CTCGGAT	4.35e-05	1.32e-05	3.32188	0.000894133	0.0027		GAAGGAC	0.000141038	5.48e-05	2.06105	0.0392978	0.0429
CGTCGC	7.45e-05	3.11e-05	3.31472	0.000917337	0.0028		GATCGG	9.85e-05	3.18e-05	2.03395	0.0419571	0.0456
ACATCG	8.87e-05	4.01e-05	3.31347	0.000921473	0.0029		CTCGGA	0.000216706	0.000104564	2.0323	0.0421236	0.0456
TCCGGG	0.000198666	0.000118708	3.30953	0.000934527	0.0029		GCTGCGGA	6.19e-05	1.38e-05	2.01664	0.0437328	0.0471
CAAGAT	0.000351213	0.000239873	3.30021	0.000966128	0.0029		GCTGCGC	0.000161186	6.85e-05	2.01323	0.044091	0.0472
ATGGAC	0.000227047	0.000140813	3.29407	0.000987478	0.003		ACAAGAT	0.000161186	6.85e-05	2.01323	0.044091	0.0472
GTGGACAT	3.34e-05	8.27e-06	3.29146	0.000996685	0.003		ATCCGGG	8.06e-05	2.28e-05	2.00601	0.0448549	0.0472
TGGACAA	0.000105219	5.1e-05	3.28824	0.00100815	0.003		TTCCGGA	8.06e-05	2.28e-05	2.00601	0.0448549	0.0472
GACGATC	2.54e-05	4.94e-06	3.28413	0.00102298	0.0031		GGCGTCG	8.06e-05	2.28e-05	2.00601	0.0448549	0.0472
TCGCCGT	2.54e-05	4.94e-06	3.28413	0.00102298	0.0031		CGAAGCC	8.06e-05	2.28e-05	2.00601	0.0448549	0.0472
GAGAGC	0.000358309	0.000246422	3.27489	0.00105704	0.0031		GATGGA	0.00035461	0.000204583	1.99748	0.0457727	0.0476
GGAAGAA	0.000232207	0.00014483	3.26441	0.00109691	0.0032		CCGGAAT	6.04e-05	1.37e-05	1.98845	0.046762	0.0476
AGACCT	0.000315737	0.000212038	3.26221	0.00110547	0.0033		AGCGACC	6.04e-05	1.37e-05	1.98845	0.046762	0.0476
GGAGAC	0.000379594	0.000264433	3.25918	0.00111736	0.0033		CTCCGAC	6.04e-05	1.37e-05	1.98845	0.046762	0.0476
AACACGC	3.63e-05	9.87e-06	3.25836	0.00112057	0.0033		TCTGCGA	6.04e-05	1.37e-05	1.98845	0.046762	0.0476
ACGGAC	7.1e-05	2.95e-05	3.25256	0.0011437	0.0033		GCTGACG	6.04e-05	1.37e-05	1.98845	0.046762	0.0476
TTCAACG	2.9e-05	6.58e-06	3.24711	0.00116585	0.0034		GACACGC	6.04e-05	1.37e-05	1.98845	0.046762	0.0476
TTCGGAT	2.9e-05	6.58e-06	3.24711	0.00116585	0.0034		CGTCGTC	6.04e-05	1.37e-05	1.98845	0.046762	0.0476
TCGTCTG	4.72e-05	1.56e-05	3.22597	0.00125547	0.0034		GTTCGCC	6.04e-05	1.37e-05	1.98845	0.046762	0.0476
TCGGCG	9.58e-05	4.58e-05	3.21656	0.00129737	0.0037		TCGTCG	7.88e-05	2.27e-05	1.97495	0.0482742	0.0488
GTGACG	0.000120619	6.3e-05	3.20704	0.00134107	0.0038		ATCGTC	7.88e-05	2.27e-05	1.97495	0.0482742	0.0488
CGCGAAC	1.81e-05	2.47e-06	3.20681	0.00134216	0.0039		CTCCTGC	0.000221631	0.000109673	1.97236	0.0485687	0.0489
GTGGACC	7.98e-05	3.54e-05	3.18986	0.0014234	0.0039		CGGAAC	0.000157604	6.82e-05	1.97004	0.0488342	0.049
CGGACG	8.16e-05	3.68e-05	3.18469	0.0014491	0.0041		CGACGT	5.91e-05	1.36e-05	1.96118	0.0498577	0.0499
AGAGGAT	0.00012336	6.5e-05	3.17691	0.00148854	0.0041
CCCGGA	0.000195118	0.000118708	3.17059	0.00152132	0.0042
CTCCTG	0.000627927	0.000478927	3.16806	0.00153462	0.0043
AGAACG	0.000113523	5.89e-05	3.14048	0.00168671	0.0043
TGAACGT	3.99e-05	1.23e-05	3.12887	0.0017548	0.0048
CGACCG	6.39e-05	2.62e-05	3.12514	0.00177722	0.0049
TACCGG	6.39e-05	2.62e-05	3.12514	0.00177722	0.0049
CGTCGG	6.39e-05	2.62e-05	3.12514	0.00177722	0.0049
TTCTTCGG	2.23e-05	4.14e-06	3.12107	0.00180193	0.0049
CCGGGA	0.000212857	0.000133445	3.12062	0.00180473	0.005
CTGTCG	0.000131262	7.2e-05	3.10807	0.00188315	0.005
GGACAT	0.000266071	0.000176016	3.10331	0.00191372	0.0052
CGACGG	6.74e-05	2.87e-05	3.09433	0.00197256	0.0053
CGATGAA	3.63e-05	1.07e-05	3.08744	0.0020189	0.0054
CGAGGAT	3.63e-05	1.07e-05	3.08744	0.0020189	0.0055
TTCGTC	8.87e-05	4.26e-05	3.08404	0.00204209	0.0055
TCGCCT	0.000117071	6.22e-05	3.08295	0.00204961	0.0055
AGCGACG	2.18e-05	4.11e-06	3.0807	0.00206511	0.0055
CTCGTCG	2.18e-05	4.11e-06	3.0807	0.00206511	0.0055
CGACCGT	2.18e-05	4.11e-06	3.0807	0.00206511	0.0055
GAAGGC	0.000333475	0.000231686	3.07652	0.00209429	0.0055
CGGAACCG	1.49e-05	1.65e-06	3.07423	0.00211046	0.0055
AACGACTG	1.49e-05	1.65e-06	3.07423	0.00211046	0.0055
CCGGCGAC	1.49e-05	1.65e-06	3.07423	0.00211046	0.0055
TGACCGGG	1.49e-05	1.65e-06	3.07423	0.00211046	0.0055
ACTGCGA	3.27e-05	9.05e-06	3.05436	0.00225542	0.0055
ATCCGGC	3.27e-05	9.05e-06	3.05436	0.00225542	0.0059
ATCCGGAATC	7.79e-06	0	3.05239	0.00227027	0.0059
TCCGAC	7.45e-05	3.36e-05	3.05051	0.00228455	0.0059
GGAAGC	0.000418618	0.00030373	3.04906	0.00229558	0.0059
GACGTG	0.000127714	7.04e-05	3.04456	0.0023302	0.0059
CGATCGT	1.45e-05	1.65e-06	3.04009	0.00236507	0.006
TCGACTG	2.54e-05	5.76e-06	3.03739	0.00238639	0.0061
GATCGTC	2.54e-05	5.76e-06	3.03739	0.00238639	0.0061
TCCGGAA	4.35e-05	1.48e-05	3.03534	0.00240262	0.0061
TGGACCG	4.35e-05	1.48e-05	3.03534	0.00240262	0.0061
GATCGTCGT	7.6e-06	0	3.02372	0.00249689	0.0061
ATGGACACG	7.6e-06	0	3.02372	0.00249689	0.0061
CGTCGACCA	7.6e-06	0	3.02372	0.00249689	0.0061
AATCCGGAA	7.6e-06	0	3.02372	0.00249689	0.0061
GAATCCGGA	7.6e-06	0	3.02372	0.00249689	0.0061
ATCGACCGT	7.6e-06	0	3.02372	0.00249689	0.0061
CGATGACGC	7.6e-06	0	3.02372	0.00249689	0.0061
ATCCGGAAT	7.6e-06	0	3.02372	0.00249689	0.0061
TCGTCGTCT	7.6e-06	0	3.02372	0.00249689	0.0061
ATCCGGAGA	7.6e-06	0	3.02372	0.00249689	0.0061
TGATGACGG	7.6e-06	0	3.02372	0.00249689	0.0061
TTGCCG	0.000102881	5.32e-05	3.006	0.0026471	0.0061
ACGGACGT	7.43e-06	0	2.99612	0.00273436	0.0065
AGCGTCGT	7.43e-06	0	2.99612	0.00273436	0.0066
TCGACCGT	7.43e-06	0	2.99612	0.00273436	0.0066
TTCGTCGA	7.43e-06	0	2.99612	0.00273436	0.0066
CTCCGGA	5.44e-05	2.14e-05	2.98523	0.00283367	0.0066
TGACCGG	3.99e-05	1.32e-05	2.97873	0.00289447	0.0068
GCGCCG	0.000188023	0.000117071	2.974	0.00293943	0.0069
TCCGGAATC	1.14e-05	8.31e-07	2.97329	0.0029463	0.007
GTGGACAAC	1.14e-05	8.31e-07	2.97329	0.0029463	0.007
TGTGGACAA	1.14e-05	8.31e-07	2.97329	0.0029463	0.007
GGAACGTCT	1.14e-05	8.31e-07	2.97329	0.0029463	0.007
ACGGAA	0.000117071	6.39e-05	2.96385	0.00303812	0.007
AATCGA	7.8e-05	3.68e-05	2.95404	0.0031364	0.0071
GAAGGAC	0.000101591	5.27e-05	2.95209	0.00315628	0.0073
TCGTCGTC	1.11e-05	8.27e-07	2.94186	0.00326244	0.0073
TCGCCGTC	1.11e-05	8.27e-07	2.94186	0.00326244	0.0073
GACGTCGT	1.11e-05	8.27e-07	2.94186	0.00326244	0.0073
CGTGGACG	1.11e-05	8.27e-07	2.94186	0.00326244	0.0073
CTCGTCGT	1.11e-05	8.27e-07	2.94186	0.00326244	0.0073
GACAACGC	1.11e-05	8.27e-07	2.94186	0.00326244	0.0073
CGTCGACC	1.11e-05	8.27e-07	2.94186	0.00326244	0.0073
TCCGGAAT	1.11e-05	8.27e-07	2.94186	0.00326244	0.0073
TCGACTGA	1.11e-05	8.27e-07	2.94186	0.00326244	0.0073
TCAACGGC	1.11e-05	8.27e-07	2.94186	0.00326244	0.0073
GAACGACT	1.11e-05	8.27e-07	2.94186	0.00326244	0.0073
TGATCGAC	1.11e-05	8.27e-07	2.94186	0.00326244	0.0073
ACTCCGAC	1.11e-05	8.27e-07	2.94186	0.00326244	0.0073
GATGACGA	1.11e-05	8.27e-07	2.94186	0.00326244	0.0073
GACAACG	3.63e-05	1.15e-05	2.92522	0.00344212	0.0073
CGATGAT	3.63e-05	1.15e-05	2.92522	0.00344212	0.0077
GCGATCC	3.63e-05	1.15e-05	2.92522	0.00344212	0.0077
CCTGCG	0.000219952	0.000143269	2.92304	0.00346637	0.0077
TCAAGA	0.000411523	0.000302093	2.91616	0.00354369	0.0077
CGACGA	4.61e-05	1.72e-05	2.91098	0.00360299	0.0078
GTTCGA	6.74e-05	3.03e-05	2.91019	0.00361214	0.008
TCTTCGGC	1.86e-05	3.31e-06	2.90162	0.0037124	0.008
GAAGACGA	1.86e-05	3.31e-06	2.90162	0.0037124	0.0081
TGACGGC	4.35e-05	1.56e-05	2.90045	0.00372628	0.0081
GCTGTCG	4.35e-05	1.56e-05	2.90045	0.00372628	0.0081
GACCTG	0.000283809	0.000195664	2.89615	0.00377773	0.0081
AGTTCG	7.1e-05	3.27e-05	2.8942	0.00380124	0.0082
CGGTCG	7.1e-05	3.27e-05	2.8942	0.00380124	0.0082
CTTCCGG	7.26e-05	3.37e-05	2.87703	0.0040144	0.0082
TGACCGA	3.27e-05	9.87e-06	2.87683	0.00401698	0.0086
GCTGCGA	5.44e-05	2.22e-05	2.87599	0.00402762	0.0086
GTGACGG	5.44e-05	2.22e-05	2.87599	0.00402762	0.0086
GAAGCC	0.000365404	0.000264433	2.87095	0.00409236	0.0086
CCGGAGC	8.71e-05	4.36e-05	2.86665	0.00414841	0.0087
GCGCGA	8.51e-05	4.26e-05	2.86547	0.00416385	0.0088
ACAACG	8.51e-05	4.26e-05	2.86547	0.00416385	0.0088
CGGACGT	1.81e-05	3.29e-06	2.86466	0.00417455	0.0088
AAGAAGA	0.000250348	0.000168694	2.8551	0.00430234	0.0088
TGTGGACG	2.23e-05	4.96e-06	2.85194	0.0043453	0.009
GAAACG	0.000131262	7.61e-05	2.83704	0.00455333	0.0091
CCGGAAT	2.9e-05	8.23e-06	2.8369	0.0045554	0.0095
ACTCCGA	2.9e-05	8.23e-06	2.8369	0.0045554	0.0095
GCCGTCG	2.9e-05	8.23e-06	2.8369	0.0045554	0.0095
CTCGGAA	3.99e-05	1.4e-05	2.83505	0.00458182	0.0095
TCACCG	0.000109976	6.06e-05	2.82857	0.00467566	0.0095
CGGAGC	0.000205761	0.000134263	2.81595	0.00486336	0.0097
CGTCGTC	2.18e-05	4.94e-06	2.81207	0.00492235	0.01
TCGATCC	2.18e-05	4.94e-06	2.81207	0.00492235	0.0101
TCAACGG	2.54e-05	6.58e-06	2.81143	0.00493218	0.0101
AAGGAC	0.000337023	0.000242329	2.81038	0.00494828	0.0101
TCGGAC	7.8e-05	3.85e-05	2.79525	0.00518591	0.0101
GTGGAAC	7.98e-05	3.95e-05	2.78922	0.00528352	0.0105
GCGGGA	0.000198666	0.000129351	2.78052	0.00542725	0.0107
GACGGAT	3.63e-05	1.23e-05	2.77087	0.00559065	0.011
TCGTCAA	3.63e-05	1.23e-05	2.77087	0.00559065	0.0112
ATGACGC	3.63e-05	1.23e-05	2.77087	0.00559065	0.0112
CCGAAGA	4.35e-05	1.65e-05	2.77058	0.00559562	0.0112
TCCGGGA	5.44e-05	2.3e-05	2.76973	0.00561035	0.0112
ATGAAC	0.000294452	0.000207944	2.76542	0.005685	0.0112
GAAGACT	0.000119732	6.83e-05	2.76372	0.00571473	0.0113
CGCCTG	0.000230595	0.000155549	2.75783	0.00581868	0.0114
TCTCGC	0.000149	9.09e-05	2.75755	0.0058236	0.0115
TGGACATC	3.34e-05	1.08e-05	2.75692	0.00583485	0.0115
CCTCGGA	5.81e-05	2.55e-05	2.74713	0.00601184	0.0115
GACAAC	0.000212857	0.000141631	2.73819	0.0061778	0.0118
CGGAGA	0.000180928	0.000116252	2.7319	0.00629697	0.0121
CGGAAGC	4.72e-05	1.89e-05	2.72398	0.00645006	0.0123
GACCGT	8.51e-05	4.42e-05	2.71971	0.00653388	0.0126
ACGGCG	7.8e-05	3.93e-05	2.7178	0.0065718	0.0127
ATCGAC	5.32e-05	2.29e-05	2.71058	0.00671651	0.0128
TCGGACC	3.27e-05	1.07e-05	2.70915	0.00674562	0.013
TGATGAA	0.000148758	9.13e-05	2.69533	0.00703195	0.013
CGCTCG	9.93e-05	5.49e-05	2.67798	0.00740678	0.0136
ATGGACAA	3.71e-05	1.32e-05	2.67378	0.00750014	0.0143
ATTCGC	6.03e-05	2.78e-05	2.66831	0.0076233	0.0144
AGCGACCA	1.49e-05	2.48e-06	2.66778	0.00763541	0.0146
TGGACCT	9.07e-05	4.86e-05	2.66195	0.00776903	0.0146
GAAGAAT	0.000159642	0.000100394	2.66151	0.0077791	0.0148
GACGGAA	2.9e-05	9.05e-06	2.65198	0.00800216	0.0148
TGACGTG	2.9e-05	9.05e-06	2.65198	0.00800216	0.0151
TCTCCGG	5.81e-05	2.63e-05	2.64963	0.00805803	0.0151
GAACCTG	0.000105219	5.92e-05	2.64733	0.00811292	0.0152
TCAAGAT	0.000105219	5.92e-05	2.64733	0.00811292	0.0152
TGGACAAC	2.6e-05	7.44e-06	2.64549	0.00815721	0.0152
TCCGGC	0.000145452	9.01e-05	2.64543	0.0081586	0.0153
GACCCG	0.000134809	8.19e-05	2.64454	0.00818025	0.0153
GACGAC	7.1e-05	3.52e-05	2.64288	0.00822036	0.0153
CAACGC	7.1e-05	3.52e-05	2.64288	0.00822036	0.0153
CTCCGC	0.000241237	0.000167011	2.64114	0.00826275	0.0153
ACTGCGG	6.17e-05	2.88e-05	2.63875	0.00832133	0.0153
GTTCGAC	1.45e-05	2.47e-06	2.63458	0.00842425	0.0154
TCAACGC	1.45e-05	2.47e-06	2.63458	0.00842425	0.0154
CGATCCG	1.45e-05	2.47e-06	2.63458	0.00842425	0.0154
TCCGACG	1.45e-05	2.47e-06	2.63458	0.00842425	0.0154
GAACGCC	3.63e-05	1.32e-05	2.62366	0.00869893	0.0154
ACTTCG	9.58e-05	5.32e-05	2.60442	0.00920289	0.0159
GCTGACGG	1.86e-05	4.14e-06	2.60345	0.00922898	0.0167
GATGACGG	1.86e-05	4.14e-06	2.60345	0.00922898	0.0167
CTTCGAC	2.54e-05	7.41e-06	2.6031	0.0092386	0.0167
GGAACC	0.00025188	0.000176835	2.59957	0.00933416	0.0167
TCAAGAA	0.000163271	0.000104508	2.59322	0.00950812	0.0169
TCGACT	5.68e-05	2.62e-05	2.58864	0.00963551	0.0171
TGGACAT	0.000105219	6.01e-05	2.58717	0.00967681	0.0173
CCTCGG	0.000230595	0.000159642	2.58221	0.00981692	0.0174
ACACGC	0.000106428	6.14e-05	2.57853	0.00992217	0.0176
GCGTCG	6.03e-05	2.87e-05	2.57591	0.00999752	0.0177
CTGACGA	2.18e-05	5.76e-06	2.56967	0.0101796	0.0178
TCGTCGG	2.18e-05	5.76e-06	2.56967	0.0101796	0.018
CGCGTCG	2.18e-05	5.76e-06	2.56967	0.0101796	0.018
TGAAGCT	0.000134245	8.23e-05	2.569	0.0101991	0.018
GGACCT	0.000234142	0.000162917	2.56758	0.0102412	0.018
CGCCGA	9.93e-05	5.65e-05	2.55267	0.0106899	0.018
GAATCCG	3.27e-05	1.15e-05	2.5503	0.0107631	0.0188
GGAGACC	0.000108847	6.34e-05	2.54484	0.0109329	0.0189
TCCTGC	0.000528594	0.000417526	2.5393	0.0111073	0.0191
ATCCCG	0.000120619	7.29e-05	2.5268	0.0115107	0.0194
GAACCT	0.000244785	0.000172741	2.52658	0.0115179	0.02
GGAAGCT	0.000134245	8.31e-05	2.51914	0.0117643	0.02
TGACGC	8.87e-05	4.91e-05	2.51848	0.0117863	0.0204
CGGCCG	0.000198666	0.000135082	2.50992	0.0120759	0.0204
CAACGGC	3.63e-05	1.4e-05	2.48297	0.0130293	0.0209
CTGACGG	3.63e-05	1.4e-05	2.48297	0.0130293	0.0224
CTACGG	6.74e-05	3.44e-05	2.48083	0.0131077	0.0224
GGATCCG	2.9e-05	9.87e-06	2.47834	0.0131996	0.0225
GATGGAC	6.53e-05	3.29e-05	2.46159	0.0138324	0.0226
GGACCG	0.000117071	7.12e-05	2.45586	0.0140548	0.0236
CCGTGGAG	2.6e-05	8.27e-06	2.45202	0.0142055	0.024
GGAAGACGA	1.14e-05	1.66e-06	2.45022	0.0142768	0.0242
GAAGAAGCC	1.14e-05	1.66e-06	2.45022	0.0142768	0.0242
TCAAGATG	4.83e-05	2.15e-05	2.44505	0.0144832	0.0242
TGTGGAG	0.000145129	9.3e-05	2.43973	0.0146982	0.0245
GGCGCGA	3.99e-05	1.65e-05	2.43778	0.0147779	0.0248
ACCGGGA	3.99e-05	1.65e-05	2.43778	0.0147779	0.0248
TCGTCCT	3.99e-05	1.65e-05	2.43778	0.0147779	0.0248
TGAAGAC	0.000119732	7.32e-05	2.43619	0.0148427	0.0248
GGATTC	0.000234142	0.000166192	2.43125	0.0150468	0.0248
AGACCTG	0.000108847	6.5e-05	2.43015	0.0150926	0.0251
TTCAACGC	1.11e-05	1.65e-06	2.42019	0.0155123	0.0251
TGCGGATG	1.11e-05	1.65e-06	2.42019	0.0155123	0.0255
ATCCGGAG	1.11e-05	1.65e-06	2.42019	0.0155123	0.0255
GTCGACCA	1.11e-05	1.65e-06	2.42019	0.0155123	0.0255
GATCGTCG	1.11e-05	1.65e-06	2.42019	0.0155123	0.0255
GTGGACGC	1.11e-05	1.65e-06	2.42019	0.0155123	0.0255
CGCGAG	9.58e-05	5.57e-05	2.41511	0.0157304	0.0255
CGACGGC	2.54e-05	8.23e-06	2.40987	0.0159582	0.0258
ACTACGG	2.54e-05	8.23e-06	2.40987	0.0159582	0.0261
TGAAGCG	4.35e-05	1.89e-05	2.40769	0.016054	0.0261
CAAGATC	7.62e-05	4.11e-05	2.40726	0.0160726	0.0262
GACGCA	0.000106428	6.39e-05	2.40379	0.0162262	0.0262
AAGACG	0.000117071	7.2e-05	2.40202	0.0163049	0.0264
GAACGT	9.22e-05	5.32e-05	2.40047	0.0163741	0.0264
TCGCAC	6.74e-05	3.52e-05	2.39973	0.0164071	0.0265
GCGTCCA	3.27e-05	1.23e-05	2.39939	0.0164225	0.0265
TCTACG	6.39e-05	3.27e-05	2.39699	0.0165302	0.0265
TGAGGAC	0.000112475	6.83e-05	2.39451	0.0166425	0.0266
TCGTCGA	1.09e-05	1.65e-06	2.3912	0.0167935	0.0267
CGACGAA	1.09e-05	1.65e-06	2.3912	0.0167935	0.0267
CGAACGT	1.09e-05	1.65e-06	2.3912	0.0167935	0.0267
GCGTCCT	4.72e-05	2.14e-05	2.38834	0.0169249	0.0267
TGGACTGA	2.23e-05	6.62e-06	2.38808	0.0169365	0.0267
CGGAAGAA	2.23e-05	6.62e-06	2.38808	0.0169365	0.0267
TGATGAAC	2.23e-05	6.62e-06	2.38808	0.0169365	0.0267
GATGGACT	2.23e-05	6.62e-06	2.38808	0.0169365	0.0267
GATGGACC	2.23e-05	6.62e-06	2.38808	0.0169365	0.0267
TCGCGA	3.9e-05	1.64e-05	2.38709	0.0169822	0.0267
GGACGTG	6.53e-05	3.37e-05	2.37864	0.0173769	0.0267
CAAGATG	0.000126988	7.98e-05	2.37602	0.0175005	0.0273
GGAGCC	0.000418618	0.000326653	2.37371	0.0176105	0.0274
TGTGGACAT	1.52e-05	3.33e-06	2.36228	0.0181627	0.0275
CGACGT	4.26e-05	1.88e-05	2.35482	0.0185316	0.0284
GAAGGAT	0.000105219	6.34e-05	2.35286	0.0186298	0.0289
GTGGACA	9.43e-05	5.51e-05	2.35254	0.0186459	0.0289
TCTTCGG	3.63e-05	1.48e-05	2.34823	0.0188631	0.0289
GACTTCG	3.63e-05	1.48e-05	2.34823	0.0188631	0.0291
GGACCGA	3.63e-05	1.48e-05	2.34823	0.0188631	0.0291
CGGGAG	0.000241237	0.000174379	2.34057	0.0192544	0.0291
TCCTGCGA	1.86e-05	4.96e-06	2.33998	0.0192849	0.0296
TGTGGAC	9.07e-05	5.27e-05	2.33368	0.0196124	0.0296
TTCTTCGA	1.49e-05	3.31e-06	2.3286	0.0198804	0.0301
TTCGAC	4.97e-05	2.37e-05	2.31987	0.020348	0.0304
GCTGACG	3.99e-05	1.73e-05	2.3152	0.0206022	0.0311
GCAAGAT	8.71e-05	5.02e-05	2.31517	0.0206037	0.0313
TCTCGCG	2.9e-05	1.07e-05	2.31469	0.0206301	0.0313
CGTGGAC	2.9e-05	1.07e-05	2.31469	0.0206301	0.0313
TTGACG	6.39e-05	3.36e-05	2.31405	0.0206648	0.0313
ATTCCG	6.03e-05	3.11e-05	2.31035	0.0208687	0.0313
TCTACGC	1.81e-05	4.94e-06	2.304	0.0212226	0.0315
GCGATC	7.45e-05	4.18e-05	2.26461	0.0235367	0.032
TGGACTG	7.62e-05	4.28e-05	2.26258	0.0236617	0.0354
TCGGAAT	3.27e-05	1.32e-05	2.25566	0.0240918	0.0355
GGACGAA	3.27e-05	1.32e-05	2.25566	0.0240918	0.0359
ACGGTC	7.1e-05	3.93e-05	2.25258	0.0242854	0.0359
CTCGAC	7.1e-05	3.93e-05	2.25258	0.0242854	0.0359
GGAAGAAGATG	7.98e-06	8.4e-07	2.25171	0.0243408	0.0359
GAGACG	0.000149	9.99e-05	2.25083	0.0243965	0.0359
CATGGACA	4.08e-05	1.82e-05	2.24911	0.0245052	0.0359
CGACGC	6.74e-05	3.68e-05	2.24184	0.0249716	0.0359
ATCGCG	4.26e-05	1.96e-05	2.24182	0.0249729	0.0359
GACGACT	2.54e-05	9.05e-06	2.22972	0.0257659	0.0359
GCGACCA	2.54e-05	9.05e-06	2.22972	0.0257659	0.0359
CTGCGC	0.000195118	0.000138357	2.22556	0.0260436	0.0359
GCGACG	6.03e-05	3.19e-05	2.22544	0.026052	0.0359
CCTGCGGATG	7.79e-06	8.36e-07	2.22477	0.0260965	0.0359
CCTCGGACCGGGC	4.2e-06	0	2.22427	0.0261304	0.0359
ATGACGG	3.63e-05	1.56e-05	2.21895	0.0264903	0.0359
GGAATCC	6.53e-05	3.54e-05	2.21736	0.0265983	0.0359
GACGCT	9.22e-05	5.57e-05	2.21321	0.0268833	0.0359
CCTCGGACCGGG	4.09e-06	0	2.2014	0.0277078	0.0359
TCGATCCGGAGA	4.09e-06	0	2.2014	0.0277078	0.0359
CTCGGACCGGGC	4.09e-06	0	2.2014	0.0277078	0.0359
CATGGACAACGC	4.09e-06	0	2.2014	0.0277078	0.0359
GAACGACTG	7.6e-06	8.31e-07	2.19882	0.0278904	0.0359
AACGACTGC	7.6e-06	8.31e-07	2.19882	0.0278904	0.0359
TTCTTCGGC	7.6e-06	8.31e-07	2.19882	0.0278904	0.0359
ACTCCGGAG	7.6e-06	8.31e-07	2.19882	0.0278904	0.0359
CTGCGGATG	7.6e-06	8.31e-07	2.19882	0.0278904	0.0359
CTCCTGCGA	7.6e-06	8.31e-07	2.19882	0.0278904	0.0359
TCTTCGCCT	7.6e-06	8.31e-07	2.19882	0.0278904	0.0359
TTTCCGGAA	7.6e-06	8.31e-07	2.19882	0.0278904	0.0359
TCTCCGCGC	7.6e-06	8.31e-07	2.19882	0.0278904	0.0359
TCCTCGGAA	7.6e-06	8.31e-07	2.19882	0.0278904	0.0359
GACGTC	8.87e-05	5.32e-05	2.19433	0.0282114	0.0359
ACCGGG	0.000117071	7.53e-05	2.1914	0.0284227	0.0359
TGGACCGG	2.23e-05	7.44e-06	2.18523	0.0288716	0.0359
TCAAGATC	2.23e-05	7.44e-06	2.18523	0.0288716	0.0359
ATCCGGG	4.35e-05	2.06e-05	2.18512	0.0288799	0.0359
GATCGTCGTCT	3.99e-06	0	2.17945	0.0292982	0.0359
CGATCCGGAGA	3.99e-06	0	2.17945	0.0292982	0.0359
TGGACCGGGAG	3.99e-06	0	2.17945	0.0292982	0.0359
GAAGAAGACGA	3.99e-06	0	2.17945	0.0292982	0.0359
TTCGTCGACCA	3.99e-06	0	2.17945	0.0292982	0.0359
TCGATCCGGAG	3.99e-06	0	2.17945	0.0292982	0.0359
CATGGACAACG	3.99e-06	0	2.17945	0.0292982	0.0359
ACGCGGACGCG	3.99e-06	0	2.17945	0.0292982	0.0359
AATCCGGAATC	3.99e-06	0	2.17945	0.0292982	0.0359
TCTCCGGAATC	3.99e-06	0	2.17945	0.0292982	0.0359
CCGGCGACCGG	3.99e-06	0	2.17945	0.0292982	0.0359
CTCGTCGTCTG	3.99e-06	0	2.17945	0.0292982	0.0359
TGTGGACATCG	3.99e-06	0	2.17945	0.0292982	0.0359
GATGGACATCG	3.99e-06	0	2.17945	0.0292982	0.0359
TCGGACCGGGC	3.99e-06	0	2.17945	0.0292982	0.0359
CCGACGGCGAC	3.99e-06	0	2.17945	0.0292982	0.0359
CTCGGACCGGG	3.99e-06	0	2.17945	0.0292982	0.0359
CCTCGGACCGG	3.99e-06	0	2.17945	0.0292982	0.0359
ATGGACAACGC	3.99e-06	0	2.17945	0.0292982	0.0359
GAATCCGGAGC	3.99e-06	0	2.17945	0.0292982	0.0359
TCCTGCGGATG	3.99e-06	0	2.17945	0.0292982	0.0359
GGAAGAAGATT	3.99e-06	0	2.17945	0.0292982	0.0359
ATCGTCGT	7.43e-06	8.27e-07	2.17381	0.0297196	0.0359
ATCGCGAC	7.43e-06	8.27e-07	2.17381	0.0297196	0.0359
CTCCGACG	7.43e-06	8.27e-07	2.17381	0.0297196	0.0359
ACGGCGAC	7.43e-06	8.27e-07	2.17381	0.0297196	0.0359
ATCGACCG	7.43e-06	8.27e-07	2.17381	0.0297196	0.0359
TGCGGACG	7.43e-06	8.27e-07	2.17381	0.0297196	0.0359
TCTCGCGA	7.43e-06	8.27e-07	2.17381	0.0297196	0.0359
GTCGTCGT	7.43e-06	8.27e-07	2.17381	0.0297196	0.0359
AGACGTTC	7.43e-06	8.27e-07	2.17381	0.0297196	0.0359
AACGGAAT	7.43e-06	8.27e-07	2.17381	0.0297196	0.0359
CTCGGACG	7.43e-06	8.27e-07	2.17381	0.0297196	0.0359
GACTCG	9.58e-05	5.89e-05	2.17269	0.0298035	0.0359
TTCGCA	6.74e-05	3.77e-05	2.16495	0.0303919	0.0359
GTGAAGC	8.34e-05	4.94e-05	2.16468	0.030412	0.0359
GACGGG	0.000149	0.000101516	2.16265	0.0305679	0.0359
CCGACGG	2.9e-05	1.15e-05	2.15993	0.0307778	0.0359
TTGACGT	2.9e-05	1.15e-05	2.15993	0.0307778	0.0359
ATGGACAACG	3.89e-06	0	2.15837	0.0308995	0.0359
TCGATCCGGA	3.89e-06	0	2.15837	0.0308995	0.0359
CCGGCGACCG	3.89e-06	0	2.15837	0.0308995	0.0359
CGGCGACCGG	3.89e-06	0	2.15837	0.0308995	0.0359
GATGACGGCG	3.89e-06	0	2.15837	0.0308995	0.0359
CCGACGGCGA	3.89e-06	0	2.15837	0.0308995	0.0359
AATCGACCGT	3.89e-06	0	2.15837	0.0308995	0.0359
GGCGCGACCA	3.89e-06	0	2.15837	0.0308995	0.0359
TCTCCGGAGC	3.89e-06	0	2.15837	0.0308995	0.0359
TTCGTCGACC	3.89e-06	0	2.15837	0.0308995	0.0359
GCGATCCGGG	3.89e-06	0	2.15837	0.0308995	0.0359
TGAAGACGAA	3.89e-06	0	2.15837	0.0308995	0.0359
CATGGACATC	3.89e-06	0	2.15837	0.0308995	0.0359
GGACCGGGAG	3.89e-06	0	2.15837	0.0308995	0.0359
CCGTGGAACC	3.89e-06	0	2.15837	0.0308995	0.0359
TTCTTCGGCG	3.89e-06	0	2.15837	0.0308995	0.0359
GAAGAAGACG	3.89e-06	0	2.15837	0.0308995	0.0359
TGGACCGGGA	3.89e-06	0	2.15837	0.0308995	0.0359
CTCCGGAATC	3.89e-06	0	2.15837	0.0308995	0.0359
GATCGTCGTC	3.89e-06	0	2.15837	0.0308995	0.0359
ATGGACATCG	3.89e-06	0	2.15837	0.0308995	0.0359
CGGAACGTCT	3.89e-06	0	2.15837	0.0308995	0.0359
CCGTGGACAT	3.89e-06	0	2.15837	0.0308995	0.0359
GCGAACGTCT	3.89e-06	0	2.15837	0.0308995	0.0359
CCTCGGACGC	3.89e-06	0	2.15837	0.0308995	0.0359
AGCGTCGTCG	3.89e-06	0	2.15837	0.0308995	0.0359
AGCGACGGCG	3.89e-06	0	2.15837	0.0308995	0.0359
TCAAGACGAA	3.89e-06	0	2.15837	0.0308995	0.0359
CTCGGACCGG	3.89e-06	0	2.15837	0.0308995	0.0359
ATCGTCGTCT	3.89e-06	0	2.15837	0.0308995	0.0359
GATGGACATC	3.89e-06	0	2.15837	0.0308995	0.0359
AATCCGGAGC	3.89e-06	0	2.15837	0.0308995	0.0359
GACTTCGGAA	3.89e-06	0	2.15837	0.0308995	0.0359
ATGAACGTCG	3.89e-06	0	2.15837	0.0308995	0.0359
ACTCCGGAGA	3.89e-06	0	2.15837	0.0308995	0.0359
CGGAAGAAGC	3.89e-06	0	2.15837	0.0308995	0.0359
GGAATCCGGA	3.89e-06	0	2.15837	0.0308995	0.0359
CGATCCGGAG	3.89e-06	0	2.15837	0.0308995	0.0359
GAATCCGGAG	3.89e-06	0	2.15837	0.0308995	0.0359
CATGGACACG	3.89e-06	0	2.15837	0.0308995	0.0359
AATCCGGAAT	3.89e-06	0	2.15837	0.0308995	0.0359
TCGGACCGGG	3.89e-06	0	2.15837	0.0308995	0.0359
TTCGGACGCG	3.89e-06	0	2.15837	0.0308995	0.0359
TCGTCGACCA	3.89e-06	0	2.15837	0.0308995	0.0359
CCTCGGACCG	3.89e-06	0	2.15837	0.0308995	0.0359
GTGGACATCG	3.89e-06	0	2.15837	0.0308995	0.0359
CTCGTCGTCT	3.89e-06	0	2.15837	0.0308995	0.0359
CTTCGCCGTC	3.89e-06	0	2.15837	0.0308995	0.0359
CGACGGCGAC	3.89e-06	0	2.15837	0.0308995	0.0359
GATCCGGAGA	3.89e-06	0	2.15837	0.0308995	0.0359
TCGTCGTCTG	3.89e-06	0	2.15837	0.0308995	0.0359
TCTCCGGAAT	3.89e-06	0	2.15837	0.0308995	0.0359
TGGACAACGC	3.89e-06	0	2.15837	0.0308995	0.0359
AGACGC	0.000102881	6.47e-05	2.15724	0.0309866	0.0359
AGAGGAC	0.000108847	6.91e-05	2.15324	0.0313002	0.0359
GCTGCGG	9.07e-05	5.51e-05	2.14636	0.0318442	0.0359
GAAGTT	0.000368951	0.000290631	2.14541	0.0319204	0.0359
TGGACCTG	3.71e-05	1.65e-05	2.14444	0.0319973	0.0359
GATCGTCGG	3.8e-06	0	2.13809	0.0325094	0.0359
GAACAACGC	3.8e-06	0	2.13809	0.0325094	0.0359
TGCGGACCG	3.8e-06	0	2.13809	0.0325094	0.0359
AGCGTCGTC	3.8e-06	0	2.13809	0.0325094	0.0359
CTGACGGCG	3.8e-06	0	2.13809	0.0325094	0.0359
TGAACGTCG	3.8e-06	0	2.13809	0.0325094	0.0359
CGTGGACAT	3.8e-06	0	2.13809	0.0325094	0.0359
CGTCGACCG	3.8e-06	0	2.13809	0.0325094	0.0359
CGTGGAACC	3.8e-06	0	2.13809	0.0325094	0.0359
GCGTCGTCG	3.8e-06	0	2.13809	0.0325094	0.0359
ATGAACGTC	3.8e-06	0	2.13809	0.0325094	0.0359
GACGGCGAC	3.8e-06	0	2.13809	0.0325094	0.0359
GAATCCGGC	3.8e-06	0	2.13809	0.0325094	0.0359
ATCGCGACC	3.8e-06	0	2.13809	0.0325094	0.0359
ACTTCGCCG	3.8e-06	0	2.13809	0.0325094	0.0359
ATCGTCGTC	3.8e-06	0	2.13809	0.0325094	0.0359
GATCCGGAG	3.8e-06	0	2.13809	0.0325094	0.0359
CCGACGGCG	3.8e-06	0	2.13809	0.0325094	0.0359
GGACAACGC	3.8e-06	0	2.13809	0.0325094	0.0359
CCTCGGACG	3.8e-06	0	2.13809	0.0325094	0.0359
CGAACGTCT	3.8e-06	0	2.13809	0.0325094	0.0359
GGCGCGACG	3.8e-06	0	2.13809	0.0325094	0.0359
CGATCCGGA	3.8e-06	0	2.13809	0.0325094	0.0359
TTCGTCGAC	3.8e-06	0	2.13809	0.0325094	0.0359
CGATCCGGG	3.8e-06	0	2.13809	0.0325094	0.0359
TGCGGACGA	3.8e-06	0	2.13809	0.0325094	0.0359
ACTCCGACG	3.8e-06	0	2.13809	0.0325094	0.0359
ATGACGGCG	3.8e-06	0	2.13809	0.0325094	0.0359
CTCGACCGG	3.8e-06	0	2.13809	0.0325094	0.0359
CCGGAATCG	3.8e-06	0	2.13809	0.0325094	0.0359
CGGCGACCG	3.8e-06	0	2.13809	0.0325094	0.0359
CGACGTTCG	3.8e-06	0	2.13809	0.0325094	0.0359
GGAATCCGG	3.8e-06	0	2.13809	0.0325094	0.0359
TCTTCGGCG	3.8e-06	0	2.13809	0.0325094	0.0359
TGGACAACG	3.8e-06	0	2.13809	0.0325094	0.0359
GCGAACGTC	3.8e-06	0	2.13809	0.0325094	0.0359
CTTCGCCGT	3.8e-06	0	2.13809	0.0325094	0.0359
TCGTCGTCA	3.8e-06	0	2.13809	0.0325094	0.0359
AGCGACCGT	3.8e-06	0	2.13809	0.0325094	0.0359
CGCTGACGA	3.8e-06	0	2.13809	0.0325094	0.0359
AGCGACGGC	3.8e-06	0	2.13809	0.0325094	0.0359
TTCGCCGTC	3.8e-06	0	2.13809	0.0325094	0.0359
CTCGACGGC	3.8e-06	0	2.13809	0.0325094	0.0359
GAGACGAAC	3.8e-06	0	2.13809	0.0325094	0.0359
TCGATCCGG	3.8e-06	0	2.13809	0.0325094	0.0359
GACGTCGTC	3.8e-06	0	2.13809	0.0325094	0.0359
CCGTGGAAC	3.8e-06	0	2.13809	0.0325094	0.0359
CGATCGACC	3.8e-06	0	2.13809	0.0325094	0.0359
CGACGGCGA	3.8e-06	0	2.13809	0.0325094	0.0359
GTGGACGCG	3.8e-06	0	2.13809	0.0325094	0.0359
TGATGAACG	3.8e-06	0	2.13809	0.0325094	0.0359
TGACCGGGA	3.8e-06	0	2.13809	0.0325094	0.0359
GCGCGACCA	3.8e-06	0	2.13809	0.0325094	0.0359
CTCGGACGC	3.8e-06	0	2.13809	0.0325094	0.0359
CTCGACGGA	3.8e-06	0	2.13809	0.0325094	0.0359
CTCCGGAAT	3.8e-06	0	2.13809	0.0325094	0.0359
AGAAGACT	4.08e-05	1.9e-05	2.13484	0.0327739	0.0359
AAGAAGCC	4.46e-05	2.15e-05	2.13333	0.0328978	0.0361
AACAAC	0.000290904	0.000222681	2.12793	0.0333429	0.0362
CGGAATCG	3.71e-06	0	2.11858	0.0341261	0.0365
ATCGTCGG	3.71e-06	0	2.11858	0.0341261	0.0365
TTCAACGG	3.71e-06	0	2.11858	0.0341261	0.0365
ACGTCGTC	3.71e-06	0	2.11858	0.0341261	0.0365
CGAACGTC	3.71e-06	0	2.11858	0.0341261	0.0365
CGATCGAC	3.71e-06	0	2.11858	0.0341261	0.0365
TCGATCCG	3.71e-06	0	2.11858	0.0341261	0.0365
CGATCGTC	3.71e-06	0	2.11858	0.0341261	0.0365
GCGAACGT	3.71e-06	0	2.11858	0.0341261	0.0365
TTCGTCGT	3.71e-06	0	2.11858	0.0341261	0.0365
TCGAACGT	3.71e-06	0	2.11858	0.0341261	0.0365
CGTCGTCG	3.71e-06	0	2.11858	0.0341261	0.0365
CGCGAACG	3.71e-06	0	2.11858	0.0341261	0.0365
ACTACGCG	3.71e-06	0	2.11858	0.0341261	0.0365
CCCGTCGT	3.71e-06	0	2.11858	0.0341261	0.0365
GATCGACC	3.71e-06	0	2.11858	0.0341261	0.0365
ACGGACCT	3.71e-06	0	2.11858	0.0341261	0.0365
CTCGTCGA	3.71e-06	0	2.11858	0.0341261	0.0365
GACGTTCG	3.71e-06	0	2.11858	0.0341261	0.0365
CGAAGCT	3.27e-05	1.4e-05	2.11846	0.0341361	0.0365
GAGCGA	0.000113523	7.37e-05	2.11669	0.0342858	0.0365
GAGCGC	0.000141904	9.66e-05	2.1148	0.0344467	0.0366
TCCGGGAG	1.86e-05	5.79e-06	2.1041	0.0353697	0.0368
ACTCCG	0.000102881	6.55e-05	2.10131	0.0356135	0.0377
AAGACGA	3.63e-05	1.65e-05	2.0947	0.0361974	0.0379
TTCCGGA	3.63e-05	1.65e-05	2.0947	0.0361974	0.0384
GGAAGAAGA	3.42e-05	1.5e-05	2.08311	0.0372408	0.0384
GAAGACG	4.72e-05	2.39e-05	2.081	0.0374338	0.0395
AGAAGCG	4.72e-05	2.39e-05	2.081	0.0374338	0.0396
TCTGCGG	4.35e-05	2.14e-05	2.07892	0.0376245	0.0396
GGAAGAAGAT	1.17e-05	2.51e-06	2.07601	0.0378931	0.0397
CGCGTC	7.8e-05	4.67e-05	2.07187	0.0382772	0.04
ATTCGCC	1.81e-05	5.76e-06	2.06844	0.0385991	0.0403
ATCGACC	1.81e-05	5.76e-06	2.06844	0.0385991	0.0404
AACGGCG	1.81e-05	5.76e-06	2.06844	0.0385991	0.0404
TCCGTCG	1.81e-05	5.76e-06	2.06844	0.0385991	0.0404
CAAGGAA	0.000148758	0.000102862	2.06166	0.0392399	0.0404
CGGAATC	2.54e-05	9.87e-06	2.06099	0.0393036	0.0409
CGTGACG	2.54e-05	9.87e-06	2.06099	0.0393036	0.0409
TGGACAC	8.71e-05	5.35e-05	2.06062	0.0393397	0.0409
TCGACC	6.03e-05	3.36e-05	2.06057	0.0393437	0.0409
AGAAGCT	0.000152386	0.000106154	2.0462	0.0407367	0.0409
CTACGC	5.32e-05	2.87e-05	2.03813	0.0415367	0.0423
CGTGACGG	1.49e-05	4.14e-06	2.03809	0.0415414	0.0428
GACTTCGG	1.49e-05	4.14e-06	2.03809	0.0415414	0.0428
TCCGGAGA	1.49e-05	4.14e-06	2.03809	0.0415414	0.0428
CCTCGGAT	1.49e-05	4.14e-06	2.03809	0.0415414	0.0428
GGATCCGG	1.49e-05	4.14e-06	2.03809	0.0415414	0.0428
TTCCGGAA	1.49e-05	4.14e-06	2.03809	0.0415414	0.0428
ATGGACA	9.8e-05	6.25e-05	2.01999	0.0433845	0.0428
CGATGACG	1.11e-05	2.48e-06	2.01662	0.0437348	0.0445
ACTTCGCC	1.11e-05	2.48e-06	2.01662	0.0437348	0.0445
GACTTCGC	1.11e-05	2.48e-06	2.01662	0.0437348	0.0445
TGACGGCG	1.11e-05	2.48e-06	2.01662	0.0437348	0.0445
GGCGCGAC	1.11e-05	2.48e-06	2.01662	0.0437348	0.0445
CGACGGCG	1.11e-05	2.48e-06	2.01662	0.0437348	0.0445
GCTGACGA	1.11e-05	2.48e-06	2.01662	0.0437348	0.0445
CTGCGGAT	1.11e-05	2.48e-06	2.01662	0.0437348	0.0445
GAGACCGA	1.11e-05	2.48e-06	2.01662	0.0437348	0.0445
GGACAAC	5.44e-05	2.96e-05	2.00973	0.0444593	0.0445
TCGACGG	1.45e-05	4.11e-06	2.00598	0.0448579	0.0451
TCGACCG	1.45e-05	4.11e-06	2.00598	0.0448579	0.0453
TACGACT	1.45e-05	4.11e-06	2.00598	0.0448579	0.0453
ACGGCGA	1.45e-05	4.11e-06	2.00598	0.0448579	0.0453
CGTCGAC	1.09e-05	2.47e-06	1.98843	0.046764	0.0453
GCGGCGA	3.27e-05	1.48e-05	1.98721	0.0468994	0.0472
TTTCCGG	3.27e-05	1.48e-05	1.98721	0.0468994	0.0472
GCTGCGC	6.53e-05	3.79e-05	1.98618	0.0470136	0.0472
AAGAAGC	0.000148758	0.000104508	1.97587	0.04817	0.0473
TCGCCTG	3.63e-05	1.73e-05	1.9751	0.0482562	0.0484
GGAGTCC	9.07e-05	5.76e-05	1.96561	0.0493433	0.0484
CAAGAAG	0.000163271	0.000116852	1.96463	0.049457	0.0494
					0.0495

## Sheet: Table 3-BrainvsMuscle
Putative enhancers and its associated information using 50 nucleotides as the exonic flank size
Brain tissue							Muscle tissue
Enhancers	Exonic frequency	Intronic frequency	z-score	P-value	Corrected P-value (FDR)		Enhancers	Exonic frequency	Intronic frequency	z-score	P-value	Corrected P-value (FDR)
TGAAGA	0.000861829	0.000414341	11.8752	0	0		GCCGCG	0.000835655	0.000264267	4.80474	1.54955e-06	0.0002
GAAGAT	0.000586137	0.00026197	10.6875	0	0		GAAGCC	0.000897555	0.000299979	4.77092	1.8339e-06	0.0002
TTCATC	0.000620888	0.000292979	10.3161	0	0		GCGCCG	0.000866605	0.000307121	4.46679	7.94007e-06	0.0007
TGATGA	0.00059772	0.000280683	10.1821	0	0		TCCGGA	0.000371402	7.14e-05	4.30184	1.69383e-05	0.0011
CGAAGA	0.000166806	3.74e-05	9.75604	0	0		CCGCGC	0.000835655	0.000321406	4.07705	4.56109e-05	0.002
GAAGAAG	0.000296175	0.000109627	9.11505	0	0		AGAAGCC	0.000316536	5.74e-05	4.05144	5.09024e-05	0.002
TTCCGG	0.000217774	6.74e-05	9.11212	0	0		GCCGCGC	0.000538111	0.000157942	4.03874	5.37389e-05	0.002
TCCGGA	0.000183023	5.13e-05	8.9456	0	0		CTCCGA	0.000340452	7.14e-05	3.94878	7.85504e-05	0.0023
TTCTTC	0.000861829	0.000516991	8.47003	0	0		CGGCCG	0.000742804	0.000278552	3.9347	8.33013e-05	0.0023
TGTGGA	0.000542118	0.00028389	8.3903	0	0		TCCACG	0.000433302	0.000114278	3.91787	8.9336e-05	0.0023
GAAGAA	0.000801594	0.000475824	8.3282	0	0		GAAGATG	0.000284882	5.03e-05	3.89128	9.97185e-05	0.0023
GATGTC	0.000349829	0.000155578	8.3028	0	0		GGCGCC	0.000897555	0.000378544	3.85585	0.000115326	0.0025
TCATCG	0.000152905	4.28e-05	8.19018	2.22045e-16	0		TGACGG	0.000216651	2.86e-05	3.81428	0.000136582	0.0027
AAGAAG	0.000743675	0.000443211	7.96315	1.77636e-15	0		GACGGC	0.000402352	0.000107135	3.75272	0.000174929	0.003
CGATGA	0.000129738	3.37e-05	7.91214	2.44249e-15	0		CGCCGA	0.000371402	9.29e-05	3.74727	0.000178769	0.003
CTTCCG	0.000231675	8.87e-05	7.87456	3.33067e-15	0		TCTTCG	0.000247601	4.29e-05	3.68061	0.000232677	0.0035
GAAGATG	0.000217985	8.01e-05	7.87332	3.55271e-15	0		GCTGCGG	0.000284882	5.74e-05	3.65959	0.000252617	0.0035
GATGAT	0.00039153	0.000191933	7.80582	5.9952e-15	0		ACGGACC	9.5e-05	0	3.63696	0.000275871	0.0035
GCTGCG	0.000266426	0.000111738	7.72228	1.13243e-14	0		CCTGCGA	9.5e-05	0	3.63696	0.000275871	0.0035
CTGCCG	0.000250209	0.000104254	7.53458	4.90719e-14	0		GACACGC	9.5e-05	0	3.63696	0.000275871	0.0035
TGAAGC	0.00047725	0.000260367	7.40384	1.32339e-13	0		CGAAGC	0.000278552	5.71e-05	3.612	0.000303846	0.0037
CGAGGA	0.00020619	7.97e-05	7.36987	1.70752e-13	0		TCTTCGA	0.000126614	7.18e-06	3.54328	0.000395186	0.0042
GTCGTC	0.000111204	2.89e-05	7.3252	2.38476e-13	0		TGACGGC	0.000126614	7.18e-06	3.54328	0.000395186	0.0042
CTTCGA	0.000143638	4.6e-05	7.21326	5.4623e-13	0		GGCGCCG	0.00044315	0.000136404	3.54255	0.000396283	0.0042
GATGAC	0.000324344	0.000157182	7.21052	5.57332e-13	0		CGATGA	0.000123801	7.14e-06	3.50901	0.000449772	0.0044
ACATCG	0.000118154	3.31e-05	7.18551	6.69464e-13	0		ATCGTC	0.000123801	7.14e-06	3.50901	0.000449772	0.0044
CGTCGT	7.18e-05	1.28e-05	7.14693	8.8729e-13	0		GTGAAG	0.000649954	0.000257124	3.50015	0.000465005	0.0044
CCGGAA	0.00019229	7.43e-05	7.11492	1.11977e-12	0		TTCGGA	0.000247601	5e-05	3.43178	0.00059964	0.0055
AGAAGA	0.000780743	0.000499882	7.07783	1.46416e-12	0		TGGACT	0.000588053	0.000228555	3.38629	0.000708451	0.0062
GACGAT	9.04e-05	2.09e-05	7.07119	1.5361e-12	0		CGGCGCC	0.000379843	0.000114867	3.32212	0.000893361	0.0076
TCGGAT	9.96e-05	2.51e-05	7.05556	1.71907e-12	0		GGATCC	0.000495203	0.000185701	3.21247	0.00131598	0.0108
GAAGAC	0.000449449	0.000248605	7.0309	2.05191e-12	0		GACGTC	0.000278552	7.14e-05	3.1962	0.0013925	0.0111
CAGACGA	5.21e-05	6.45e-06	6.94238	3.85558e-12	0		AGAAGC	0.000711854	0.000321406	3.18524	0.00144632	0.0112
AGACGA	0.000145955	5.03e-05	6.86289	6.74816e-12	0		TCCTGC	0.000773754	0.000371402	3.08465	0.00203791	0.0153
CATGGA	0.000444815	0.000249674	6.83127	8.41682e-12	0		CGCGCC	0.000649954	0.000292836	3.05099	0.00228086	0.0162
GAAGCT	0.000472616	0.000270525	6.81583	9.37228e-12	0		TCCGGCG	0.000126614	1.44e-05	3.04014	0.0023647	0.0162
GGAAGA	0.00067649	0.000427707	6.7662	1.3221e-11	0		TTCCGGA	0.000126614	1.44e-05	3.04014	0.0023647	0.0162
GAAGATC	0.000123209	3.87e-05	6.72636	1.73965e-11	0		GGACACGC	6.48e-05	0	2.99614	0.00273422	0.0162
TGACGA	0.000104254	2.94e-05	6.72553	1.74956e-11	0		TCCTGCGA	6.48e-05	0	2.99614	0.00273422	0.0162
TCTTCG	0.000139005	4.81e-05	6.66817	2.59019e-11	0		TCCTGCGG	6.48e-05	0	2.99614	0.00273422	0.0162
CGGATG	0.000143638	5.08e-05	6.65841	2.7681e-11	0		CGTGACGG	6.48e-05	0	2.99614	0.00273422	0.0162
GTGGAA	0.000449449	0.000259832	6.5346	6.37796e-11	0		TTCCGGAA	6.48e-05	0	2.99614	0.00273422	0.0162
CGTGGA	0.000178389	7.32e-05	6.45852	1.05732e-10	0		CCGTGGAA	6.48e-05	0	2.99614	0.00273422	0.0162
GAAGAG	0.000620888	0.00039349	6.4498	1.11998e-10	0		CGTCCT	0.000433302	0.000164274	2.97503	0.00292956	0.0162
GAAGACG	8.06e-05	1.99e-05	6.38164	1.75207e-10	0		TTCGCAC	6.33e-05	0	2.96956	0.00298227	0.0162
CGGAAG	0.00020619	9.2e-05	6.35375	2.10129e-10	0		CTTCGAC	6.33e-05	0	2.96956	0.00298227	0.0162
TCTCCG	0.000176073	7.32e-05	6.33102	2.43543e-10	0		GAACGAC	6.33e-05	0	2.96956	0.00298227	0.0162
GATGGA	0.000421648	0.000244862	6.27986	3.38884e-10	0		CTCCTG	0.000990405	0.000535676	2.95763	0.00310013	0.0165
AAGATC	0.000359096	0.000198884	6.27151	3.57574e-10	0		GAAGAT	0.000464253	0.000185701	2.92626	0.00343061	0.0179
ATCCTG	0.000442498	0.000260901	6.26284	3.78038e-10	0		CGATGAA	9.5e-05	7.18e-06	2.91159	0.00359595	0.018
TCGTCA	0.000122788	4.28e-05	6.23449	4.53259e-10	0		TTCGGAA	9.5e-05	7.18e-06	2.91159	0.00359595	0.018
TCCACG	0.000164489	6.74e-05	6.21798	5.0358e-10	0		CGACGA	9.29e-05	7.14e-06	2.88234	0.00394733	0.0194
TGATGAT	0.000170597	7.09e-05	6.18397	6.25098e-10	0		CGGACC	0.000278552	8.57e-05	2.83054	0.00464693	0.0224
AGCGAC	0.000111204	3.69e-05	6.17336	6.68522e-10	0		CGGCGA	0.000247601	7.14e-05	2.7931	0.00522062	0.0247
CTCCGT	0.000171439	7.22e-05	6.16978	6.83864e-10	0		CCGGCG	0.000526153	0.000235697	2.76316	0.00572453	0.0265
CGGAGA	0.000194607	8.71e-05	6.14412	8.0407e-10	0		CGGCGG	0.000588053	0.000278552	2.73382	0.0062604	0.028
GATGCC	0.000331295	0.000181241	6.14189	8.15475e-10	0		TTCATC	0.000588053	0.000278552	2.73382	0.0062604	0.028
TGGACA	0.000414697	0.000243258	6.11868	9.43519e-10	0		GCGGCG	0.000619003	0.000299979	2.72555	0.00641937	0.0282
CGACCA	9.5e-05	2.89e-05	6.09521	1.09293e-09	0		GAAGTT	0.000464253	0.000199986	2.71088	0.00671045	0.029
GCTGTC	0.000345195	0.000192468	6.08328	1.1775e-09	0		TGGACCTG	0.000129559	2.16e-05	2.66783	0.0076343	0.0324
GGAAGC	0.000474933	0.000290841	6.04502	1.49391e-09	0		CCGAAGC	0.000126614	2.15e-05	2.63462	0.00842307	0.0346
GACGAG	0.000139005	5.4e-05	6.01989	1.74539e-09	0		TCCTGCG	0.000126614	2.15e-05	2.63462	0.00842307	0.0346
GTGGAG	0.00049115	0.000304741	5.99059	2.09078e-09	0		ACGCCG	0.000247601	7.86e-05	2.60839	0.00909682	0.0358
TCCTGC	0.000537485	0.0003427	5.92466	3.12953e-09	0		ACGGCG	0.000247601	7.86e-05	2.60839	0.00909682	0.0358
CGTCGTC	3.08e-05	2.69e-06	5.87278	4.28553e-09	0		CGGCGCCG	0.000161949	3.61e-05	2.60352	0.00922714	0.0358
ATCGTC	8.8e-05	2.67e-05	5.8721	4.30321e-09	0		ACATCG	0.000123801	2.14e-05	2.60253	0.00925384	0.0358
TGATGAC	0.000123209	4.62e-05	5.80848	6.30421e-09	0		GCGGAA	0.000309502	0.000114278	2.5753	0.0100153	0.0381
GATGGC	0.000328978	0.000186052	5.80217	6.54632e-09	0		GACCGT	0.000185701	5e-05	2.53155	0.0113558	0.0395
GAAGCG	0.000155222	6.63e-05	5.78189	7.38675e-09	0		GTGACG	0.000185701	5e-05	2.53155	0.0113558	0.0395
CTGCGC	0.000210824	0.00010265	5.77816	7.55202e-09	0		CCTGCG	0.000433302	0.000192843	2.52609	0.011534	0.0395
TCGAAC	8.57e-05	2.62e-05	5.76731	8.05484e-09	0		GAAGTC	0.000371402	0.000157132	2.4718	0.0134434	0.0395
TGGACC	0.000273376	0.00014649	5.75893	8.46499e-09	0		CTCCGG	0.000433302	0.000199986	2.42171	0.0154477	0.0395
CTCGGA	0.000159855	6.95e-05	5.7553	8.64886e-09	0		GCGGCGAC	9.72e-05	1.44e-05	2.42022	0.015511	0.0395
CCGGAG	0.000217774	0.000107996	5.73364	9.82974e-09	0		CGCGGGAG	9.72e-05	1.44e-05	2.42022	0.015511	0.0395
TCGAGC	0.000101937	3.53e-05	5.71023	1.12826e-08	0		AAGAAGCC	9.72e-05	1.44e-05	2.42022	0.015511	0.0395
TGAAGCC	0.000161119	7.04e-05	5.6995	1.20156e-08	0		CTGCGG	0.000464253	0.000221413	2.4085	0.0160182	0.0395
GATGAA	0.0004842	0.00030688	5.69487	1.23466e-08	0		CGCCGG	0.000495203	0.00024284	2.40078	0.0163604	0.0395
CCGAAG	0.000139005	5.72e-05	5.68772	1.2875e-08	0		AGACCGT	9.5e-05	1.44e-05	2.39123	0.0167921	0.0395
TGGAAC	0.000345195	0.000200488	5.68077	1.34087e-08	0		TCCGGAA	9.5e-05	1.44e-05	2.39123	0.0167921	0.0395
TCGTCC	0.000104254	3.69e-05	5.66915	1.43509e-08	0		GGATCCG	9.5e-05	1.44e-05	2.39123	0.0167921	0.0395
GACATC	0.00029191	0.000161459	5.66627	1.45939e-08	0		ACGTCCT	9.5e-05	1.44e-05	2.39123	0.0167921	0.0395
CTGTCG	0.000136688	5.61e-05	5.65197	1.58621e-08	0		GACACG	0.000216651	7.14e-05	2.36916	0.0178285	0.0395
CGCTGA	0.000152905	6.63e-05	5.64605	1.64172e-08	0		GACGAC	9.29e-05	1.43e-05	2.36321	0.0181172	0.0395
ATGGAC	0.000259475	0.00013847	5.64528	1.64912e-08	0		TGATCG	9.29e-05	1.43e-05	2.36321	0.0181172	0.0395
TTTCCGG	5.69e-05	1.29e-05	5.62418	1.86391e-08	0		CCGCGCG	0.000316536	0.000129225	2.3484	0.0188545	0.0395
CAGACG	0.000143638	6.09e-05	5.60075	2.1343e-08	0		GGACCTG	0.000253229	9.33e-05	2.31481	0.0206232	0.0395
CTTCGC	0.000113521	4.28e-05	5.59726	2.17765e-08	0		CGGAAT	0.000185701	5.71e-05	2.31108	0.0208284	0.0395
GACGAA	0.000101937	3.64e-05	5.56823	2.57342e-08	0		TCCGGAG	0.000126614	2.87e-05	2.29609	0.0216706	0.0395
CTTCCGG	0.000101884	3.6e-05	5.5667	2.59608e-08	0		CAAGATC	0.000126614	2.87e-05	2.29609	0.0216706	0.0395
TCCGGAG	7.35e-05	2.1e-05	5.56028	2.69339e-08	0		TCGGAA	0.000154751	4.29e-05	2.26925	0.0232529	0.0395
GTGAAG	0.000410064	0.000252882	5.5404	3.01786e-08	0		CGTCCA	0.000154751	4.29e-05	2.26925	0.0232529	0.0395
TTTCCG	0.000155222	6.9e-05	5.53609	3.0929e-08	0		TCCGGC	0.000340452	0.000149989	2.26476	0.0235271	0.0395
TCGGAA	0.000113521	4.33e-05	5.53356	3.13798e-08	0		CAACGC	0.000123801	2.86e-05	2.26461	0.0235368	0.0395
TTCGGC	0.000113521	4.33e-05	5.53356	3.13798e-08	0		GATCGT	0.000123801	2.86e-05	2.26461	0.0235368	0.0395
TGCGGA	0.000141321	6.04e-05	5.51144	3.55903e-08	0		GAAGGC	0.000557103	0.000299979	2.23301	0.025548	0.0395
GAACCTG	0.000139795	5.91e-05	5.50027	3.79208e-08	0		GAAGGAA	0.000316536	0.000136404	2.21911	0.0264789	0.0395
GAGGAC	0.000375313	0.000227219	5.49294	3.95292e-08	0		GCTGCG	0.000464253	0.000235697	2.21911	0.0264792	0.0395
GAACCT	0.000310444	0.000179102	5.44996	5.03822e-08	0		GCGGCGACGGCG	3.57e-05	0	2.2014	0.0277074	0.0395
AAGATG	0.000525901	0.000346977	5.4329	5.54444e-08	0		TCGCGG	0.000216651	7.86e-05	2.18918	0.0285835	0.0395
GCCGTC	0.000141321	6.15e-05	5.40762	6.38686e-08	0		CGTCGG	0.000216651	7.86e-05	2.18918	0.0285835	0.0395
GCTGAC	0.000312761	0.000181775	5.40074	6.63676e-08	0		GCGGCGACGGC	3.48e-05	0	2.17946	0.0292978	0.0395
TCCGGC	0.000173756	8.29e-05	5.38512	7.2395e-08	0		CGGCGACGGCG	3.48e-05	0	2.17946	0.0292978	0.0395
AAGACG	0.000152905	6.95e-05	5.35308	8.6468e-08	0		TGTGGACACGC	3.48e-05	0	2.17946	0.0292978	0.0395
GAGATC	0.000301177	0.000174291	5.33959	9.31546e-08	0		TCCGGAAT	6.48e-05	7.22e-06	2.17382	0.0297183	0.0395
GAAGTC	0.000345195	0.000207972	5.3164	1.05838e-07	0		GCTGCGGA	6.48e-05	7.22e-06	2.17382	0.0297183	0.0395
GAAGTT	0.000461032	0.000298326	5.31449	1.06954e-07	0		TCCGGAGA	6.48e-05	7.22e-06	2.17382	0.0297183	0.0395
TCGTCG	5.56e-05	1.39e-05	5.29911	1.16366e-07	0		TCAAGATC	6.48e-05	7.22e-06	2.17382	0.0297183	0.0395
TGACCG	0.000113521	4.54e-05	5.28435	1.26154e-07	0		CGGCGCCGTC	3.4e-05	0	2.15837	0.030899	0.0395
CCGAAGA	4.74e-05	1.02e-05	5.27581	1.32174e-07	0		CGGCGACGGC	3.4e-05	0	2.15837	0.030899	0.0395
CGTCAA	8.57e-05	2.94e-05	5.27557	1.32343e-07	0		CCTCCGGAAT	3.4e-05	0	2.15837	0.030899	0.0395
CGTCCA	0.000108887	4.28e-05	5.27171	1.35157e-07	0		ATTCCGGAGA	3.4e-05	0	2.15837	0.030899	0.0395
GATCGG	6.95e-05	2.09e-05	5.26274	1.41921e-07	0		GGCGACGGCG	3.4e-05	0	2.15837	0.030899	0.0395
TTCCGGA	5.69e-05	1.45e-05	5.2562	1.47065e-07	0		TGTGGACACG	3.4e-05	0	2.15837	0.030899	0.0395
GAAGCC	0.000410064	0.000260367	5.22066	1.78285e-07	0		GAAGAAGACG	3.4e-05	0	2.15837	0.030899	0.0395
ACGTCG	5.33e-05	1.34e-05	5.17726	2.25173e-07	0		GAATCCGGCG	3.4e-05	0	2.15837	0.030899	0.0395
CTGCGA	0.000143638	6.58e-05	5.14494	2.67599e-07	0		GCGGCGACGG	3.4e-05	0	2.15837	0.030899	0.0395
TTCGGA	0.000115837	4.81e-05	5.14281	2.70659e-07	0		GTGGACACGC	3.4e-05	0	2.15837	0.030899	0.0395
CGAGGAC	5.45e-05	1.4e-05	5.13045	2.89044e-07	0		GACGTCG	6.33e-05	7.18e-06	2.14968	0.0315803	0.0395
GGACCT	0.000296543	0.000174825	5.12774	2.93248e-07	0		GAATCCG	6.33e-05	7.18e-06	2.14968	0.0315803	0.0395
GAACCG	9.27e-05	3.48e-05	5.07886	3.79705e-07	0		GTGACGG	6.33e-05	7.18e-06	2.14968	0.0315803	0.0395
GAAGGA	0.000572236	0.000395094	5.07001	3.97799e-07	0		GACATCG	6.33e-05	7.18e-06	2.14968	0.0315803	0.0395
AGCGTC	0.000118154	5.03e-05	5.06667	4.04842e-07	0		ACGTCTG	6.33e-05	7.18e-06	2.14968	0.0315803	0.0395
TGTGGAG	0.000182444	9.24e-05	5.0555	4.2926e-07	0		TCTTCGC	6.33e-05	7.18e-06	2.14968	0.0315803	0.0395
ACGGAC	9.04e-05	3.37e-05	5.04202	4.60649e-07	0		CTTCGGC	6.33e-05	7.18e-06	2.14968	0.0315803	0.0395
CGGCGG	0.000213141	0.000114946	5.03592	4.75552e-07	0		GCGGAAT	6.33e-05	7.18e-06	2.14968	0.0315803	0.0395
ACTTCGC	3.32e-05	5.37e-06	5.02854	4.94234e-07	0		CTGACGG	6.33e-05	7.18e-06	2.14968	0.0315803	0.0395
ATCCGG	0.000104254	4.22e-05	5.00435	5.60504e-07	0		GACGTCT	6.33e-05	7.18e-06	2.14968	0.0315803	0.0395
TCCGGG	0.000183023	9.41e-05	5.00406	5.61363e-07	0		ATCCGGC	6.33e-05	7.18e-06	2.14968	0.0315803	0.0395
TGGACT	0.000326661	0.000200488	4.99143	5.99346e-07	0		ATTCGCC	6.33e-05	7.18e-06	2.14968	0.0315803	0.0395
CGGAAGC	6.4e-05	1.93e-05	4.98284	6.26573e-07	0		TGACCGT	6.33e-05	7.18e-06	2.14968	0.0315803	0.0395
GGACGT	0.00010657	4.38e-05	4.98216	6.28792e-07	0		TCGTCCA	6.33e-05	7.18e-06	2.14968	0.0315803	0.0395
AGAAGACG	2.67e-05	3.24e-06	4.96527	6.86045e-07	0		TGGACCT	0.000189921	6.46e-05	2.14638	0.0318423	0.0395
TCGACC	7.41e-05	2.51e-05	4.95444	7.25401e-07	0		CGGCGC	0.000526153	0.000285694	2.14251	0.0321522	0.0395
TCCGGAA	5.92e-05	1.72e-05	4.9346	8.03166e-07	0		GCTGTC	0.000526153	0.000285694	2.14251	0.0321522	0.0395
GACCTG	0.000338245	0.000210646	4.9344	8.03955e-07	0		ATCGCGACC	3.32e-05	0	2.1381	0.0325089	0.0395
CTCGTC	0.000113521	4.87e-05	4.92627	8.38139e-07	0		TCTTCGGAC	3.32e-05	0	2.1381	0.0325089	0.0395
GAAGGC	0.000382263	0.000245397	4.92374	8.49038e-07	0		ATCCTGCGG	3.32e-05	0	2.1381	0.0325089	0.0395
TCCTCG	0.000166806	8.39e-05	4.92067	8.62471e-07	0		AATCCGGCG	3.32e-05	0	2.1381	0.0325089	0.0395
TCTGCG	0.000150588	7.32e-05	4.88991	1.00882e-06	0		CTCCTGCGG	3.32e-05	0	2.1381	0.0325089	0.0395
CAAGAAG	0.000172966	8.81e-05	4.88378	1.04072e-06	0		CCGCGACCG	3.32e-05	0	2.1381	0.0325089	0.0395
GACGGC	0.000120471	5.35e-05	4.88369	1.04119e-06	0		CCTCCGGAA	3.32e-05	0	2.1381	0.0325089	0.0395
CGGAAT	9.73e-05	3.9e-05	4.88289	1.0454e-06	0		CTCCTGCGA	3.32e-05	0	2.1381	0.0325089	0.0395
AGAAGC	0.000456399	0.00030581	4.88016	1.06001e-06	0		CGTGACGGC	3.32e-05	0	2.1381	0.0325089	0.0395
GCTGCGG	0.000104254	4.3e-05	4.87564	1.08458e-06	0		CCGTGGACT	3.32e-05	0	2.1381	0.0325089	0.0395
TCGTCTG	4.26e-05	9.67e-06	4.87067	1.1122e-06	0		TGGACACGC	3.32e-05	0	2.1381	0.0325089	0.0395
TCTTCGA	4.98e-05	1.29e-05	4.86956	1.11845e-06	0		ATTCCGGAG	3.32e-05	0	2.1381	0.0325089	0.0395
ACGGAA	0.000125104	5.67e-05	4.86132	1.16607e-06	0		CGGCGACGG	3.32e-05	0	2.1381	0.0325089	0.0395
GGACGA	0.000115837	5.08e-05	4.85389	1.21061e-06	0		CAAGAAGCC	3.32e-05	0	2.1381	0.0325089	0.0395
TTGCCG	9.5e-05	3.8e-05	4.84194	1.28579e-06	0		TTCCGGAGA	3.32e-05	0	2.1381	0.0325089	0.0395
GAGCGC	0.000176073	9.14e-05	4.8399	1.29906e-06	0		AGAGACCGT	3.32e-05	0	2.1381	0.0325089	0.0395
GATCGA	7.18e-05	2.46e-05	4.83588	1.32558e-06	0		TTCCGGAAT	3.32e-05	0	2.1381	0.0325089	0.0395
GATGGAC	8.29e-05	3.06e-05	4.83208	1.35113e-06	0		GAAGAAGAC	3.32e-05	0	2.1381	0.0325089	0.0395
TCGCCG	9.96e-05	4.12e-05	4.79471	1.62911e-06	0		CTCCGGAAT	3.32e-05	0	2.1381	0.0325089	0.0395
GGAACC	0.000301177	0.000184983	4.78582	1.70287e-06	0		CTTCCGGAA	3.32e-05	0	2.1381	0.0325089	0.0395
GACATCG	3.55e-05	6.99e-06	4.78235	1.73262e-06	0		GCTGCGGAC	3.32e-05	0	2.1381	0.0325089	0.0395
CTCGGAT	3.79e-05	8.06e-06	4.75112	2.02292e-06	0		GCGACGGCG	3.32e-05	0	2.1381	0.0325089	0.0395
TTCGCA	8.57e-05	3.31e-05	4.74768	2.05763e-06	0		CCTCGGACC	3.32e-05	0	2.1381	0.0325089	0.0395
TCCTGCG	5.92e-05	1.83e-05	4.72624	2.28719e-06	0		AAGAAGACG	3.32e-05	0	2.1381	0.0325089	0.0395
AAGAAGA	0.000284328	0.000172502	4.71956	2.36359e-06	0		GTGGACACG	3.32e-05	0	2.1381	0.0325089	0.0395
CCGTCG	6.95e-05	2.41e-05	4.71503	2.41677e-06	0		ACGGACCTG	3.32e-05	0	2.1381	0.0325089	0.0395
GATCGAC	2.13e-05	2.15e-06	4.71305	2.44037e-06	0		TGGCGACCA	3.32e-05	0	2.1381	0.0325089	0.0395
TTCGAC	7.41e-05	2.67e-05	4.70381	2.55346e-06	0		AGAGACCTG	3.32e-05	0	2.1381	0.0325089	0.0395
GTGACGA	3.08e-05	5.37e-06	4.69885	2.61628e-06	0		GGCGACGGC	3.32e-05	0	2.1381	0.0325089	0.0395
GAAGATT	0.000154011	7.74e-05	4.69747	2.63403e-06	0		CGGCGCCGT	3.32e-05	0	2.1381	0.0325089	0.0395
TCGTCT	0.000115837	5.24e-05	4.68598	2.78618e-06	0		GAATCCGGC	3.32e-05	0	2.1381	0.0325089	0.0395
CCGGGA	0.000233991	0.000135797	4.68316	2.82492e-06	0		CCGCGCGAC	3.32e-05	0	2.1381	0.0325089	0.0395
TGAAGACGA	1.49e-05	5.43e-07	4.67196	2.98335e-06	0		CTTCGGCGA	3.32e-05	0	2.1381	0.0325089	0.0395
TCGGATG	3.32e-05	6.45e-06	4.64447	3.40955e-06	0		GACGGAATC	3.32e-05	0	2.1381	0.0325089	0.0395
TCGATC	6.26e-05	2.09e-05	4.6123	3.98232e-06	0		TGGACGCGC	3.32e-05	0	2.1381	0.0325089	0.0395
GTGGAC	0.000240942	0.000142213	4.61224	3.98361e-06	0		AGAAGCT	0.000284882	0.000122046	2.1186	0.034124	0.0395
CAAGAA	0.000532851	0.000376382	4.60126	4.1994e-06	0		CGCGCCG	0.000284882	0.000122046	2.1186	0.034124	0.0395
CTCCGA	0.000125104	5.93e-05	4.6001	4.2228e-06	0		CTGACGGC	3.24e-05	0	2.11858	0.0341256	0.0395
GACGTG	0.000134371	6.58e-05	4.58254	4.59363e-06	0		GCGACGGC	3.24e-05	0	2.11858	0.0341256	0.0395
CGGAAGA	5.45e-05	1.67e-05	4.56313	5.03975e-06	0		CCTCCGAC	3.24e-05	0	2.11858	0.0341256	0.0395
TGATCG	7.41e-05	2.78e-05	4.54265	5.55513e-06	0		ATCCGGCG	3.24e-05	0	2.11858	0.0341256	0.0395
TCGACCA	2.37e-05	3.22e-06	4.53512	5.7572e-06	0		GCGCGGAT	3.24e-05	0	2.11858	0.0341256	0.0395
GACGTCG	2.37e-05	3.22e-06	4.53512	5.7572e-06	0		ACGTTCGA	3.24e-05	0	2.11858	0.0341256	0.0395
TCAAGA	0.000421648	0.000286564	4.53046	5.88551e-06	0		ATTCGCCG	3.24e-05	0	2.11858	0.0341256	0.0395
CCTGCG	0.000203874	0.000116015	4.52057	6.16725e-06	0		TCTTCGGA	3.24e-05	0	2.11858	0.0341256	0.0395
GGACCTG	0.000130317	6.34e-05	4.50804	6.54277e-06	0		TTCTTCGC	3.24e-05	0	2.11858	0.0341256	0.0395
GAAGACGA	2.67e-05	4.32e-06	4.4801	7.46067e-06	0		CTTCGGCG	3.24e-05	0	2.11858	0.0341256	0.0395
AGAAGCT	0.000168227	9.03e-05	4.46841	7.88018e-06	0		ATTCCGGA	3.24e-05	0	2.11858	0.0341256	0.0395
CGGAATC	3.32e-05	6.99e-06	4.466	7.96974e-06	0		TGGCGACC	3.24e-05	0	2.11858	0.0341256	0.0395
ATTCGC	5.79e-05	1.92e-05	4.44906	8.62469e-06	0		CTTCCGGA	3.24e-05	0	2.11858	0.0341256	0.0395
TCGGAAT	3.55e-05	8.06e-06	4.44629	8.7367e-06	0		TCGCGACC	3.24e-05	0	2.11858	0.0341256	0.0395
TCGTTC	8.8e-05	3.69e-05	4.44291	8.87491e-06	0		GAATCCGG	3.24e-05	0	2.11858	0.0341256	0.0395
ATCCGGA	4.03e-05	1.02e-05	4.44133	8.94047e-06	0		ATCCTGCG	3.24e-05	0	2.11858	0.0341256	0.0395
GGAAGAAG	8.24e-05	3.3e-05	4.43629	9.15204e-06	0		AATCCGGC	3.24e-05	0	2.11858	0.0341256	0.0395
TCTGCGC	5.21e-05	1.61e-05	4.4249	9.64866e-06	0		TGTGGACT	3.24e-05	0	2.11858	0.0341256	0.0395
CTCCTG	0.000653322	0.000483843	4.42115	9.81788e-06	0		ACGGACCT	3.24e-05	0	2.11858	0.0341256	0.0395
GATTCG	6.72e-05	2.46e-05	4.41918	9.90745e-06	0		CTCGGACC	3.24e-05	0	2.11858	0.0341256	0.0395
TGGACCTG	4.61e-05	1.3e-05	4.41101	1.02892e-05	0		ATCGCGAC	3.24e-05	0	2.11858	0.0341256	0.0395
ACTTCG	0.000101937	4.6e-05	4.40999	1.03374e-05	0		CTTCGGAC	3.24e-05	0	2.11858	0.0341256	0.0395
ACAACG	9.27e-05	4.01e-05	4.40506	1.05756e-05	0.0001		GCTGACGA	3.24e-05	0	2.11858	0.0341256	0.0395
CCGGCG	0.000173756	9.57e-05	4.40098	1.07766e-05	0.0001		CGTGGACT	3.24e-05	0	2.11858	0.0341256	0.0395
ATCGAC	5.33e-05	1.71e-05	4.38316	1.16969e-05	0.0001		GTGACGGC	3.24e-05	0	2.11858	0.0341256	0.0395
GGAATC	0.000273376	0.000171617	4.36428	1.2754e-05	0.0001		TCGCGGAC	3.24e-05	0	2.11858	0.0341256	0.0395
TCTTCGC	2.84e-05	5.37e-06	4.35678	1.3199e-05	0.0001		GACGGAAT	3.24e-05	0	2.11858	0.0341256	0.0395
TTCATCG	4.5e-05	1.29e-05	4.34109	1.4178e-05	0.0001		TGGAACCG	3.24e-05	0	2.11858	0.0341256	0.0395
GAAGAAGC	5.58e-05	1.84e-05	4.32847	1.50152e-05	0.0001		TTCGGCGA	3.24e-05	0	2.11858	0.0341256	0.0395
GAAGAAGA	0.000106678	4.92e-05	4.32617	1.51723e-05	0.0001		CGAAGACT	3.24e-05	0	2.11858	0.0341256	0.0395
GACGAAC	3.08e-05	6.45e-06	4.31649	1.58533e-05	0.0001		GGACGCGC	3.24e-05	0	2.11858	0.0341256	0.0395
ACAACGG	3.08e-05	6.45e-06	4.31649	1.58533e-05	0.0001		GGCGTCGT	3.24e-05	0	2.11858	0.0341256	0.0395
TCAAGAA	0.000180074	0.000101029	4.31156	1.62107e-05	0.0001		GGACATCG	3.24e-05	0	2.11858	0.0341256	0.0395
GCGGCG	0.000201557	0.000117619	4.30475	1.67171e-05	0.0001		GCGCGCGA	3.24e-05	0	2.11858	0.0341256	0.0395
ACGACT	8.11e-05	3.37e-05	4.30274	1.68695e-05	0.0001		GTTCGCAC	3.24e-05	0	2.11858	0.0341256	0.0395
ACGTCGT	1.9e-05	2.15e-06	4.29934	1.71308e-05	0.0001		CTCCGGAA	3.24e-05	0	2.11858	0.0341256	0.0395
CCCGGA	0.00019924	0.000116015	4.29627	1.73694e-05	0.0001		GCGGAATC	3.24e-05	0	2.11858	0.0341256	0.0395
GCGTCGT	2.37e-05	3.76e-06	4.2842	1.83395e-05	0.0001		TTGACGGC	3.24e-05	0	2.11858	0.0341256	0.0395
GCGTTC	0.000104254	4.87e-05	4.28416	1.83431e-05	0.0001		ACGGCGAC	3.24e-05	0	2.11858	0.0341256	0.0395
CGGAAC	9.5e-05	4.28e-05	4.26534	1.99595e-05	0.0001		AATCGAC	3.17e-05	0	2.09979	0.0357473	0.0395
TCCGGAGA	2.67e-05	4.86e-06	4.26112	2.03405e-05	0.0001		TGACGAA	3.17e-05	0	2.09979	0.0357473	0.0395
TGGACG	0.000118154	5.83e-05	4.25365	2.10311e-05	0.0001		GTTCGCA	3.17e-05	0	2.09979	0.0357473	0.0395
CGTGACGA	9.7e-06	0	4.23716	2.26365e-05	0.0001		TCGTTCG	3.17e-05	0	2.09979	0.0357473	0.0395
CGACTG	9.04e-05	4.01e-05	4.22936	2.34352e-05	0.0001		CGTTCGA	3.17e-05	0	2.09979	0.0357473	0.0395
CTCCGC	0.000222408	0.000134728	4.22353	2.40501e-05	0.0001		GACGGAT	3.17e-05	0	2.09979	0.0357473	0.0395
CCGTGG	0.000162172	8.98e-05	4.21432	2.5053e-05	0.0001		GCGTCGT	3.17e-05	0	2.09979	0.0357473	0.0395
CATGGAC	9.24e-05	4.14e-05	4.19878	2.68355e-05	0.0001		ACGGCGA	3.17e-05	0	2.09979	0.0357473	0.0395
GTGGAAC	8.53e-05	3.71e-05	4.17028	3.04225e-05	0.0001		AACGCCG	3.17e-05	0	2.09979	0.0357473	0.0395
GAGCGA	0.000127421	6.58e-05	4.15289	3.283e-05	0.0001		GGAATCG	3.17e-05	0	2.09979	0.0357473	0.0395
GGATCC	0.000233991	0.000144886	4.15146	3.30355e-05	0.0001		TTGACGG	3.17e-05	0	2.09979	0.0357473	0.0395
GAACTG	0.000354462	0.00024112	4.14442	3.40681e-05	0.0001		GGACCGA	3.17e-05	0	2.09979	0.0357473	0.0395
ATGACGA	3.55e-05	9.14e-06	4.13672	3.523e-05	0.0001		ATCGCGA	3.17e-05	0	2.09979	0.0357473	0.0395
ATGGACC	7.35e-05	3.01e-05	4.11955	3.79613e-05	0.0002		ATGACGT	3.17e-05	0	2.09979	0.0357473	0.0395
TCGAACG	1.42e-05	1.07e-06	4.11757	3.82891e-05	0.0002		TGATCGA	3.17e-05	0	2.09979	0.0357473	0.0395
CGGACG	8.8e-05	3.96e-05	4.11565	3.86094e-05	0.0002		AAGACGA	3.17e-05	0	2.09979	0.0357473	0.0395
TTGACG	7.18e-05	2.94e-05	4.10964	3.9628e-05	0.0002		ATCGTCG	3.17e-05	0	2.09979	0.0357473	0.0395
GACTTC	0.00029191	0.000191399	4.10554	4.0338e-05	0.0002		GATCGTC	3.17e-05	0	2.09979	0.0357473	0.0395
TCCGAC	6.72e-05	2.67e-05	4.08966	4.32001e-05	0.0002		TCCGCGA	3.17e-05	0	2.09979	0.0357473	0.0395
TTCCGGAG	2.67e-05	5.4e-06	4.05543	5.00431e-05	0.0002		CAACGCG	3.17e-05	0	2.09979	0.0357473	0.0395
GGACGAA	4.03e-05	1.18e-05	4.03831	5.38367e-05	0.0002		TCGTCCG	3.17e-05	0	2.09979	0.0357473	0.0395
GTGAAGA	0.000132686	7.04e-05	4.03683	5.41794e-05	0.0002		GGAAGCC	0.000379843	0.000186658	2.07913	0.0376057	0.0413
CTCCGG	0.000176073	0.00010265	4.03016	5.57378e-05	0.0002		GCCGTC	0.000278552	0.00012142	2.0728	0.0381908	0.0418
GACCGA	8.34e-05	3.74e-05	4.01277	6.00099e-05	0.0002		GAAGAAGA	0.000129559	3.61e-05	2.03813	0.0415366	0.0453
CGAAGAC	3.55e-05	9.67e-06	3.99066	6.58892e-05	0.0003		ACACGC	0.000154751	5e-05	2.03397	0.0419545	0.0455
GAAGAAC	0.000130317	6.93e-05	3.98501	6.7476e-05	0.0003		TGGAAC	0.000340452	0.000164274	2.03237	0.0421162	0.0455
TGACCGT	3.32e-05	8.6e-06	3.97597	7.00932e-05	0.0003		GCCGCGG	0.000253229	0.000107687	2.01327	0.0440858	0.0474
TCGTCCA	3.32e-05	8.6e-06	3.97597	7.00932e-05	0.0003		GCGGCGA	0.000126614	3.59e-05	2.00603	0.0448529	0.0479
TCAACG	7.88e-05	3.48e-05	3.97518	7.03271e-05	0.0003		CGGCGAC	0.000126614	3.59e-05	2.00603	0.0448529	0.0479
CGAACG	3.94e-05	1.18e-05	3.97439	7.05591e-05	0.0003		GGACACG	9.5e-05	2.15e-05	1.98846	0.0467606	0.0485
TCTCCGT	4.98e-05	1.72e-05	3.96369	7.3799e-05	0.0003		CTCCGAC	9.5e-05	2.15e-05	1.98846	0.0467606	0.0485
CCTGCGA	4.98e-05	1.72e-05	3.96369	7.3799e-05	0.0003		CCTCCGA	9.5e-05	2.15e-05	1.98846	0.0467606	0.0485
AACGAC	8.11e-05	3.64e-05	3.96034	7.4843e-05	0.0003		CGAAGCC	9.5e-05	2.15e-05	1.98846	0.0467606	0.0485
TGTGGAA	0.00015875	9.03e-05	3.95835	7.5469e-05	0.0003		TCTCCGG	9.5e-05	2.15e-05	1.98846	0.0467606	0.0485
TGAAGAC	0.000146903	8.17e-05	3.95119	7.77647e-05	0.0003		CGTGACG	9.5e-05	2.15e-05	1.98846	0.0467606	0.0485
GATGCG	9.27e-05	4.44e-05	3.91288	9.12035e-05	0.0003		GGCGTCG	9.5e-05	2.15e-05	1.98846	0.0467606	0.0485
CGTCCT	0.000136688	7.54e-05	3.8952	9.81168e-05	0.0004		TACCGG	0.000123801	3.57e-05	1.97497	0.0482721	0.0488
GACCGT	8.11e-05	3.69e-05	3.89415	9.85442e-05	0.0004		GAACCG	0.000123801	3.57e-05	1.97497	0.0482721	0.0488
GGAATCC	9.48e-05	4.57e-05	3.89185	9.94841e-05	0.0004		CGAAGA	0.000123801	3.57e-05	1.97497	0.0482721	0.0488
TGGACCT	9.71e-05	4.73e-05	3.89012	0.000100194	0.0004		ACGTCG	0.000123801	3.57e-05	1.97497	0.0482721	0.0488
CTGCGG	0.000217774	0.000136866	3.88618	0.000101835	0.0004		GATGCG	0.000123801	3.57e-05	1.97497	0.0482721	0.0488
TGATGAA	0.000175336	0.000103716	3.88451	0.000102535	0.0004		CGACTG	0.000123801	3.57e-05	1.97497	0.0482721	0.0488
AACGACT	3.79e-05	1.13e-05	3.87911	0.00010484	0.0004		GATCGG	9.29e-05	2.14e-05	1.9612	0.0498562	0.0499
TGAAGCG	4.5e-05	1.5e-05	3.87439	0.000106894	0.0004		CGACGT	9.29e-05	2.14e-05	1.9612	0.0498562	0.0499
TGAAGACG	2.67e-05	5.94e-06	3.86155	0.000112669	0.0004		TACGAC	9.29e-05	2.14e-05	1.9612	0.0498562	0.0499
TCGAGA	0.000118154	6.26e-05	3.85464	0.000115901	0.0004
CGGCCG	0.000169122	0.0001	3.85334	0.000116518	0.0004
TCCGGGA	6.16e-05	2.47e-05	3.8523	0.000117013	0.0004
TGGCGA	0.000108887	5.61e-05	3.84461	0.000120746	0.0004
CAAGATG	0.000127948	6.93e-05	3.84066	0.000122704	0.0004
GATCGTC	2.37e-05	4.84e-06	3.83394	0.000126108	0.0004
GGAACCG	4.26e-05	1.4e-05	3.83132	0.000127456	0.0004
ATTCCGG	3.08e-05	8.06e-06	3.80869	0.000139703	0.0005
GGAGCC	0.000428598	0.000311691	3.79108	0.000149991	0.0005
CGATCC	7.88e-05	3.64e-05	3.77359	0.000160918	0.0006
CCTCCGAC	1.94e-05	3.24e-06	3.77281	0.000161417	0.0006
TTTCCGGA	1.94e-05	3.24e-06	3.77281	0.000161417	0.0006
TCGTCCT	3.79e-05	1.18e-05	3.75047	0.000176502	0.0006
AGACGC	0.000113521	6.04e-05	3.74923	0.00017738	0.0006
GTGGACT	7.58e-05	3.44e-05	3.74716	0.000178849	0.0006
ATCGTCG	1.42e-05	1.61e-06	3.72333	0.000196608	0.0007
AAGACGA	4.74e-05	1.72e-05	3.71043	0.000206905	0.0007
AGAACGTCG	7.45e-06	0	3.70328	0.000212827	0.0007
CTTCGACGG	7.45e-06	0	3.70328	0.000212827	0.0007
GCGGAT	8.8e-05	4.33e-05	3.68451	0.000229147	0.0008
CTCCGAC	3.32e-05	9.67e-06	3.68134	0.000232011	0.0008
GGACGC	0.000145955	8.5e-05	3.67568	0.000237212	0.0008
ACGTCGTC	7.27e-06	0	3.66949	0.000243038	0.0008
TCGACCGT	7.27e-06	0	3.66949	0.000243038	0.0008
ATCGACCA	7.27e-06	0	3.66949	0.000243038	0.0008
ATCGTCGT	7.27e-06	0	3.66949	0.000243038	0.0008
TCGCCGT	2.13e-05	4.3e-06	3.65942	0.000252783	0.0008
TCTACGG	2.13e-05	4.3e-06	3.65942	0.000252783	0.0008
CGGACGC	4.5e-05	1.61e-05	3.65843	0.00025377	0.0008
TCTCCGC	5.69e-05	2.31e-05	3.65494	0.000257246	0.0008
CGAGGAT	3.08e-05	8.6e-06	3.65402	0.00025817	0.0008
GACGAC	7.65e-05	3.58e-05	3.651	0.00026122	0.0008
GATCGT	7.65e-05	3.58e-05	3.651	0.00026122	0.0008
CGATGAAC	1.21e-05	1.08e-06	3.64693	0.00026539	0.0008
CAGACGAA	1.21e-05	1.08e-06	3.64693	0.00026539	0.0008
GACAACGG	1.21e-05	1.08e-06	3.64693	0.00026539	0.0008
CGTGGACT	1.21e-05	1.08e-06	3.64693	0.00026539	0.0008
GACTGC	0.000247892	0.000165202	3.64316	0.000269311	0.0008
TGCGGAT	2.84e-05	7.52e-06	3.63406	0.000278994	0.0009
TGACGAA	2.84e-05	7.52e-06	3.63406	0.000278994	0.0009
TCGTCGG	2.37e-05	5.37e-06	3.63037	0.000283015	0.0009
CGGAGC	0.000180706	0.000112273	3.62351	0.000290628	0.0009
CGTCTG	0.000118154	6.52e-05	3.61591	0.000299296	0.0009
AGAGACCGT	9.93e-06	5.43e-07	3.61557	0.000299687	0.0009
GTGGACACG	9.93e-06	5.43e-07	3.61557	0.000299687	0.0009
GGACATC	7.58e-05	3.55e-05	3.61251	0.000303247	0.0009
GCTGCGA	4.74e-05	1.77e-05	3.60985	0.00030638	0.0009
CCGTGGA	4.26e-05	1.5e-05	3.60667	0.000310149	0.0009
CGACCG	5.56e-05	2.3e-05	3.58004	0.000343544	0.001
TCGCCGTC	9.7e-06	5.4e-07	3.57874	0.000345255	0.001
GAACGTCG	9.7e-06	5.4e-07	3.57874	0.000345255	0.001
TCGTCGTC	9.7e-06	5.4e-07	3.57874	0.000345255	0.001
TGGACAA	0.000104254	5.54e-05	3.57456	0.000350822	0.0011
CGGCGA	8.11e-05	3.96e-05	3.57372	0.000351944	0.0011
GTGAAGC	0.000101884	5.37e-05	3.56808	0.000359602	0.0011
GATCCG	9.27e-05	4.76e-05	3.56702	0.000361064	0.0011
TTCGCC	8.8e-05	4.44e-05	3.56658	0.000361664	0.0011
CATGGACA	4.36e-05	1.57e-05	3.56585	0.000362681	0.0011
GAATCC	0.000252525	0.000170548	3.56077	0.000369768	0.0011
GCGAAC	5.1e-05	2.03e-05	3.55571	0.000376962	0.0011
CGACCGT	1.66e-05	2.69e-06	3.5557	0.000376969	0.0011
CGTGGAA	4.5e-05	1.67e-05	3.55431	0.000378979	0.0011
CGTTCG	4.17e-05	1.5e-05	3.54148	0.000397894	0.0012
AGACCG	9.73e-05	5.13e-05	3.51691	0.000436607	0.0013
CTCCGGA	4.74e-05	1.83e-05	3.51146	0.000445658	0.0013
CAACGG	8.34e-05	4.17e-05	3.50947	0.000448996	0.0013
TGAAGCT	0.000154011	9.3e-05	3.50674	0.000453637	0.0013
CCGGCGA	3.08e-05	9.14e-06	3.50565	0.000455493	0.0013
CTTCGAC	3.79e-05	1.29e-05	3.50491	0.000456766	0.0013
AGAAGAC	0.000146903	8.76e-05	3.50414	0.000458082	0.0013
TTCGGAA	4.26e-05	1.56e-05	3.49863	0.000467654	0.0013
CTTCCGGA	2.18e-05	4.86e-06	3.4929	0.000477802	0.0013
ATCCTGC	0.000108992	5.97e-05	3.48995	0.00048311	0.0014
TTCGGCG	1.9e-05	3.76e-06	3.47655	0.000507902	0.0014
CCGTCGT	1.9e-05	3.76e-06	3.47655	0.000507902	0.0014
GGAAGCT	0.000132686	7.74e-05	3.46564	0.000528974	0.0015
CGGCGC	0.000164489	0.000102115	3.46266	0.000534864	0.0015
CGATGAA	2.61e-05	6.99e-06	3.45104	0.000558423	0.0015
GACGTC	8.34e-05	4.22e-05	3.44938	0.000561866	0.0016
CGGACGT	2.13e-05	4.84e-06	3.44407	0.000573026	0.0016
GCTGTCG	4.03e-05	1.45e-05	3.44297	0.000575365	0.0016
CGTGGAC	4.03e-05	1.45e-05	3.44297	0.000575365	0.0016
CGACGA	4.17e-05	1.55e-05	3.43353	0.000595782	0.0016
GATGACGA	1.45e-05	2.16e-06	3.42267	0.000620094	0.0017
GGACGAAC	1.45e-05	2.16e-06	3.42267	0.000620094	0.0017
CGATCG	2.78e-05	8.02e-06	3.42067	0.000624668	0.0017
TGGACTGC	3.15e-05	9.72e-06	3.42065	0.000624715	0.0017
GCCGTCG	3.08e-05	9.67e-06	3.36311	0.000770698	0.0021
GTCGAC	4.63e-05	1.87e-05	3.34675	0.00081765	0.0022
GAACGA	9.04e-05	4.81e-05	3.34144	0.000833457	0.0022
CAAGAT	0.000342878	0.000250743	3.3333	0.000858236	0.0023
CGATGAT	2.84e-05	8.6e-06	3.32187	0.000894167	0.0024
GACAACG	2.84e-05	8.6e-06	3.32187	0.000894167	0.0024
GTGACG	9.5e-05	5.19e-05	3.2988	0.000970976	0.0026
GACGCA	9.5e-05	5.19e-05	3.2988	0.000970976	0.0026
GATGGACC	1.94e-05	4.32e-06	3.29314	0.000990759	0.0026
CTTCGGAA	1.94e-05	4.32e-06	3.29314	0.000990759	0.0026
GATGGACA	4.12e-05	1.57e-05	3.29203	0.000994676	0.0026
CGGAAGAA	2.18e-05	5.4e-06	3.29145	0.000996711	0.0026
ATGGACA	0.000106623	6.02e-05	3.28435	0.00102216	0.0026
TTCGCCG	1.66e-05	3.22e-06	3.28413	0.001023	0.0026
ATCGACC	1.66e-05	3.22e-06	3.28413	0.001023	0.0026
CTTCCGGAG	1.24e-05	1.63e-06	3.28357	0.001025	0.0026
TCTACG	6.49e-05	3.1e-05	3.2808	0.00103512	0.0027
TCACCG	0.000104254	5.88e-05	3.27987	0.00103855	0.0027
CGTCGA	3.48e-05	1.23e-05	3.27303	0.00106401	0.0027
GAGAAC	0.000324344	0.000236843	3.25664	0.00112739	0.0029
GACGGAAT	1.21e-05	1.62e-06	3.24451	0.00117653	0.003
ACAACGGA	1.21e-05	1.62e-06	3.24451	0.00117653	0.003
TCAAGACG	1.21e-05	1.62e-06	3.24451	0.00117653	0.003
AGAACG	0.00010657	6.09e-05	3.24088	0.00119162	0.003
CAAGATC	9.71e-05	5.37e-05	3.23962	0.00119689	0.003
AACCTG	0.000324344	0.000237377	3.23397	0.00122082	0.0031
TTCGGAT	3.08e-05	1.02e-05	3.22596	0.00125553	0.0031
CCGGAGC	6.87e-05	3.39e-05	3.22064	0.00127907	0.0032
ACTTCGA	3.55e-05	1.29e-05	3.21332	0.0013121	0.0032
TCCGGCG	3.55e-05	1.29e-05	3.21332	0.0013121	0.0032
TCTCCGA	3.55e-05	1.29e-05	3.21332	0.0013121	0.0032
GACGTT	7.88e-05	4.12e-05	3.207	0.00134126	0.0033
GGACGTG	4.98e-05	2.15e-05	3.20684	0.00134202	0.0033
GGACACG	4.98e-05	2.15e-05	3.20684	0.00134202	0.0033
CGTCGAC	1.18e-05	1.61e-06	3.20681	0.00134218	0.0033
CTACGG	7.41e-05	3.8e-05	3.20298	0.00136011	0.0033
CGGACC	0.00010657	6.15e-05	3.19294	0.00140833	0.0034
GAGAGC	0.000340562	0.000252347	3.18629	0.00144108	0.0035
AGACGT	0.000101937	5.83e-05	3.17178	0.0015151	0.0037
GACGCC	0.000125104	7.59e-05	3.15695	0.00159431	0.0039
TTCGTC	7.88e-05	4.17e-05	3.14726	0.00164809	0.004
GGAAGAA	0.000215615	0.000147782	3.14248	0.00167521	0.004
CTCCTGCG	2.42e-05	7.02e-06	3.13807	0.00170063	0.0041
TGAGGA	0.000472616	0.000368363	3.13532	0.00171666	0.0041
TGACGT	0.000104254	6.04e-05	3.13393	0.00172482	0.0041
TCGTCAA	2.61e-05	8.06e-06	3.12886	0.00175486	0.0042
GGAAGAAGC	1.74e-05	3.8e-06	3.12501	0.00177799	0.0042
CTCGTCGG	1.45e-05	2.7e-06	3.12107	0.00180195	0.0043
CGGAATCC	1.45e-05	2.7e-06	3.12107	0.00180195	0.0043
GGAAGAAGAGAC	5.35e-06	0	3.11325	0.0018504	0.0044
GAGGAT	0.000319711	0.000236308	3.11211	0.00185758	0.0044
GACAAC	0.00020619	0.000141143	3.11105	0.00186426	0.0044
GACTCG	8.57e-05	4.7e-05	3.10802	0.00188343	0.0044
GGACAA	0.00028496	0.000206903	3.10602	0.00189621	0.0044
ATCCGGAA	2.18e-05	5.94e-06	3.10257	0.0019185	0.0045
ATCCCG	0.000104254	6.09e-05	3.08596	0.00202896	0.0047
TCCGGCGACGG	5.21e-06	0	3.08221	0.00205471	0.0048
TCGACGG	1.42e-05	2.69e-06	3.0807	0.00206514	0.0048
CGGAACCG	1.7e-05	3.78e-06	3.08045	0.0020669	0.0048
ATCCGGCG	9.7e-06	1.08e-06	3.07423	0.00211048	0.0048
GCGTCGTC	9.7e-06	1.08e-06	3.07423	0.00211048	0.0048
TTCGACC	2.13e-05	5.91e-06	3.05435	0.00225547	0.0051
GATCCGGAGC	5.09e-06	0	3.05239	0.00227027	0.0051
TCCGGCGACG	5.09e-06	0	3.05239	0.00227027	0.0051
GCCGTCGTCG	5.09e-06	0	3.05239	0.00227027	0.0051
CCGTGGACAT	5.09e-06	0	3.05239	0.00227027	0.0051
GACACG	0.00010657	6.31e-05	3.05106	0.00228033	0.0051
TTCGCGA	9.48e-06	1.07e-06	3.04009	0.00236509	0.0053
TCCGTCG	1.66e-05	3.76e-06	3.03738	0.00238643	0.0053
TGGACTG	8.77e-05	4.89e-05	3.0366	0.00239266	0.0053
GAAGACT	0.00011847	7.2e-05	3.03544	0.00240184	0.0053
CGATGAC	2.84e-05	9.67e-06	3.03533	0.00240271	0.0053
GGAAGAAGA	3.48e-05	1.3e-05	3.03491	0.00240607	0.0053
GTCGACC	1.9e-05	4.84e-06	3.03464	0.0024082	0.0053
GCGTTCG	1.9e-05	4.84e-06	3.03464	0.0024082	0.0053
TGGAACG	3.32e-05	1.24e-05	3.03211	0.0024285	0.0053
GGAAGCG	5.21e-05	2.42e-05	3.0255	0.00248219	0.0053
TCTCCGCGA	4.96e-06	0	3.02372	0.0024969	0.0053
ACAACGCGC	4.96e-06	0	3.02372	0.0024969	0.0053
GGCGACGGC	4.96e-06	0	3.02372	0.0024969	0.0053
GACGTCGTC	4.96e-06	0	3.02372	0.0024969	0.0053
GACAACGGA	4.96e-06	0	3.02372	0.0024969	0.0053
CCGTGGACT	4.96e-06	0	3.02372	0.0024969	0.0053
CCGTCGTCG	4.96e-06	0	3.02372	0.0024969	0.0053
ATCGACCGT	4.96e-06	0	3.02372	0.0024969	0.0053
AGCGTCGTC	4.96e-06	0	3.02372	0.0024969	0.0053
TCGTCGTCA	4.96e-06	0	3.02372	0.0024969	0.0053
CGTGGACAC	4.96e-06	0	3.02372	0.0024969	0.0053
TCGACGGAC	4.96e-06	0	3.02372	0.0024969	0.0053
GATCCGGAG	4.96e-06	0	3.02372	0.0024969	0.0053
ACTCCGGAG	4.96e-06	0	3.02372	0.0024969	0.0053
GTGGACC	6.4e-05	3.22e-05	3.01481	0.00257136	0.0055
TCCTCGG	5.69e-05	2.74e-05	3.01458	0.00257337	0.0055
GGAAGAC	0.000120839	7.42e-05	3.0092	0.0026194	0.0055
GACGTTCG	4.85e-06	0	2.99612	0.00273436	0.0057
CGATCGTC	4.85e-06	0	2.99612	0.00273436	0.0057
CTCGTCGA	4.85e-06	0	2.99612	0.00273436	0.0057
CGCGTCGT	4.85e-06	0	2.99612	0.00273436	0.0057
GATCGACG	4.85e-06	0	2.99612	0.00273436	0.0057
GATCGACC	4.85e-06	0	2.99612	0.00273436	0.0057
GCGACCGT	4.85e-06	0	2.99612	0.00273436	0.0057
TGTGGAC	9e-05	5.11e-05	2.99587	0.00273666	0.0057
GAAGAAT	0.000144533	9.3e-05	2.98748	0.00281285	0.0058
ACGGACC	2.61e-05	8.6e-06	2.97872	0.00289456	0.006
TCAAGACGA	7.45e-06	5.43e-07	2.97328	0.00294632	0.006
AAGAAGACG	7.45e-06	5.43e-07	2.97328	0.00294632	0.006
CGGAAGAAT	7.45e-06	5.43e-07	2.97328	0.00294632	0.006
ATTCCGGAG	7.45e-06	5.43e-07	2.97328	0.00294632	0.006
GCGTCCA	3.08e-05	1.13e-05	2.96629	0.00301418	0.0062
TACCGG	4.87e-05	2.25e-05	2.96566	0.00302039	0.0062
CCTCCG	0.000201557	0.000140074	2.95738	0.00310266	0.0063
GAAGGAT	9.95e-05	5.86e-05	2.95259	0.00315123	0.0064
AGAGGA	0.000553702	0.000446419	2.94214	0.00325952	0.0066
CGTCGTCG	7.27e-06	5.4e-07	2.94186	0.00326245	0.0066
ACTCCGGA	7.27e-06	5.4e-07	2.94186	0.00326245	0.0066
GTTCGCCG	7.27e-06	5.4e-07	2.94186	0.00326245	0.0066
CGGGAG	0.000240942	0.000173221	2.94151	0.0032662	0.0066
GTTCGA	6.49e-05	3.37e-05	2.93761	0.00330757	0.0066
GAACGC	6.49e-05	3.37e-05	2.93761	0.00330757	0.0066
GGAGTC	0.000250209	0.000181241	2.93135	0.00337497	0.0067
GCGGAC	0.000108887	6.63e-05	2.92674	0.00342539	0.0068
GCTGCGGA	2.18e-05	6.48e-06	2.92479	0.00344685	0.0068
GCAAGATC	2.18e-05	6.48e-06	2.92479	0.00344685	0.0068
AACGACTG	1.21e-05	2.16e-06	2.90162	0.00371244	0.0073
CCGTGGAC	1.21e-05	2.16e-06	2.90162	0.00371244	0.0073
GGACGTTC	1.21e-05	2.16e-06	2.90162	0.00371244	0.0073
CTTCGACG	1.21e-05	2.16e-06	2.90162	0.00371244	0.0073
ACGGACGC	1.21e-05	2.16e-06	2.90162	0.00371244	0.0073
TTTCGCCT	1.21e-05	2.16e-06	2.90162	0.00371244	0.0073
GACTTCGC	1.21e-05	2.16e-06	2.90162	0.00371244	0.0073
TGGACCG	2.84e-05	1.02e-05	2.90044	0.0037264	0.0073
ATCCGGC	2.84e-05	1.02e-05	2.90044	0.0037264	0.0073
CAAGAAGCT	1.49e-05	3.26e-06	2.8932	0.00381344	0.0074
TCCGCG	8.57e-05	4.92e-05	2.89027	0.00384907	0.0075
CCTGCGC	6.63e-05	3.49e-05	2.88676	0.00389227	0.0075
TCGGAC	6.95e-05	3.74e-05	2.88237	0.00394697	0.0076
TGGACACG	1.94e-05	5.4e-06	2.88229	0.00394795	0.0076
CAAGGA	0.000396163	0.000308484	2.88106	0.00396338	0.0076
GCCGCGA	3.55e-05	1.45e-05	2.87598	0.0040278	0.0077
TTCAAC	0.000310444	0.00023417	2.86594	0.0041577	0.008
TCGTCGA	1.18e-05	2.15e-06	2.86466	0.00417459	0.008
TTCGCG	3.94e-05	1.71e-05	2.85946	0.00424361	0.0081
GGAAGCC	0.000137425	8.92e-05	2.85527	0.00430002	0.0082
CGGAGACG	1.7e-05	4.32e-06	2.85412	0.00431561	0.0082
GAGACCGT	1.45e-05	3.24e-06	2.85194	0.00434535	0.0082
ACGTCC	7.65e-05	4.28e-05	2.84709	0.00441211	0.0083
CGGACT	7.41e-05	4.12e-05	2.8375	0.00454678	0.0086
CTCGTCG	1.9e-05	5.37e-06	2.83689	0.00455548	0.0086
ACGACTG	2.61e-05	9.14e-06	2.83504	0.00458195	0.0086
ACGGAAT	2.61e-05	9.14e-06	2.83504	0.00458195	0.0086
AACAACG	2.61e-05	9.14e-06	2.83504	0.00458195	0.0086
TGGACAAC	2.42e-05	8.1e-06	2.82113	0.00478552	0.0089
TCGACTG	1.42e-05	3.22e-06	2.81207	0.00492241	0.0092
TCGACCG	1.42e-05	3.22e-06	2.81207	0.00492241	0.0092
GCGGATG	3.32e-05	1.34e-05	2.80082	0.00509726	0.0094
CAAGACG	3.32e-05	1.34e-05	2.80082	0.00509726	0.0094
ATCCGGG	3.32e-05	1.34e-05	2.80082	0.00509726	0.0094
GCGACC	8.8e-05	5.19e-05	2.79775	0.00514592	0.0095
CAAGAAGC	4.12e-05	1.84e-05	2.79602	0.00517369	0.0095
TCGTAC	5.1e-05	2.51e-05	2.79523	0.00518627	0.0095
CGTCGC	5.1e-05	2.51e-05	2.79523	0.00518627	0.0095
GGAGACG	5.69e-05	2.9e-05	2.79427	0.00520177	0.0095
GCGACG	5.33e-05	2.67e-05	2.79254	0.0052296	0.0096
ACTGCG	0.000108887	6.79e-05	2.79214	0.00523606	0.0096
GGACAC	0.000254842	0.000188191	2.78652	0.00532776	0.0097
AGCGACC	2.84e-05	1.07e-05	2.77057	0.0055958	0.0102
GATGACG	3.55e-05	1.5e-05	2.76971	0.00561059	0.0102
ACTCCG	9.04e-05	5.4e-05	2.76088	0.00576464	0.0104
GCTGCGC	6.63e-05	3.6e-05	2.75849	0.00580689	0.0105
TCTCGC	0.000115837	7.38e-05	2.75625	0.00584684	0.0105
TCAAGAT	0.000104254	6.45e-05	2.75202	0.00592297	0.0107
TGGACAC	9.48e-05	5.75e-05	2.72466	0.00643673	0.0116
CGGAACC	4.26e-05	1.99e-05	2.72046	0.00651908	0.0117
AGAAGCG	4.26e-05	1.99e-05	2.72046	0.00651908	0.0117
AATCCG	5.33e-05	2.73e-05	2.71776	0.00657248	0.0117
TTCCGGAGC	9.93e-06	1.63e-06	2.70216	0.00688901	0.0123
AGAAGACT	4.85e-05	2.38e-05	2.7004	0.00692558	0.0123
TGTGGAAC	2.91e-05	1.13e-05	2.70007	0.00693243	0.0123
TTGACGT	2.61e-05	9.67e-06	2.6973	0.00699045	0.0124
TCCGGAGC	1.94e-05	5.94e-06	2.69713	0.00699403	0.0124
ATGACG	8.57e-05	5.13e-05	2.67986	0.00736535	0.013
TCGACG	3.01e-05	1.23e-05	2.66882	0.00761174	0.0132
GATGACGC	9.7e-06	1.62e-06	2.66778	0.00763546	0.0132
GGATTCGC	9.7e-06	1.62e-06	2.66778	0.00763546	0.0132
CCGGCGAC	9.7e-06	1.62e-06	2.66778	0.00763546	0.0132
CAACGCGC	9.7e-06	1.62e-06	2.66778	0.00763546	0.0132
ATCCGGAG	9.7e-06	1.62e-06	2.66778	0.00763546	0.0132
TCGGAATC	9.7e-06	1.62e-06	2.66778	0.00763546	0.0132
TGACGCGC	9.7e-06	1.62e-06	2.66778	0.00763546	0.0132
AGCGACCA	9.7e-06	1.62e-06	2.66778	0.00763546	0.0132
CTTCGCCG	9.7e-06	1.62e-06	2.66778	0.00763546	0.0132
CTTCGG	0.000108887	6.95e-05	2.66005	0.00781287	0.0135
ATTCGCC	1.9e-05	5.91e-06	2.65197	0.0080023	0.0138
CGTCGG	5.56e-05	2.94e-05	2.64837	0.00808805	0.0139
CGCGAC	4.4e-05	2.14e-05	2.64759	0.00810674	0.0139
TGACCGA	2.84e-05	1.13e-05	2.64537	0.00816022	0.014
TCGACT	5.1e-05	2.62e-05	2.64156	0.00825259	0.0141
GATGGACAA	1.24e-05	2.71e-06	2.64111	0.00826342	0.0141
CGTTCGA	9.48e-06	1.61e-06	2.63457	0.00842431	0.0143
CGATCGT	9.48e-06	1.61e-06	2.63457	0.00842431	0.0143
CCGGAGA	4.98e-05	2.53e-05	2.63303	0.0084627	0.0144
CTCGGAC	4.26e-05	2.04e-05	2.63242	0.00847785	0.0144
CGAAGC	8.57e-05	5.19e-05	2.62834	0.00858027	0.0145
TCGCAC	6.72e-05	3.8e-05	2.62616	0.00863545	0.0146
GACGACT	2.37e-05	8.6e-06	2.62366	0.00869913	0.0147
CCGCGA	6.49e-05	3.64e-05	2.61494	0.00892441	0.015
CTCCGGAA	1.45e-05	3.78e-06	2.60914	0.00907699	0.0152
GATCCGG	3.08e-05	1.29e-05	2.60861	0.00909104	0.0152
GGACCGA	3.08e-05	1.29e-05	2.60861	0.00909104	0.0152
GCGGGA	0.000194607	0.000140609	2.60482	0.00919216	0.0153
ATTCCGGA	1.21e-05	2.7e-06	2.60345	0.00922906	0.0153
GTGGAACG	1.21e-05	2.7e-06	2.60345	0.00922906	0.0153
CCGAAGAC	1.21e-05	2.7e-06	2.60345	0.00922906	0.0153
AGAGGAC	0.000111362	7.2e-05	2.59225	0.00953515	0.0158
CGGGAC	0.000125104	8.34e-05	2.58579	0.00971553	0.0161
GACGGCG	3.32e-05	1.45e-05	2.5829	0.00979728	0.0162
GGAACCT	8.29e-05	5e-05	2.5812	0.0098457	0.0163
ATTCCG	6.95e-05	4.01e-05	2.5785	0.00992307	0.0163
ACGAAC	5.56e-05	2.99e-05	2.57806	0.00993572	0.0163
TCGTCGT	1.42e-05	3.76e-06	2.56966	0.0101798	0.0167
AGCGACG	1.42e-05	3.76e-06	2.56966	0.0101798	0.0167
TCCGTC	0.000104254	6.74e-05	2.53487	0.0112488	0.0184
TCGCCT	0.000113521	7.48e-05	2.52763	0.0114834	0.0188
CTCGGAA	2.84e-05	1.18e-05	2.5245	0.0115863	0.0189
CAAGAAGA	5.82e-05	3.19e-05	2.52429	0.0115931	0.0189
TCGGCG	6.95e-05	4.06e-05	2.51965	0.0117472	0.0191
GGAAGAAGATG	7.82e-06	1.1e-06	2.51365	0.0119489	0.0194
TACGAC	3.48e-05	1.6e-05	2.50643	0.0121958	0.0197
CCCGGAA	5.21e-05	2.79e-05	2.49132	0.012727	0.0206
GACGTTC	2.37e-05	9.14e-06	2.48296	0.0130296	0.021
CCGGCGACGG	7.63e-06	1.09e-06	2.48135	0.0130885	0.0211
CGAGCG	8.57e-05	5.35e-05	2.47628	0.0132761	0.0213
TGACGTG	3.55e-05	1.67e-05	2.46722	0.0136167	0.0219
GGATTC	0.000243258	0.000184983	2.46587	0.0136682	0.0219
TTCCGGAA	1.7e-05	5.4e-06	2.45202	0.0142057	0.0226
AGAGACCG	1.7e-05	5.4e-06	2.45202	0.0142057	0.0226
TCTCCGTC	1.7e-05	5.4e-06	2.45202	0.0142057	0.0226
CTCGGACCT	7.45e-06	1.09e-06	2.45022	0.0142768	0.0226
GTGGACAAC	7.45e-06	1.09e-06	2.45022	0.0142768	0.0226
CCGGCGACG	7.45e-06	1.09e-06	2.45022	0.0142768	0.0226
TTTCCGGAG	7.45e-06	1.09e-06	2.45022	0.0142768	0.0226
GCTGCGGAC	7.45e-06	1.09e-06	2.45022	0.0142768	0.0226
CTCCTGC	0.000191921	0.000140796	2.44657	0.0144223	0.0228
TCAAGATG	4.36e-05	2.21e-05	2.44521	0.0144766	0.0228
GCGACCA	2.61e-05	1.07e-05	2.43777	0.0147782	0.0232
ACGATC	5.33e-05	2.94e-05	2.42959	0.015116	0.0237
GAAGAAGCT	1.49e-05	4.34e-06	2.42858	0.0151581	0.0238
TGACCGGG	7.27e-06	1.08e-06	2.42019	0.0155124	0.0239
CTCGACCA	7.27e-06	1.08e-06	2.42019	0.0155124	0.0239
GACGTCGT	7.27e-06	1.08e-06	2.42019	0.0155124	0.0239
CCGTCGTC	7.27e-06	1.08e-06	2.42019	0.0155124	0.0239
GACGAACG	7.27e-06	1.08e-06	2.42019	0.0155124	0.0239
CTCCGCGA	7.27e-06	1.08e-06	2.42019	0.0155124	0.0239
TTCGACGG	7.27e-06	1.08e-06	2.42019	0.0155124	0.0239
GCCGTCGT	7.27e-06	1.08e-06	2.42019	0.0155124	0.0239
TCGAGCGC	7.27e-06	1.08e-06	2.42019	0.0155124	0.0239
CGACGT	3.48e-05	1.66e-05	2.4082	0.0160312	0.0247
GCCGCG	0.000157539	0.000112808	2.40639	0.0161111	0.0248
ACGACG	4.4e-05	2.3e-05	2.39972	0.0164078	0.0252
CTGACGA	2.13e-05	8.06e-06	2.39938	0.0164228	0.0252
ATCGCG	4.17e-05	2.14e-05	2.39698	0.0165309	0.0253
ATGAAC	0.000287276	0.000225081	2.39412	0.0166602	0.0255
CGATCGG	7.11e-06	1.07e-06	2.3912	0.0167936	0.0256
GATCCGGG	1.45e-05	4.32e-06	2.38808	0.0169367	0.0257
TCTCCGGA	1.45e-05	4.32e-06	2.38808	0.0169367	0.0257
CAACGC	6.72e-05	4.01e-05	2.38674	0.0169987	0.0257
CCTCCGA	4.5e-05	2.36e-05	2.38642	0.0170134	0.0257
AATCGA	5.79e-05	3.31e-05	2.38633	0.0170173	0.0257
GCGGAA	0.00010657	7.11e-05	2.38183	0.0172267	0.026
CTCCTGCGG	9.93e-06	2.17e-06	2.36228	0.0181628	0.0273
CCTCCGCGG	9.93e-06	2.17e-06	2.36228	0.0181628	0.0273
CTCCGGAGA	9.93e-06	2.17e-06	2.36228	0.0181628	0.0273
TCCTGCGC	1.94e-05	7.02e-06	2.35948	0.0183007	0.0275
GACCGG	8.34e-05	5.29e-05	2.35673	0.0184367	0.0276
CGGCGT	6.26e-05	3.69e-05	2.35344	0.0186005	0.0278
GGAGAC	0.000331295	0.000265178	2.35045	0.0187506	0.0279
TGTGGACT	2.91e-05	1.3e-05	2.34912	0.0188181	0.0279
CATGGACC	2.91e-05	1.3e-05	2.34912	0.0188181	0.0279
GTCGTCG	1.42e-05	4.3e-06	2.34891	0.0188285	0.0279
AACGCGC	1.42e-05	4.3e-06	2.34891	0.0188285	0.0279
CGCCGA	7.65e-05	4.76e-05	2.34863	0.0188427	0.0279
GGATTCG	2.37e-05	9.67e-06	2.34822	0.0188635	0.0279
CGTGGACA	1.21e-05	3.24e-06	2.33998	0.019285	0.0284
TACCGGGA	1.21e-05	3.24e-06	2.33998	0.019285	0.0284
TCCGGCGA	9.7e-06	2.16e-06	2.3286	0.0198805	0.0291
GCGGACGT	9.7e-06	2.16e-06	2.3286	0.0198805	0.0291
AGACGAAC	9.7e-06	2.16e-06	2.3286	0.0198805	0.0291
TGGACCGA	9.7e-06	2.16e-06	2.3286	0.0198805	0.0291
AACAACGG	9.7e-06	2.16e-06	2.3286	0.0198805	0.0291
CAAGGAC	8.77e-05	5.64e-05	2.3235	0.0201523	0.0294
AAGAAGCT	4.85e-05	2.65e-05	2.3166	0.0205255	0.0299
TCGCGA	3.48e-05	1.71e-05	2.31238	0.020757	0.0302
GTTCGAC	1.18e-05	3.22e-06	2.304	0.0212227	0.0308
AACGTCG	1.18e-05	3.22e-06	2.304	0.0212227	0.0308
TCGTCCG	1.18e-05	3.22e-06	2.304	0.0212227	0.0308
CGCGAAC	9.48e-06	2.15e-06	2.29604	0.0216735	0.0313
GCGAACG	9.48e-06	2.15e-06	2.29604	0.0216735	0.0313
TACGACT	9.48e-06	2.15e-06	2.29604	0.0216735	0.0313
AGACGTG	4.03e-05	2.1e-05	2.28818	0.0221269	0.0319
CGGCGGA	3.55e-05	1.77e-05	2.27779	0.0227389	0.0327
TCCGGCGACGGCGCG	2.9e-06	0	2.27303	0.0230243	0.0331
CCTCCGCG	1.7e-05	5.94e-06	2.27168	0.0231059	0.0331
TGACCGG	2.13e-05	8.6e-06	2.25566	0.0240922	0.0345
GGCGTC	0.00010657	7.27e-05	2.25529	0.024115	0.0345
CCGGCGACGGG	5.21e-06	5.49e-07	2.25171	0.0243408	0.0347
TCCGGCGACGGCGC	2.82e-06	0	2.24812	0.0245684	0.0349
CCGGCGACGGCGCG	2.82e-06	0	2.24812	0.0245684	0.0349
CAAGGAA	0.000142164	0.000102104	2.24543	0.0247402	0.0351
AGAGAC	0.000356779	0.000290841	2.24289	0.024904	0.0351
GGACAT	0.000254842	0.000199953	2.24203	0.0249594	0.0351
CGCCGG	0.000132054	9.41e-05	2.23456	0.0254465	0.0351
GGACAAC	5.45e-05	3.17e-05	2.23041	0.02572	0.0351
TGATCGA	1.66e-05	5.91e-06	2.22972	0.0257663	0.0351
TTGACGG	1.66e-05	5.91e-06	2.22972	0.0257663	0.0351
AAGAAGC	0.000130317	9.24e-05	2.22855	0.0258436	0.0351
GATGGACATC	5.09e-06	5.46e-07	2.22477	0.0260966	0.0351
TTTCCGGAGC	5.09e-06	5.46e-07	2.22477	0.0260966	0.0351
CATGGACAAC	5.09e-06	5.46e-07	2.22477	0.0260966	0.0351
TCCGGCGACGGCG	2.74e-06	0	2.22427	0.0261304	0.0351
CGGCGACGGCGCG	2.74e-06	0	2.22427	0.0261304	0.0351
CCGGCGACGGCGC	2.74e-06	0	2.22427	0.0261304	0.0351
TTTCGCC	2.37e-05	1.02e-05	2.21894	0.0264908	0.0351
AACGCC	7.88e-05	5.08e-05	2.21353	0.0268614	0.0351
GAAACG	0.000101937	6.95e-05	2.20943	0.0271445	0.0351
CTCCGCG	4.03e-05	2.15e-05	2.20494	0.0274582	0.0351
GGCGGACG	1.94e-05	7.56e-06	2.20459	0.0274825	0.0351
TCCGGCGACGGC	2.67e-06	0	2.2014	0.0277078	0.0351
TCCGGCGACGGG	2.67e-06	0	2.2014	0.0277078	0.0351
CGGCGACGGCGC	2.67e-06	0	2.2014	0.0277078	0.0351
GGCGACGGCGCG	2.67e-06	0	2.2014	0.0277078	0.0351
CTCCTGCGGACC	2.67e-06	0	2.2014	0.0277078	0.0351
GGAATCCGGAAG	2.67e-06	0	2.2014	0.0277078	0.0351
CCGGCGACGGCG	2.67e-06	0	2.2014	0.0277078	0.0351
CATGGACAACGC	2.67e-06	0	2.2014	0.0277078	0.0351
GCCGTCGTC	4.96e-06	5.43e-07	2.19882	0.0278904	0.0351
TGGACATCG	4.96e-06	5.43e-07	2.19882	0.0278904	0.0351
TCGGAATCC	4.96e-06	5.43e-07	2.19882	0.0278904	0.0351
CAGACGAAC	4.96e-06	5.43e-07	2.19882	0.0278904	0.0351
TGGACAACG	4.96e-06	5.43e-07	2.19882	0.0278904	0.0351
GGCGGACGT	4.96e-06	5.43e-07	2.19882	0.0278904	0.0351
TGATGACGA	4.96e-06	5.43e-07	2.19882	0.0278904	0.0351
CTGCGGATG	4.96e-06	5.43e-07	2.19882	0.0278904	0.0351
TCCGGCGAC	4.96e-06	5.43e-07	2.19882	0.0278904	0.0351
CGGAAGAAC	4.96e-06	5.43e-07	2.19882	0.0278904	0.0351
CGTGGACAT	4.96e-06	5.43e-07	2.19882	0.0278904	0.0351
ATCCGGAGA	4.96e-06	5.43e-07	2.19882	0.0278904	0.0351
ATCCGGAGC	4.96e-06	5.43e-07	2.19882	0.0278904	0.0351
TGGCGACCA	4.96e-06	5.43e-07	2.19882	0.0278904	0.0351
CTTCGACCA	4.96e-06	5.43e-07	2.19882	0.0278904	0.0351
CAACGGC	2.61e-05	1.18e-05	2.19694	0.028025	0.0351
GACGCG	6.49e-05	4.01e-05	2.19318	0.0282947	0.0351
CGCGAG	7.65e-05	4.92e-05	2.19137	0.028425	0.0351
CGACTGC	2.84e-05	1.34e-05	2.18511	0.0288806	0.0351
AACCCG	8.57e-05	5.67e-05	2.18273	0.0290554	0.0351
GGCGACGGCGC	2.61e-06	0	2.17945	0.0292983	0.0351
CCGGCGACGGC	2.61e-06	0	2.17945	0.0292983	0.0351
GCGACCGGGAC	2.61e-06	0	2.17945	0.0292983	0.0351
TCCTGCGGACC	2.61e-06	0	2.17945	0.0292983	0.0351
CTCCTGCGGAC	2.61e-06	0	2.17945	0.0292983	0.0351
TGAAGACGAAC	2.61e-06	0	2.17945	0.0292983	0.0351
GCGTTCGCCGT	2.61e-06	0	2.17945	0.0292983	0.0351
GCGATCCGGAA	2.61e-06	0	2.17945	0.0292983	0.0351
ATGGACAACGC	2.61e-06	0	2.17945	0.0292983	0.0351
GGCGCGACCGG	2.61e-06	0	2.17945	0.0292983	0.0351
GATCCGGAGCC	2.61e-06	0	2.17945	0.0292983	0.0351
GAAGAAGACGA	2.61e-06	0	2.17945	0.0292983	0.0351
GCGACGGCGCG	2.61e-06	0	2.17945	0.0292983	0.0351
CATGGACAACG	2.61e-06	0	2.17945	0.0292983	0.0351
TTCGTCGACCA	2.61e-06	0	2.17945	0.0292983	0.0351
GATGAACGTCG	2.61e-06	0	2.17945	0.0292983	0.0351
GGAATCCGGAA	2.61e-06	0	2.17945	0.0292983	0.0351
CGGCGACGGCG	2.61e-06	0	2.17945	0.0292983	0.0351
CTTCGACGGAC	2.61e-06	0	2.17945	0.0292983	0.0351
GGATCCGGAGC	2.61e-06	0	2.17945	0.0292983	0.0351
CTTCCGGAGCC	2.61e-06	0	2.17945	0.0292983	0.0351
AACGGC	6.95e-05	4.38e-05	2.17887	0.0293412	0.0351
TGATCGAC	4.85e-06	5.4e-07	2.17381	0.0297197	0.0351
CGGCGGAT	4.85e-06	5.4e-07	2.17381	0.0297197	0.0351
AATCCGGC	4.85e-06	5.4e-07	2.17381	0.0297197	0.0351
TTCAACGC	4.85e-06	5.4e-07	2.17381	0.0297197	0.0351
ATCGACCG	4.85e-06	5.4e-07	2.17381	0.0297197	0.0351
TCGACGGA	4.85e-06	5.4e-07	2.17381	0.0297197	0.0351
AACGTCGT	4.85e-06	5.4e-07	2.17381	0.0297197	0.0351
ATTCGCCT	4.85e-06	5.4e-07	2.17381	0.0297197	0.0351
ACAACGCG	4.85e-06	5.4e-07	2.17381	0.0297197	0.0351
CGACGGAC	4.85e-06	5.4e-07	2.17381	0.0297197	0.0351
TTCGCCGT	4.85e-06	5.4e-07	2.17381	0.0297197	0.0351
GGAAGACG	2.18e-05	9.18e-06	2.16571	0.0303331	0.0351
GAACGAC	1.9e-05	7.52e-06	2.15993	0.0307782	0.0351
CTGACG	9.27e-05	6.26e-05	2.15983	0.0307859	0.0351
CTCGGACGCG	2.54e-06	0	2.15836	0.0308995	0.0351
CGTTCGCCGT	2.54e-06	0	2.15836	0.0308995	0.0351
AGAACGTCGT	2.54e-06	0	2.15836	0.0308995	0.0351
GGAATCCGGA	2.54e-06	0	2.15836	0.0308995	0.0351
ACAACGCGCG	2.54e-06	0	2.15836	0.0308995	0.0351
CGGCGTCGTC	2.54e-06	0	2.15836	0.0308995	0.0351
GCGATCCGGA	2.54e-06	0	2.15836	0.0308995	0.0351
CGACCGGGAC	2.54e-06	0	2.15836	0.0308995	0.0351
ATCCGGAATC	2.54e-06	0	2.15836	0.0308995	0.0351
CCTGCGGATG	2.54e-06	0	2.15836	0.0308995	0.0351
GATCGACGGG	2.54e-06	0	2.15836	0.0308995	0.0351
TCGCGCGACG	2.54e-06	0	2.15836	0.0308995	0.0351
TTCCGGAGCC	2.54e-06	0	2.15836	0.0308995	0.0351
TTTCCGGAGA	2.54e-06	0	2.15836	0.0308995	0.0351
GGCGCGACCG	2.54e-06	0	2.15836	0.0308995	0.0351
CTTCGACGGA	2.54e-06	0	2.15836	0.0308995	0.0351
CTTCGACGGC	2.54e-06	0	2.15836	0.0308995	0.0351
CCTCGGACCT	2.54e-06	0	2.15836	0.0308995	0.0351
TCCTGCGGAC	2.54e-06	0	2.15836	0.0308995	0.0351
CGGCGACGGC	2.54e-06	0	2.15836	0.0308995	0.0351
AATCGACCGT	2.54e-06	0	2.15836	0.0308995	0.0351
GATGAACGTC	2.54e-06	0	2.15836	0.0308995	0.0351
TCGTCGACCA	2.54e-06	0	2.15836	0.0308995	0.0351
GCTGCGGATG	2.54e-06	0	2.15836	0.0308995	0.0351
TCGTCGTCAA	2.54e-06	0	2.15836	0.0308995	0.0351
GCGACGGCGC	2.54e-06	0	2.15836	0.0308995	0.0351
TGAAGACGAA	2.54e-06	0	2.15836	0.0308995	0.0351
CGGCGGACGT	2.54e-06	0	2.15836	0.0308995	0.0351
GCGTTCGCAC	2.54e-06	0	2.15836	0.0308995	0.0351
GCTGCGGACC	2.54e-06	0	2.15836	0.0308995	0.0351
GAAGAAGACG	2.54e-06	0	2.15836	0.0308995	0.0351
TGACCGGGAC	2.54e-06	0	2.15836	0.0308995	0.0351
GGCGACGGCG	2.54e-06	0	2.15836	0.0308995	0.0351
CTCCGCGGAC	2.54e-06	0	2.15836	0.0308995	0.0351
CGTGGACACG	2.54e-06	0	2.15836	0.0308995	0.0351
ATCGTCGTCT	2.54e-06	0	2.15836	0.0308995	0.0351
AAGAACGTCG	2.54e-06	0	2.15836	0.0308995	0.0351
GCGACCGGGA	2.54e-06	0	2.15836	0.0308995	0.0351
TCTCCGGAGA	2.54e-06	0	2.15836	0.0308995	0.0351
CCTCGGACGT	2.54e-06	0	2.15836	0.0308995	0.0351
GCGCGACCGG	2.54e-06	0	2.15836	0.0308995	0.0351
CGATCCGGAA	2.54e-06	0	2.15836	0.0308995	0.0351
ATGAACGTCG	2.54e-06	0	2.15836	0.0308995	0.0351
CTTCCGGAGA	2.54e-06	0	2.15836	0.0308995	0.0351
CTTCCGGAGC	2.54e-06	0	2.15836	0.0308995	0.0351
GGATCCGGAG	2.54e-06	0	2.15836	0.0308995	0.0351
CTCGACGGAC	2.54e-06	0	2.15836	0.0308995	0.0351
ACTCCGGAGC	2.54e-06	0	2.15836	0.0308995	0.0351
AGCGTCGTCG	2.54e-06	0	2.15836	0.0308995	0.0351
TGTGGAACCT	2.54e-06	0	2.15836	0.0308995	0.0351
ATTCCGGAGC	2.54e-06	0	2.15836	0.0308995	0.0351
GAGCGACGGG	2.54e-06	0	2.15836	0.0308995	0.0351
TTCGTCGACC	2.54e-06	0	2.15836	0.0308995	0.0351
CCGGCGACCA	2.54e-06	0	2.15836	0.0308995	0.0351
TGGACAACGC	2.54e-06	0	2.15836	0.0308995	0.0351
TGGACAACGG	2.54e-06	0	2.15836	0.0308995	0.0351
AAGAGACCGT	2.54e-06	0	2.15836	0.0308995	0.0351
ATGGACAACG	2.54e-06	0	2.15836	0.0308995	0.0351
ACTCCGGAGA	2.54e-06	0	2.15836	0.0308995	0.0351
TTCGACGGAC	2.54e-06	0	2.15836	0.0308995	0.0351
GCGTTCGCCG	2.54e-06	0	2.15836	0.0308995	0.0351
TGGACCGGGC	2.54e-06	0	2.15836	0.0308995	0.0351
ACAAGA	0.00037763	0.000312226	2.15052	0.0315139	0.0351
GGAGACC	9.71e-05	6.61e-05	2.14853	0.0316714	0.0351
TTCGACG	1.42e-05	4.84e-06	2.1463	0.0318493	0.0351
CGATGAACG	2.48e-06	0	2.13809	0.0325094	0.0351
CGATCCGGA	2.48e-06	0	2.13809	0.0325094	0.0351
ATCGTCGTC	2.48e-06	0	2.13809	0.0325094	0.0351
GTGGAACGT	2.48e-06	0	2.13809	0.0325094	0.0351
ATCGACGGG	2.48e-06	0	2.13809	0.0325094	0.0351
TCCGACGGG	2.48e-06	0	2.13809	0.0325094	0.0351
TGACGAACG	2.48e-06	0	2.13809	0.0325094	0.0351
CGGCGTCGT	2.48e-06	0	2.13809	0.0325094	0.0351
TTCGACGGC	2.48e-06	0	2.13809	0.0325094	0.0351
TGCGGACGT	2.48e-06	0	2.13809	0.0325094	0.0351
CGGCGGACG	2.48e-06	0	2.13809	0.0325094	0.0351
CTCGACGGA	2.48e-06	0	2.13809	0.0325094	0.0351
ATGACGGCG	2.48e-06	0	2.13809	0.0325094	0.0351
GTCGACCGT	2.48e-06	0	2.13809	0.0325094	0.0351
CGTTCGCCG	2.48e-06	0	2.13809	0.0325094	0.0351
CGGCGGATG	2.48e-06	0	2.13809	0.0325094	0.0351
GAGCGACGG	2.48e-06	0	2.13809	0.0325094	0.0351
CCTCCGCGA	2.48e-06	0	2.13809	0.0325094	0.0351
CGTCGACCA	2.48e-06	0	2.13809	0.0325094	0.0351
CTTCGCCGT	2.48e-06	0	2.13809	0.0325094	0.0351
AGCGACCGT	2.48e-06	0	2.13809	0.0325094	0.0351
AATCCGGCG	2.48e-06	0	2.13809	0.0325094	0.0351
GCGACCGGG	2.48e-06	0	2.13809	0.0325094	0.0351
CGACCGGGA	2.48e-06	0	2.13809	0.0325094	0.0351
CGTTCGCAC	2.48e-06	0	2.13809	0.0325094	0.0351
TTCGTCGAC	2.48e-06	0	2.13809	0.0325094	0.0351
ATGAACGTC	2.48e-06	0	2.13809	0.0325094	0.0351
TTCAACGGC	2.48e-06	0	2.13809	0.0325094	0.0351
CGACGTTCG	2.48e-06	0	2.13809	0.0325094	0.0351
GGCGGACGA	2.48e-06	0	2.13809	0.0325094	0.0351
CGCTGACGA	2.48e-06	0	2.13809	0.0325094	0.0351
TCGTTCGCG	2.48e-06	0	2.13809	0.0325094	0.0351
GCGTTCGCA	2.48e-06	0	2.13809	0.0325094	0.0351
TCCGCGGAC	2.48e-06	0	2.13809	0.0325094	0.0351
GAACGTCGT	2.48e-06	0	2.13809	0.0325094	0.0351
CTCGGACGT	2.48e-06	0	2.13809	0.0325094	0.0351
GGACAACGG	2.48e-06	0	2.13809	0.0325094	0.0351
GATCGACCA	2.48e-06	0	2.13809	0.0325094	0.0351
CCGGCGACC	2.48e-06	0	2.13809	0.0325094	0.0351
GATCGTCGG	2.48e-06	0	2.13809	0.0325094	0.0351
TCTTCGGAA	2.48e-06	0	2.13809	0.0325094	0.0351
CTCGCGACG	2.48e-06	0	2.13809	0.0325094	0.0351
AATCGACCA	2.48e-06	0	2.13809	0.0325094	0.0351
TCGTCGTCT	2.48e-06	0	2.13809	0.0325094	0.0351
GCGCGACCG	2.48e-06	0	2.13809	0.0325094	0.0351
GAGCGACCA	2.48e-06	0	2.13809	0.0325094	0.0351
GCTGCGGAT	2.48e-06	0	2.13809	0.0325094	0.0351
ACGGAATCC	2.48e-06	0	2.13809	0.0325094	0.0351
ACGGACCGA	2.48e-06	0	2.13809	0.0325094	0.0351
TCGCGCGAC	2.48e-06	0	2.13809	0.0325094	0.0351
GGATTCGCC	2.48e-06	0	2.13809	0.0325094	0.0351
CGATGACGA	2.48e-06	0	2.13809	0.0325094	0.0351
CGATGACGC	2.48e-06	0	2.13809	0.0325094	0.0351
GATCGACGG	2.48e-06	0	2.13809	0.0325094	0.0351
GTCGCGACC	2.48e-06	0	2.13809	0.0325094	0.0351
TCCGGAATC	2.48e-06	0	2.13809	0.0325094	0.0351
TGACCGGGA	2.48e-06	0	2.13809	0.0325094	0.0351
GGACGTTCG	2.48e-06	0	2.13809	0.0325094	0.0351
ACTCCGGAA	2.48e-06	0	2.13809	0.0325094	0.0351
CGACGAAC	2.42e-06	0	2.11858	0.0341261	0.0365
ACGGAATC	2.42e-06	0	2.11858	0.0341261	0.0365
TACGTCGT	2.42e-06	0	2.11858	0.0341261	0.0365
CGCGAACG	2.42e-06	0	2.11858	0.0341261	0.0365
CGACGTTC	2.42e-06	0	2.11858	0.0341261	0.0365
GATCGTCG	2.42e-06	0	2.11858	0.0341261	0.0365
CGTTCGAC	2.42e-06	0	2.11858	0.0341261	0.0365
AAGAACG	3.79e-05	2.04e-05	2.10923	0.0349247	0.0373
ACCGGGA	3.79e-05	2.04e-05	2.10923	0.0349247	0.0373
TTCTTCGA	1.21e-05	3.78e-06	2.1041	0.03537	0.0376
ACTTCGGA	1.21e-05	3.78e-06	2.1041	0.03537	0.0376
TGGCGACC	1.21e-05	3.78e-06	2.1041	0.03537	0.0376
CGGCGAC	2.37e-05	1.07e-05	2.0947	0.0361981	0.0384
GAGTCC	0.000245575	0.000195141	2.08828	0.0367729	0.039
GTGGACA	8.77e-05	5.91e-05	2.08724	0.0368663	0.0391
CGGCGTC	3.08e-05	1.56e-05	2.08099	0.0374347	0.0396
TCTGCGA	3.08e-05	1.56e-05	2.08099	0.0374347	0.0396
CGCCTG	0.000213141	0.000166806	2.07152	0.0383105	0.0404
GGCGACGGG	9.93e-06	2.71e-06	2.07128	0.0383328	0.0404
ACCTCG	0.000104254	7.32e-05	2.06537	0.0388878	0.041
GACGCT	7.88e-05	5.24e-05	2.06279	0.0391326	0.0412
GGCGGAC	4.26e-05	2.42e-05	2.06187	0.0392206	0.0412
CCTCCGT	4.26e-05	2.42e-05	2.06187	0.0392206	0.0412
AATCCGG	1.66e-05	6.45e-06	2.06099	0.039304	0.0412
GCGCGAC	1.66e-05	6.45e-06	2.06099	0.039304	0.0412
AAGAAC	0.000382263	0.000319176	2.05383	0.0399918	0.0419
CGACGG	4.87e-05	2.89e-05	2.05242	0.0401285	0.0419
ATGGACT	6.63e-05	4.25e-05	2.04673	0.0406849	0.0424
ACTTCGGAA	7.45e-06	1.63e-06	2.0458	0.0407765	0.0424
CGGCGACGG	7.45e-06	1.63e-06	2.0458	0.0407765	0.0424
CTTCCGGAA	7.45e-06	1.63e-06	2.0458	0.0407765	0.0424
TCTCCGGAA	7.45e-06	1.63e-06	2.0458	0.0407765	0.0424
TGAGGAT	0.000106623	7.52e-05	2.04521	0.0408343	0.0424
GGAACG	7.65e-05	5.08e-05	2.03816	0.0415344	0.0428
AGACGTTC	9.7e-06	2.7e-06	2.03808	0.0415416	0.0428
AGAACGTC	9.7e-06	2.7e-06	2.03808	0.0415416	0.0428
CGTGGAAC	9.7e-06	2.7e-06	2.03808	0.0415416	0.0428
GATGGACG	9.7e-06	2.7e-06	2.03808	0.0415416	0.0428
GATCCGGA	9.7e-06	2.7e-06	2.03808	0.0415416	0.0428
TCGGACCT	9.7e-06	2.7e-06	2.03808	0.0415416	0.0428
TACGCG	2.55e-05	1.23e-05	2.03218	0.042135	0.0434
GCGGACG	3.79e-05	2.1e-05	2.02575	0.0427903	0.0439
GAGACCG	3.79e-05	2.1e-05	2.02575	0.0427903	0.0439
GTGAAGAC	2.67e-05	1.3e-05	2.02433	0.0429363	0.044
CGCACG	6.49e-05	4.17e-05	2.02194	0.0431826	0.0442
GAGACG	0.000132054	9.73e-05	2.01988	0.0433957	0.0444
ACGGACCT	7.27e-06	1.62e-06	2.01662	0.0437349	0.0446
CGAAGACG	7.27e-06	1.62e-06	2.01662	0.0437349	0.0446
AGCGTCGT	7.27e-06	1.62e-06	2.01662	0.0437349	0.0446
AACGGA	6.95e-05	4.54e-05	2.01587	0.0438131	0.0446
ACACCG	6.95e-05	4.54e-05	2.01587	0.0438131	0.0446
TGAACG	7.41e-05	4.92e-05	2.01324	0.0440889	0.0448
ACGTCCA	1.9e-05	8.06e-06	2.01315	0.044099	0.0448
ACTGCGC	3.55e-05	1.93e-05	2.00972	0.0444606	0.045
ACTCCGT	3.55e-05	1.93e-05	2.00972	0.0444606	0.045
TCCGCGG	3.55e-05	1.93e-05	2.00972	0.0444606	0.045
CGACGTT	9.48e-06	2.69e-06	2.00598	0.0448581	0.0453
CGTGAC	9.04e-05	6.26e-05	2.00007	0.0454929	0.0459
GGCGGATG	1.45e-05	5.4e-06	1.99784	0.0457343	0.0461
CGACGAA	7.11e-06	1.61e-06	1.98843	0.0467642	0.0471
CAACGGA	2.13e-05	9.67e-06	1.9872	0.0469001	0.0472
GGAAGAAC	3.64e-05	2e-05	1.98503	0.0471406	0.0474
ACGTCCT	3.08e-05	1.61e-05	1.98402	0.0472531	0.0474
TTCTTCG	3.08e-05	1.61e-05	1.98402	0.0472531	0.0474
GAAGGAC	9e-05	6.23e-05	1.9782	0.0479062	0.048
AGACCGG	2.84e-05	1.45e-05	1.97583	0.0481743	0.0482
TCGGACC	2.37e-05	1.13e-05	1.9751	0.0482571	0.0483

## Sheet: Table 4-HeartvsLiver
Putative enhancers and its associated information using 50 nucleotides as the exonic flank size
Heart tissue							Liver tissue
Enhancers	Exonic frequency	Intronic frequency	z-score	P-value	Corrected P-value (FDR)		Enhancers	Exonic frequency	Intronic frequency	z-score	P-value	Corrected P-value (FDR)
TGAAGA	0.000842389	0.000379075	9.42929	0	0		GCGGCG	0.000372856	8.6e-05	5.06405	4.1044e-07	0.0002
GAAGAT	0.000669699	0.000277016	9.21202	0	0		TGATCG	0.000111857	4.3e-06	4.53926	5.64514e-06	0.0008
TCCTCG	0.000273776	7.68e-05	8.11362	4.44089e-16	0		GACCGT	0.0001305	8.6e-06	4.53704	5.70504e-06	0.0008
GAAGATG	0.000279999	8.01e-05	8.03671	8.88178e-16	0		CGGCGG	0.000354213	9.9e-05	4.3984	1.09051e-05	0.0011
GGAAGA	0.000787634	0.000426702	7.13137	9.9365e-13	0		GAACAAC	0.000152532	1.73e-05	4.29942	1.71246e-05	0.0014
TCGAGC	0.000143206	2.92e-05	7.04582	1.84386e-12	0		GAGAAC	0.000559284	0.000219411	4.21731	2.47239e-05	0.0014
TCATCG	0.000134782	2.72e-05	6.86342	6.72329e-12	0		GGACCGT	7.63e-05	0	4.1996	2.67391e-05	0.0014
GATGAC	0.000358015	0.000149686	6.66071	2.72502e-11	0		CGGAGC	0.000372856	0.000116159	4.18126	2.89894e-05	0.0014
CGATGA	0.00015163	3.69e-05	6.58973	4.40619e-11	0		CGAGGAT	0.000114399	8.65e-06	4.11762	3.82806e-05	0.0016
GATGACG	8.18e-05	9.77e-06	6.5242	6.83651e-11	0		ACGGAT	0.000111857	8.6e-06	4.07625	4.5767e-05	0.0016
CCGGAA	0.000206385	6.51e-05	6.48254	9.01923e-11	0		CGAGGA	0.000260999	6.45e-05	4.07391	4.62306e-05	0.0016
TTTCCG	0.000181114	5.25e-05	6.45489	1.08296e-10	0		GACAAC	0.000372856	0.000120461	4.06814	4.73893e-05	0.0016
CGTGGA	0.000219021	7.29e-05	6.40861	1.46848e-10	0		GAAGCT	0.00059657	0.000253829	4.01249	6.00816e-05	0.0018
TCCACG	0.000219021	7.29e-05	6.40861	1.46848e-10	0		CCGGAGC	0.000209732	4.32e-05	4.00122	6.30162e-05	0.0018
CTTCGA	0.000160054	4.28e-05	6.40152	1.53833e-10	0		CCGGAG	0.000372856	0.000124763	3.95779	7.56458e-05	0.0019
GAAGAA	0.000791846	0.000461694	6.33868	2.31742e-10	0		CGCCGA	0.000149142	2.15e-05	3.95272	7.72683e-05	0.0019
TTCATC	0.000568613	0.000299372	6.32329	2.56058e-10	0		GAAGAT	0.000577927	0.000249527	3.88755	0.000101262	0.0024
TGGACA	0.000438042	0.000213837	6.15683	7.42175e-10	0		TTCATC	0.00059657	0.000262433	3.86948	0.000109067	0.0024
GACGAT	0.000117934	2.62e-05	6.11058	9.92716e-10	0		GATGAA	0.000615213	0.00027534	3.85393	0.000116237	0.0024
ATCCGG	0.000134782	3.4e-05	6.08418	1.17088e-09	0		ATCGAC	0.000167785	3.01e-05	3.84318	0.000121449	0.0024
GAAGAC	0.000429618	0.000211893	6.01613	1.78641e-09	0		TTCTTC	0.000913497	0.000481845	3.79965	0.000144901	0.0027
TCTTCG	0.000168478	5.15e-05	5.99445	2.04175e-09	0		CGGACT	0.000186428	3.87e-05	3.78393	0.000154374	0.0028
CGTCCA	0.000143206	3.89e-05	5.99405	2.04678e-09	0		GACCGG	0.000223714	5.59e-05	3.74716	0.000178846	0.0031
TTCCGG	0.000197961	6.8e-05	5.93662	2.90959e-09	0		CGCTCG	0.000149142	2.58e-05	3.68055	0.000232731	0.0038
AAGATG	0.000598096	0.000335336	5.88583	3.96065e-09	0		CCCGGA	0.000279642	8.6e-05	3.65421	0.000257971	0.0038
TTCTTC	0.000855025	0.000529733	5.88002	4.10213e-09	0		CGTGGA	0.000279642	8.6e-05	3.65421	0.000257971	0.0038
TGGACT	0.000383287	0.000184678	5.8563	4.73297e-09	0		ATCGACG	5.72e-05	0	3.63695	0.000275884	0.0038
GAACGA	0.000122146	3.11e-05	5.76129	8.34746e-09	0		TGATCGA	5.72e-05	0	3.63695	0.000275884	0.0038
CTTCGG	0.000155842	4.86e-05	5.68265	1.32623e-08	0		CGTCGCG	5.72e-05	0	3.63695	0.000275884	0.0038
TGACGA	0.000105299	2.43e-05	5.6615	1.50058e-08	0		TGAAGC	0.000540641	0.000240922	3.63052	0.000282849	0.0038
TCCGGA	0.000176902	6.03e-05	5.6529	1.57762e-08	0		GCGTTC	0.000186428	4.3e-05	3.5807	0.000342676	0.0042
GATGGA	0.00045489	0.000240081	5.63544	1.74611e-08	0		TTCGGA	0.000205071	5.16e-05	3.57277	0.000353225	0.0042
TGTGGA	0.000539129	0.000301316	5.61697	1.94339e-08	0		TCGACG	9.32e-05	8.6e-06	3.57089	0.000355776	0.0042
GAAGCT	0.000488586	0.000265353	5.59473	2.2097e-08	0		CGTCGT	9.32e-05	8.6e-06	3.57089	0.000355776	0.0042
GAAGAAC	0.000176615	6.06e-05	5.57367	2.49425e-08	0		TGATGA	0.000540641	0.000245225	3.55755	0.00037433	0.0043
GATCGT	0.000109511	2.72e-05	5.53495	3.11315e-08	0		GATCGA	0.0001305	2.15e-05	3.51317	0.000442786	0.0048
CTGACG	0.00015163	4.86e-05	5.49111	3.9941e-08	0		ACGTCG	7.46e-05	4.3e-06	3.50899	0.000449806	0.0048
CGGAAG	0.000240081	0.000100115	5.46914	4.52229e-08	0		GCTGTC	0.00046607	0.000202203	3.47275	0.000515149	0.0054
GATGACGA	3.97e-05	1.96e-06	5.46437	4.64565e-08	0		TGAAGA	0.000838926	0.000460334	3.42977	0.000604089	0.0061
ATGACG	0.000126358	3.6e-05	5.45816	4.81103e-08	0		CGGATG	0.000223714	6.45e-05	3.42081	0.000624343	0.0061
ACGACT	9.27e-05	2.04e-05	5.4456	5.16312e-08	0		TCCACG	0.000223714	6.45e-05	3.42081	0.000624343	0.0061
GAAGAG	0.000652851	0.000392683	5.43968	5.33768e-08	0		TTGACG	0.000167785	3.87e-05	3.39694	0.000681444	0.0065
CTCGGA	0.000193749	7.29e-05	5.43006	5.63352e-08	0		ATCCCG	0.000186428	4.73e-05	3.38958	0.000700001	0.0065
GATCGTC	4.31e-05	2.93e-06	5.42752	5.7141e-08	0		TGATGAA	0.000247865	7.78e-05	3.36327	0.000770249	0.007
GATGGC	0.000366439	0.000184678	5.39807	6.73631e-08	0		GAAGAA	0.000838926	0.00047324	3.28065	0.00103569	0.0092
ATCCTG	0.000467526	0.000256605	5.3839	7.28871e-08	0		TCCGGGC	0.000152532	3.46e-05	3.24718	0.00116555	0.0096
CGAGGA	0.000219021	8.94e-05	5.33791	9.40248e-08	0		TTCGGC	0.0001305	2.58e-05	3.24212	0.00118645	0.0096
GTGGAA	0.000505433	0.000285764	5.33664	9.46827e-08	0		CCGTCG	0.0001305	2.58e-05	3.24212	0.00118645	0.0096
AGACGA	0.000138994	4.37e-05	5.33066	9.78557e-08	0		TCGACC	0.0001305	2.58e-05	3.24212	0.00118645	0.0096
CGACGA	5.48e-05	6.8e-06	5.29929	1.16253e-07	0		CGGAGA	0.000205071	6.02e-05	3.23473	0.00121758	0.0097
TGATGA	0.000492798	0.000277988	5.2893	1.22788e-07	0		GATGAC	0.000391499	0.000167785	3.22524	0.00125866	0.0097
GAAGAAG	0.000262768	0.00011724	5.27316	1.34092e-07	0		CTGTCG	0.000260999	9.03e-05	3.22112	0.0012769	0.0097
CATGGA	0.000467526	0.000261465	5.22514	1.7402e-07	0		GCTGACG	9.53e-05	1.3e-05	3.20684	0.00134199	0.0097
TGGACC	0.00030326	0.000145798	5.22355	1.75527e-07	0		ACTGCGG	9.53e-05	1.3e-05	3.20684	0.00134199	0.0097
CGAAGA	0.000134782	4.28e-05	5.21666	1.82181e-07	0		AAGAAC	0.000577927	0.000292549	3.20316	0.00135929	0.0097
AGAAGA	0.000787634	0.000508349	5.18164	2.19939e-07	0		ACTTCG	0.000149142	3.44e-05	3.20265	0.00136168	0.0097
GACGAC	9.27e-05	2.24e-05	5.17999	2.21898e-07	0		GAAGAAC	0.000228798	7.35e-05	3.1758	0.00149424	0.0104
TTCGGA	0.000126358	3.89e-05	5.16767	2.37035e-07	0		GGAATCC	0.000190665	5.62e-05	3.08754	0.00201821	0.0128
CGGATG	0.000138994	4.57e-05	5.15619	2.52025e-07	0		CTTCGA	0.000205071	6.45e-05	3.0777	0.00208602	0.0128
TGATGAC	0.000150768	5.18e-05	5.14383	2.69191e-07	0		TGGACCTG	7.8e-05	8.69e-06	3.07426	0.00211027	0.0128
TCGTCGT	2.58e-05	0	5.14341	2.69795e-07	0		GAAGAAGACG	4.09e-05	0	3.0524	0.0022702	0.0128
GACATCG	5.6e-05	7.82e-06	5.12539	2.9693e-07	0		ATGGACATCG	4.09e-05	0	3.0524	0.0022702	0.0128
GATGCC	0.000345379	0.000176902	5.12524	2.97156e-07	0		CGTCAA	0.000111857	2.15e-05	3.04173	0.00235225	0.0128
GTGGAC	0.000273776	0.000128302	5.12289	3.00894e-07	0		ACGGCG	0.000111857	2.15e-05	3.04173	0.00235225	0.0128
CTGCGA	0.000155842	5.54e-05	5.12014	3.05314e-07	0		TTGACGA	7.63e-05	8.65e-06	3.04012	0.00236487	0.0128
CGCTGA	0.00017269	6.51e-05	5.11579	3.12436e-07	0		AACGTCT	7.63e-05	8.65e-06	3.04012	0.00236487	0.0128
GGACGA	0.000160054	5.83e-05	5.07927	3.78892e-07	0		AGAAGCT	0.000228798	7.78e-05	3.03547	0.00240159	0.0128
TGACGG	0.000138994	4.67e-05	5.07089	3.95966e-07	0		CAAGAAG	0.000228798	7.78e-05	3.03547	0.00240159	0.0128
GATGAA	0.000505433	0.000294512	5.06934	3.99207e-07	0		ATCGACGGG	3.99e-05	0	3.02373	0.00249682	0.0128
TCGTCG	5.48e-05	7.78e-06	5.06675	4.04661e-07	0		TGGACATCG	3.99e-05	0	3.02373	0.00249682	0.0128
TCCGGAA	7.75e-05	1.66e-05	5.02029	5.15931e-07	0		AAGAAGACG	3.99e-05	0	3.02373	0.00249682	0.0128
TTCATCG	5.17e-05	6.84e-06	5.01592	5.27801e-07	0		GGAGACCGG	3.99e-05	0	3.02373	0.00249682	0.0128
GATGAT	0.000353803	0.000189538	4.86095	1.16822e-06	0		AAGATG	0.000577927	0.000305455	3.013	0.00258682	0.0128
AATCCG	0.000105299	3.11e-05	4.85708	1.19128e-06	0		AACACG	0.000167785	4.73e-05	3.00779	0.00263157	0.0128
AGCGAC	0.00013057	4.47e-05	4.83595	1.32514e-06	0		CGGCGT	7.46e-05	8.6e-06	3.00715	0.00263713	0.0128
TTCGGC	0.000117934	3.79e-05	4.83213	1.35079e-06	0		CTCGACCG	3.9e-05	0	2.99613	0.00273428	0.0128
GACGAG	0.000155842	5.93e-05	4.82045	1.43234e-06	0		GGACAACG	3.9e-05	0	2.99613	0.00273428	0.0128
ATGACGA	4.31e-05	4.88e-06	4.80682	1.53347e-06	0		GAAGACGA	3.9e-05	0	2.99613	0.00273428	0.0128
GAAGATC	0.00012923	4.4e-05	4.79939	1.59147e-06	0		ACGGAATC	3.9e-05	0	2.99613	0.00273428	0.0128
ACGATC	8.42e-05	2.14e-05	4.79349	1.63903e-06	0		AGAAGACG	3.9e-05	0	2.99613	0.00273428	0.0128
TCCGGG	0.000235869	0.000109835	4.79185	1.65253e-06	0		ATCGACGG	3.9e-05	0	2.99613	0.00273428	0.0128
GCGTCCA	5.17e-05	7.82e-06	4.78243	1.73193e-06	0		CCTCCGGA	3.9e-05	0	2.99613	0.00273428	0.0128
TGACGT	0.000155842	6.03e-05	4.74776	2.05678e-06	0		TCGACGGG	3.9e-05	0	2.99613	0.00273428	0.0128
CTCGTC	0.000117934	3.89e-05	4.73821	2.15609e-06	0		GACGTCGT	3.9e-05	0	2.99613	0.00273428	0.0128
TGGACTG	0.000120615	4.01e-05	4.72746	2.27351e-06	0		GGACATCG	3.9e-05	0	2.99613	0.00273428	0.0128
GGAATC	0.000277988	0.000139966	4.70764	2.50596e-06	0		CTGCGG	0.000260999	9.9e-05	2.97491	0.00293078	0.0128
TGATGACG	3.53e-05	2.95e-06	4.68327	2.82335e-06	0		GAAGAAGAC	5.99e-05	4.37e-06	2.9733	0.00294614	0.0128
GAAGTC	0.000379075	0.000212865	4.67368	2.95853e-06	0		ACGTCGT	3.81e-05	0	2.96955	0.00298234	0.0128
ATCGTC	7.16e-05	1.65e-05	4.66856	3.03317e-06	0		CCGTCGT	3.81e-05	0	2.96955	0.00298234	0.0128
TCGACG	3.79e-05	3.89e-06	4.66324	3.11273e-06	0		TCGACCG	3.81e-05	0	2.96955	0.00298234	0.0128
GATCGA	7.58e-05	1.85e-05	4.65958	3.16861e-06	0		TGAACGT	3.81e-05	0	2.96955	0.00298234	0.0128
GATCCGGG	2.64e-05	9.82e-07	4.62609	3.72631e-06	0		TCGACGG	3.81e-05	0	2.96955	0.00298234	0.0128
CTTCGC	0.000113723	3.79e-05	4.61236	3.98129e-06	0		ACGGATG	3.81e-05	0	2.96955	0.00298234	0.0128
ACTTCG	0.000122146	4.28e-05	4.59182	4.39397e-06	0		GAGATC	0.000410142	0.000193598	2.95432	0.00313355	0.0133
CTGACGA	3.02e-05	1.95e-06	4.58202	4.6051e-06	0		TGTGGACA	5.85e-05	4.35e-06	2.94188	0.00326226	0.0134
GAGAAC	0.000383287	0.000218697	4.57659	4.72615e-06	0		CGCGGGAG	5.85e-05	4.35e-06	2.94188	0.00326226	0.0134
GACGAA	9.27e-05	2.72e-05	4.57449	4.77382e-06	0		GAACAA	0.00046607	0.000232318	2.93698	0.0033142	0.0134
TCGGAT	0.000105299	3.4e-05	4.54805	5.41458e-06	0		GCGCGG	0.000279642	0.000111857	2.92612	0.00343214	0.0134
CGGCGC	0.000261141	0.00013219	4.52952	5.9118e-06	0		TCAAGAA	0.000190665	6.05e-05	2.92532	0.00344101	0.0134
GATGCG	0.000113723	3.89e-05	4.51912	6.20975e-06	0		TTGACGC	5.72e-05	4.32e-06	2.91158	0.0035961	0.0134
ACATCG	0.000101087	3.21e-05	4.51772	6.2508e-06	0		ATCGACC	5.72e-05	4.32e-06	2.91158	0.0035961	0.0134
GCGACC	0.000122146	4.37e-05	4.50485	6.64213e-06	0		TCGTCTG	5.72e-05	4.32e-06	2.91158	0.0035961	0.0134
AGCGACC	5.6e-05	1.07e-05	4.50273	6.70874e-06	0		CGACGGG	5.72e-05	4.32e-06	2.91158	0.0035961	0.0134
CCGACG	9.69e-05	3.01e-05	4.48898	7.15663e-06	0		CGGAATC	5.72e-05	4.32e-06	2.91158	0.0035961	0.0134
TCAACG	9.69e-05	3.01e-05	4.48898	7.15663e-06	0		CGACGCG	5.72e-05	4.32e-06	2.91158	0.0035961	0.0134
ACGTCC	0.000117934	4.18e-05	4.466	7.96962e-06	0.0001		GAACGCC	5.72e-05	4.32e-06	2.91158	0.0035961	0.0134
CGATCC	9.27e-05	2.82e-05	4.46215	8.11404e-06	0.0001		GATGCC	0.000354213	0.000159181	2.91042	0.00360948	0.0134
TACGAC	5.48e-05	1.07e-05	4.44534	8.77525e-06	0.0001		GACTTC	0.000391499	0.000184994	2.88263	0.00394371	0.0144
AAGATC	0.000336956	0.000188566	4.43103	9.37832e-06	0.0001		CGACGT	5.59e-05	4.3e-06	2.88233	0.0039475	0.0144
GATCCGG	4.74e-05	7.82e-06	4.42494	9.64709e-06	0.0001		TCGAGA	0.000186428	6.02e-05	2.87649	0.00402124	0.0145
GAACTG	0.000400135	0.000236193	4.40776	1.04446e-05	0.0001		GACATC	0.00033557	0.000150576	2.83766	0.00454462	0.0163
ACTACG	7.58e-05	2.04e-05	4.38468	1.16155e-05	0.0001		TGTGGAC	0.000133466	3.46e-05	2.81149	0.00493125	0.0175
TCGAAC	9.69e-05	3.11e-05	4.38321	1.16946e-05	0.0001		GACGTC	0.000149142	4.3e-05	2.79304	0.00522156	0.0181
CGACCA	0.000117934	4.28e-05	4.37826	1.19629e-05	0.0001		GAACCG	0.000149142	4.3e-05	2.79304	0.00522156	0.0181
TCTTCGG	5.17e-05	9.77e-06	4.3568	1.3198e-05	0.0001		TCCGCG	0.000149142	4.3e-05	2.79304	0.00522156	0.0181
GACGGC	0.00015163	6.32e-05	4.34998	1.36152e-05	0.0001		GAACGC	0.000111857	2.58e-05	2.77356	0.00554468	0.0181
GACATC	0.000290624	0.000157462	4.33055	1.48737e-05	0.0001		CGACCG	0.000111857	2.58e-05	2.77356	0.00554468	0.0181
CCGTGG	0.000210597	0.000103031	4.25667	2.07492e-05	0.0001		CGGCGA	0.000111857	2.58e-05	2.77356	0.00554468	0.0181
TGGACG	0.000122146	4.67e-05	4.25198	2.11886e-05	0.0001		TTCGCA	0.000111857	2.58e-05	2.77356	0.00554468	0.0181
TCCTGC	0.000598096	0.000396571	4.24787	2.15814e-05	0.0001		TGAAGCT	0.000228798	8.65e-05	2.77071	0.00559344	0.0181
CGTGGACG	1.76e-05	0	4.23716	2.26362e-05	0.0001		TCATCG	0.0001305	3.44e-05	2.77018	0.0056025	0.0181
GATGACGC	1.76e-05	0	4.23716	2.26362e-05	0.0001		GACGCG	0.0001305	3.44e-05	2.77018	0.0056025	0.0181
GGACATCG	1.76e-05	0	4.23716	2.26362e-05	0.0001		TGACGA	0.0001305	3.44e-05	2.77018	0.0056025	0.0181
CGTGGAA	8.18e-05	2.44e-05	4.21971	2.44617e-05	0.0001		GAGGAC	0.000428784	0.000219411	2.71807	0.00656637	0.0209
TGATCG	0.000101087	3.5e-05	4.21728	2.47266e-05	0.0001		GACCCG	0.000223714	8.6e-05	2.71762	0.00657539	0.0209
GCTGCG	0.000244293	0.00012733	4.2051	2.60966e-05	0.0001		GAAGATG	0.000209732	7.78e-05	2.69742	0.00698791	0.0221
ATCGTCG	1.72e-05	0	4.19957	2.67418e-05	0.0001		AGAGGAC	0.000152532	4.76e-05	2.65205	0.00800046	0.0251
TCCTCGG	7.32e-05	2.05e-05	4.16839	3.0676e-05	0.0002		GGACAC	0.000372856	0.000184994	2.64312	0.00821464	0.0253
CGGAAGA	7.32e-05	2.05e-05	4.16839	3.0676e-05	0.0002		CCGTGGA	7.63e-05	1.3e-05	2.6346	0.0084236	0.0253
GGATCC	0.000252717	0.000134134	4.16534	3.10893e-05	0.0002		CGTGGAC	7.63e-05	1.3e-05	2.6346	0.0084236	0.0253
CGACTG	0.000105299	3.79e-05	4.16344	3.13492e-05	0.0002		CTCGACC	7.63e-05	1.3e-05	2.6346	0.0084236	0.0253
AACGTC	0.000105299	3.79e-05	4.16344	3.13492e-05	0.0002		GACGGCG	7.63e-05	1.3e-05	2.6346	0.0084236	0.0253
GATGTC	0.000286412	0.000158434	4.16196	3.15521e-05	0.0002		CTGCCG	0.000260999	0.000111857	2.63331	0.0084558	0.0253
CTTCGGC	5.17e-05	1.07e-05	4.16173	3.15847e-05	0.0002		AGAACG	0.000149142	4.73e-05	2.60834	0.00909834	0.0269
TCGAGA	0.000134782	5.54e-05	4.15867	3.20112e-05	0.0002		GAAGATC	0.000133466	3.89e-05	2.60316	0.009237	0.0269
CTTCCGG	9.91e-05	3.42e-05	4.15288	3.28322e-05	0.0002		CGCGAC	7.46e-05	1.29e-05	2.60251	0.00925441	0.0269
CTTCGAC	3.88e-05	5.86e-06	4.14169	3.44751e-05	0.0002		TCGATC	7.46e-05	1.29e-05	2.60251	0.00925441	0.0269
CTTCCG	0.000176902	8.26e-05	4.13505	3.5488e-05	0.0002		GATGGC	0.000428784	0.000228016	2.57186	0.0101155	0.0292
GACTGC	0.000294836	0.000165238	4.13488	3.55135e-05	0.0002		GGACACG	9.53e-05	2.16e-05	2.56709	0.0102555	0.0292
GACGTC	0.000109511	4.08e-05	4.11681	3.84153e-05	0.0002		GACTGC	0.000372856	0.000189296	2.56234	0.010397	0.0292
GAGGAC	0.000353803	0.000209949	4.10527	4.03847e-05	0.0002		ACGTTC	0.0001305	3.87e-05	2.56212	0.0104035	0.0292
ACGTCG	5.48e-05	1.26e-05	4.08252	4.45491e-05	0.0002		CGAAGA	0.0001305	3.87e-05	2.56212	0.0104035	0.0292
GTCGAC	5.48e-05	1.26e-05	4.08252	4.45491e-05	0.0002		CTTCCG	0.000242356	0.000103252	2.55368	0.0106591	0.0295
CGTCCT	0.000155842	7e-05	4.06461	4.81126e-05	0.0002		TGTGGA	0.000521999	0.000296851	2.55303	0.0106792	0.0295
CGTGGAC	4.31e-05	7.82e-06	4.05126	5.09425e-05	0.0002		ACGCGG	9.32e-05	2.15e-05	2.53189	0.0113449	0.0309
GACGTG	0.000143206	6.22e-05	4.044	5.25462e-05	0.0003		ATCGTC	9.32e-05	2.15e-05	2.53189	0.0113449	0.0309
CCGTGGA	7.32e-05	2.15e-05	4.03834	5.38302e-05	0.0003		GGACAT	0.00033557	0.000167785	2.48176	0.0130736	0.0354
TCCGAC	9.27e-05	3.21e-05	4.03773	5.39707e-05	0.0003		TCCGGG	0.000260999	0.000120461	2.42159	0.0154527	0.0389
GACCGA	0.000109511	4.18e-05	4.02904	5.60058e-05	0.0003		ATGGACAT	5.85e-05	8.69e-06	2.42021	0.0155116	0.0389
GTGGACC	8.62e-05	2.83e-05	4.02647	5.6621e-05	0.0003		CAAGAAGC	5.85e-05	8.69e-06	2.42021	0.0155116	0.0389
TGGACCT	0.000111999	4.3e-05	4.02084	5.79908e-05	0.0003		ACAAGATC	5.85e-05	8.69e-06	2.42021	0.0155116	0.0389
TGGACAA	0.000111999	4.3e-05	4.02084	5.79908e-05	0.0003		TGGAAC	0.000391499	0.000210807	2.41181	0.0158737	0.0389
ATCCGGG	4.74e-05	9.77e-06	4.00111	6.30468e-05	0.0003		GGACTGC	0.000133466	4.32e-05	2.40993	0.0159557	0.0389
CGTCGA	4.21e-05	7.78e-06	4.00074	6.31445e-05	0.0003		GGACAAC	0.000133466	4.32e-05	2.40993	0.0159557	0.0389
ATGGAC	0.000256929	0.000140938	3.99441	6.4856e-05	0.0003		CCGGGA	0.000279642	0.000133368	2.40837	0.0160238	0.0389
TCTTCGA	5.17e-05	1.17e-05	3.97689	6.98218e-05	0.0003		CGGGAG	0.000316928	0.000159181	2.3972	0.0165208	0.0389
AAGAAG	0.000728666	0.000516125	3.9601	7.49189e-05	0.0003		TTCGGAC	5.72e-05	8.65e-06	2.39121	0.0167927	0.0389
TGAAGAC	0.000163692	7.62e-05	3.95968	7.50503e-05	0.0003		TCTCCGT	5.72e-05	8.65e-06	2.39121	0.0167927	0.0389
CTCCGG	0.000219021	0.000114695	3.95483	7.65878e-05	0.0003		ACGTCCA	5.72e-05	8.65e-06	2.39121	0.0167927	0.0389
GGAAGCT	0.000172307	8.21e-05	3.95036	7.80325e-05	0.0003		GCCGTCG	5.72e-05	8.65e-06	2.39121	0.0167927	0.0389
GCTGTC	0.000370651	0.000227445	3.94473	7.989e-05	0.0003		CCGCGGA	5.72e-05	8.65e-06	2.39121	0.0167927	0.0389
TCGTCC	0.000109511	4.28e-05	3.94274	8.05567e-05	0.0003		TGACCGG	5.72e-05	8.65e-06	2.39121	0.0167927	0.0389
TGGACTGA	3.97e-05	6.87e-06	3.9408	8.12104e-05	0.0003		GCGGCGA	5.72e-05	8.65e-06	2.39121	0.0167927	0.0389
TCTGCG	0.000160054	7.48e-05	3.9273	8.59043e-05	0.0004		GACGCC	0.000205071	8.6e-05	2.3872	0.0169773	0.0389
CCCGGA	0.000202173	0.000104003	3.89736	9.72451e-05	0.0004		ATCCGG	0.0001305	4.3e-05	2.36911	0.0178308	0.0389
TGAGGA	0.000501221	0.00033242	3.88628	0.000101792	0.0004		AACGTC	0.0001305	4.3e-05	2.36911	0.0178308	0.0389
CTGTCG	0.00015163	7e-05	3.88307	0.000103147	0.0004		TGACGC	0.0001305	4.3e-05	2.36911	0.0178308	0.0389
ACGTCT	0.000117934	4.86e-05	3.88014	0.000104396	0.0004		ACGAAC	5.59e-05	8.6e-06	2.3632	0.0181179	0.0389
TCGGAA	0.000117934	4.86e-05	3.88014	0.000104396	0.0004		CGACGG	5.59e-05	8.6e-06	2.3632	0.0181179	0.0389
GACGACT	3.02e-05	3.91e-06	3.85741	0.000114595	0.0005		CTCGCC	0.000223714	9.9e-05	2.35494	0.0185258	0.0389
GACGTCG	3.02e-05	3.91e-06	3.85741	0.000114595	0.0005		CTGACG	0.000167785	6.45e-05	2.35349	0.018598	0.0389
CGGAGA	0.00017269	8.46e-05	3.84994	0.000118148	0.0005		GCGGGAG	0.000114399	3.46e-05	2.34896	0.018826	0.0389
GAATCC	0.000269564	0.000153574	3.8478	0.000119184	0.0005		GAAGCC	0.000484713	0.000283944	2.33761	0.0194076	0.0389
CGGAGC	0.000240081	0.00013219	3.83854	0.000123767	0.0005		TCGGCG	0.000111857	3.44e-05	2.31104	0.0208305	0.0389
TGGAACG	4.31e-05	8.79e-06	3.83395	0.000126101	0.0005		TCGTTC	0.000111857	3.44e-05	2.31104	0.0208305	0.0389
AGAACG	0.000126358	5.44e-05	3.83342	0.000126375	0.0005		CGACCA	0.000111857	3.44e-05	2.31104	0.0208305	0.0389
GGCGCG	0.000235869	0.000129274	3.83235	0.000126925	0.0005		ACAACG	0.000111857	3.44e-05	2.31104	0.0208305	0.0389
GGACATC	9.48e-05	3.52e-05	3.81462	0.000136392	0.0005		TGATGAC	9.53e-05	2.59e-05	2.30404	0.0212205	0.0389
CTGACGT	5.6e-05	1.47e-05	3.80871	0.000139692	0.0005		CGCGGGA	7.63e-05	1.73e-05	2.29607	0.0216719	0.0389
CTGCGG	0.000252717	0.000142882	3.77327	0.000161123	0.0006		GGACCGG	7.63e-05	1.73e-05	2.29607	0.0216719	0.0389
CGACGT	5.48e-05	1.46e-05	3.75245	0.000175113	0.0007		ACGTCC	0.000149142	5.59e-05	2.27137	0.0231248	0.0389
TCGTAC	5.48e-05	1.46e-05	3.75245	0.000175113	0.0007		GAAACG	0.000149142	5.59e-05	2.27137	0.0231248	0.0389
GACGATC	3.45e-05	5.86e-06	3.72586	0.000194647	0.0007		TTCGAC	9.32e-05	2.58e-05	2.26923	0.0232546	0.0389
TCAACGC	2.58e-05	2.93e-06	3.72334	0.000196604	0.0007		GACGAC	9.32e-05	2.58e-05	2.26923	0.0232546	0.0389
AGCGTC	0.000122146	5.35e-05	3.70406	0.000212174	0.0008		CGTCGG	9.32e-05	2.58e-05	2.26923	0.0232546	0.0389
GAAGCG	0.000164266	8.16e-05	3.68194	0.000231468	0.0009		TCCGAC	7.46e-05	1.72e-05	2.26459	0.0235381	0.0389
ATCGTCGT	1.32e-05	0	3.66949	0.000243036	0.0009		AGCGAC	7.46e-05	1.72e-05	2.26459	0.0235381	0.0389
GATCGTCG	1.32e-05	0	3.66949	0.000243036	0.0009		GATCGT	7.46e-05	1.72e-05	2.26459	0.0235381	0.0389
CCGACGGC	1.32e-05	0	3.66949	0.000243036	0.0009		CCGGAGACGAACG	2.21e-05	0	2.22427	0.0261301	0.0389
TGACCG	0.000113723	4.86e-05	3.66802	0.000244437	0.0009		GATGTC	0.000260999	0.000129066	2.22107	0.0263461	0.0389
TCTTCGC	3.88e-05	7.82e-06	3.65944	0.000252772	0.0009		GGACCG	0.000167785	6.88e-05	2.20987	0.0271145	0.0389
TCGTCT	9.27e-05	3.6e-05	3.64829	0.000263987	0.001		AGAAGA	0.000708427	0.000468938	2.20616	0.0273728	0.0389
CGAAGC	0.000117934	5.15e-05	3.64748	0.000264825	0.001		CGGAGACGAACG	2.15e-05	0	2.2014	0.0277076	0.0389
TCCGGC	0.00015163	7.39e-05	3.63153	0.00028175	0.001		GGCGCCGTCGTC	2.15e-05	0	2.2014	0.0277076	0.0389
TTCCGGA	4.31e-05	9.77e-06	3.63038	0.000283	0.001		CCGGAGACGAAC	2.15e-05	0	2.2014	0.0277076	0.0389
AAGACGA	4.31e-05	9.77e-06	3.63038	0.000283	0.001		CAAGAAGCT	3.99e-05	4.37e-06	2.19883	0.0278897	0.0389
ATCCGGA	4.31e-05	9.77e-06	3.63038	0.000283	0.001		ATGGACATC	3.99e-05	4.37e-06	2.19883	0.0278897	0.0389
TGATGACGA	1.81e-05	9.87e-07	3.61557	0.000299683	0.0011		CTTCGC	0.0001305	4.73e-05	2.18914	0.0285868	0.0389
TCGTTC	0.000109511	4.67e-05	3.61132	0.00030464	0.0011		CCGGAGACGAA	2.1e-05	0	2.17945	0.029298	0.0389
GATCGAC	2.15e-05	1.95e-06	3.60822	0.000308299	0.0011		GAAGAAGACGA	2.1e-05	0	2.17945	0.029298	0.0389
TCACCG	0.000134782	6.32e-05	3.59328	0.000326545	0.0011		GATGGACATCG	2.1e-05	0	2.17945	0.029298	0.0389
CCGGAG	0.000193749	0.000104003	3.58615	0.000335601	0.0012		GGCGCCGTCGT	2.1e-05	0	2.17945	0.029298	0.0389
TCTTCGGC	1.76e-05	9.82e-07	3.57874	0.000345251	0.0012		GCGCCGTCGTC	2.1e-05	0	2.17945	0.029298	0.0389
TCGATC	6.74e-05	2.24e-05	3.56416	0.000365027	0.0012		TGGACCGGGAG	2.1e-05	0	2.17945	0.029298	0.0389
ATTCGC	6.74e-05	2.24e-05	3.56416	0.000365027	0.0012		GGAGACGAACG	2.1e-05	0	2.17945	0.029298	0.0389
GGAAGC	0.000450678	0.00030326	3.55995	0.000370925	0.0013		CATGGACATCG	2.1e-05	0	2.17945	0.029298	0.0389
GTGAAG	0.000379075	0.000245913	3.55403	0.000379374	0.0013		CGGAGACGAAC	2.1e-05	0	2.17945	0.029298	0.0389
GAAGTT	0.000412771	0.000273128	3.54561	0.000391713	0.0013		GCTGACGG	3.9e-05	4.35e-06	2.17382	0.0297189	0.0389
CTCGACG	1.72e-05	9.77e-07	3.54323	0.000395253	0.0013		GCTGACGT	3.9e-05	4.35e-06	2.17382	0.0297189	0.0389
ATCGACG	1.72e-05	9.77e-07	3.54323	0.000395253	0.0013		GACGGCGA	3.9e-05	4.35e-06	2.17382	0.0297189	0.0389
AGAAGC	0.000488586	0.00033728	3.47595	0.000509048	0.0017		CGTGGACG	3.9e-05	4.35e-06	2.17382	0.0297189	0.0389
TCGGATG	5.17e-05	1.47e-05	3.47449	0.000511817	0.0017		GAGACCGG	3.9e-05	4.35e-06	2.17382	0.0297189	0.0389
GAAGGC	0.000362227	0.000235221	3.46636	0.000527565	0.0017		GACCGGGA	3.9e-05	4.35e-06	2.17382	0.0297189	0.0389
TGAAGC	0.000387499	0.000255633	3.45946	0.000541252	0.0018		TCTCCGTC	3.9e-05	4.35e-06	2.17382	0.0297189	0.0389
AAGAACG	4.74e-05	1.27e-05	3.45106	0.000558392	0.0018		CCGCGACG	3.9e-05	4.35e-06	2.17382	0.0297189	0.0389
ATCGAC	5.48e-05	1.65e-05	3.4498	0.000560997	0.0018		CGGCGC	0.000186428	8.17e-05	2.17077	0.0299487	0.0389
TGACCGA	3.88e-05	8.79e-06	3.44408	0.000573003	0.0018		CCGCGACGGG	2.05e-05	0	2.15837	0.0308992	0.0389
CGATGAC	3.88e-05	8.79e-06	3.44408	0.000573003	0.0018		TGATCGACCA	2.05e-05	0	2.15837	0.0308992	0.0389
TTGACG	8.42e-05	3.3e-05	3.443	0.000575297	0.0018		GGAGACGAAC	2.05e-05	0	2.15837	0.0308992	0.0389
TGTGGAA	0.000172307	9.09e-05	3.4427	0.000575936	0.0018		AAGAAGACGA	2.05e-05	0	2.15837	0.0308992	0.0389
CTCCGA	0.000113723	5.15e-05	3.43746	0.000587197	0.0018		TGGAACGTCT	2.05e-05	0	2.15837	0.0308992	0.0389
CCGCGACG	2.64e-05	3.93e-06	3.42268	0.00062008	0.0019		CGGAGACGAA	2.05e-05	0	2.15837	0.0308992	0.0389
ATCCGGAA	2.64e-05	3.93e-06	3.42268	0.00062008	0.0019		GCGCCGTCGT	2.05e-05	0	2.15837	0.0308992	0.0389
GAGACG	0.000181114	9.82e-05	3.41626	0.000634872	0.002		TGGACCGGGA	2.05e-05	0	2.15837	0.0308992	0.0389
TCGCCT	0.000122146	5.73e-05	3.41406	0.000640019	0.002		GATCGACGGG	2.05e-05	0	2.15837	0.0308992	0.0389
GCCGTC	0.000126358	6.03e-05	3.4058	0.000659694	0.002		CCCGCGGACC	2.05e-05	0	2.15837	0.0308992	0.0389
GGACAT	0.000286412	0.000177874	3.38625	0.000708555	0.0022		CGCCGTCGTC	2.05e-05	0	2.15837	0.0308992	0.0389
CGAAGCG	2.58e-05	3.91e-06	3.38167	0.000720461	0.0022		GATGGACATC	2.05e-05	0	2.15837	0.0308992	0.0389
ATGGACA	0.000124922	5.96e-05	3.35668	0.000788847	0.0024		GGCGCCGTCG	2.05e-05	0	2.15837	0.0308992	0.0389
GCTGAC	0.0002822	0.00017593	3.33548	0.000851525	0.0026		TCCGCGGATG	2.05e-05	0	2.15837	0.0308992	0.0389
GAAGATT	0.000163692	8.7e-05	3.31945	0.000901937	0.0027		GAGACGAACG	2.05e-05	0	2.15837	0.0308992	0.0389
ATGGACAA	4.41e-05	1.18e-05	3.30925	0.000935477	0.0028		GCGCGACCGG	2.05e-05	0	2.15837	0.0308992	0.0389
GGACCT	0.000269564	0.000167182	3.29412	0.000987308	0.0029		GATGGACACG	2.05e-05	0	2.15837	0.0308992	0.0389
CCGTGGAA	3.53e-05	7.86e-06	3.29315	0.000990725	0.0029		CGTGGACAAC	2.05e-05	0	2.15837	0.0308992	0.0389
TGGACAC	0.000120615	5.76e-05	3.29105	0.000998143	0.003		GACTGCGGAT	2.05e-05	0	2.15837	0.0308992	0.0389
GGAAGAC	0.000137845	6.94e-05	3.28917	0.00100483	0.003		CCGGAGACGA	2.05e-05	0	2.15837	0.0308992	0.0389
GCTGACG	4.74e-05	1.37e-05	3.28609	0.0010159	0.003		GGACCGGGAG	2.05e-05	0	2.15837	0.0308992	0.0389
TTGACGG	3.02e-05	5.86e-06	3.28413	0.00102297	0.003		CATGGA	0.000428784	0.000253829	2.15766	0.0309543	0.0389
TCTGCGG	6.03e-05	2.05e-05	3.27856	0.00104339	0.003		GGATCC	0.00033557	0.000184994	2.15297	0.0313209	0.0389
GATCGG	6.32e-05	2.24e-05	3.27305	0.00106393	0.0031		CGACCGT	3.81e-05	4.32e-06	2.14968	0.0315809	0.0389
CGACGG	7.16e-05	2.72e-05	3.27032	0.00107427	0.0031		GCGGACC	3.81e-05	4.32e-06	2.14968	0.0315809	0.0389
CGATGAT	3.45e-05	7.82e-06	3.24711	0.00116584	0.0033		GACGGAC	3.81e-05	4.32e-06	2.14968	0.0315809	0.0389
TGACGGCG	2.2e-05	2.95e-06	3.24452	0.00117651	0.0034		TCGTCAA	3.81e-05	4.32e-06	2.14968	0.0315809	0.0389
CTTCGGA	3.88e-05	9.77e-06	3.24297	0.00118292	0.0034		ACGGACC	3.81e-05	4.32e-06	2.14968	0.0315809	0.0389
CAGACGA	3.88e-05	9.77e-06	3.24297	0.00118292	0.0034		ACTTCGA	3.81e-05	4.32e-06	2.14968	0.0315809	0.0389
CGAGCG	0.000105299	4.86e-05	3.23585	0.00121282	0.0034		GACGTCG	3.81e-05	4.32e-06	2.14968	0.0315809	0.0389
CGGAAC	0.000105299	4.86e-05	3.23585	0.00121282	0.0034		GATCGAC	3.81e-05	4.32e-06	2.14968	0.0315809	0.0389
TCCGGGA	5.6e-05	1.86e-05	3.22597	0.00125545	0.0035		GTTCGCC	3.81e-05	4.32e-06	2.14968	0.0315809	0.0389
GCGGCG	0.000244293	0.000149686	3.21158	0.00132006	0.0037		GAGAACG	3.81e-05	4.32e-06	2.14968	0.0315809	0.0389
CGATCG	3.79e-05	9.72e-06	3.19605	0.00139324	0.0039		CGCGACG	3.81e-05	4.32e-06	2.14968	0.0315809	0.0389
GAAGGA	0.000555977	0.000405319	3.17855	0.00148015	0.0041		CGCGACC	3.81e-05	4.32e-06	2.14968	0.0315809	0.0389
CGTCGT	5.48e-05	1.85e-05	3.17042	0.00152221	0.0042		ACTCCGG	3.81e-05	4.32e-06	2.14968	0.0315809	0.0389
GAGATC	0.0002822	0.00018079	3.15134	0.00162524	0.0045		TCGTCCG	3.81e-05	4.32e-06	2.14968	0.0315809	0.0389
TCGTCCT	4.74e-05	1.47e-05	3.12887	0.00175477	0.0048		AACGCCG	3.81e-05	4.32e-06	2.14968	0.0315809	0.0389
TGAAGCT	0.000142153	7.52e-05	3.11056	0.00186732	0.0051		CGGAGACGA	2e-05	0	2.13809	0.0325091	0.0389
GATCCG	8e-05	3.4e-05	3.09434	0.00197249	0.0054		TGGACCGGG	2e-05	0	2.13809	0.0325091	0.0389
GGAACG	0.000101087	4.76e-05	3.09245	0.00198511	0.0054		GGAGACGAA	2e-05	0	2.13809	0.0325091	0.0389
GACTTCG	4.31e-05	1.27e-05	3.08744	0.00201886	0.0054		ACGGAATCC	2e-05	0	2.13809	0.0325091	0.0389
GGAAGAAGATG	9.48e-06	0	3.08221	0.0020547	0.0055		CGCCGTCGT	2e-05	0	2.13809	0.0325091	0.0389
TCGTCGG	2.58e-05	4.88e-06	3.08071	0.0020651	0.0055		GACCGGGAG	2e-05	0	2.13809	0.0325091	0.0389
TGACGAA	2.58e-05	4.88e-06	3.08071	0.0020651	0.0055		TGGAACGTC	2e-05	0	2.13809	0.0325091	0.0389
ACTCCGA	2.58e-05	4.88e-06	3.08071	0.0020651	0.0055		ACGGACCGG	2e-05	0	2.13809	0.0325091	0.0389
TTTCCGGA	1.76e-05	1.96e-06	3.07423	0.00211045	0.0055		GTGGACAAC	2e-05	0	2.13809	0.0325091	0.0389
CGATGACG	1.76e-05	1.96e-06	3.07423	0.00211045	0.0055		CGCGACCGG	2e-05	0	2.13809	0.0325091	0.0389
CTTCGACC	1.76e-05	1.96e-06	3.07423	0.00211045	0.0055		GGAACGTCT	2e-05	0	2.13809	0.0325091	0.0389
CCGGCGAC	1.76e-05	1.96e-06	3.07423	0.00211045	0.0055		CGCGACGGG	2e-05	0	2.13809	0.0325091	0.0389
GACTTCGG	1.76e-05	1.96e-06	3.07423	0.00211045	0.0055		GACGGAATC	2e-05	0	2.13809	0.0325091	0.0389
TTCAACGC	1.76e-05	1.96e-06	3.07423	0.00211045	0.0055		GCGCCGTCG	2e-05	0	2.13809	0.0325091	0.0389
CAGACG	0.000126358	6.51e-05	3.07298	0.0021193	0.0055		TACCGGGAC	2e-05	0	2.13809	0.0325091	0.0389
AGACCT	0.000332744	0.000223557	3.07023	0.00213892	0.0055		GCCGTCGTC	2e-05	0	2.13809	0.0325091	0.0389
TGACCGG	3.88e-05	1.07e-05	3.05436	0.00225539	0.0058		CCCGCGGAC	2e-05	0	2.13809	0.0325091	0.0389
GGACGAA	3.88e-05	1.07e-05	3.05436	0.00225539	0.0058		CCGCGACGG	2e-05	0	2.13809	0.0325091	0.0389
TTCGTCG	1.72e-05	1.95e-06	3.04009	0.00236506	0.006		ATGGACACG	2e-05	0	2.13809	0.0325091	0.0389
AACGAC	5.48e-05	1.94e-05	3.03839	0.00237849	0.006		GCGCGACCG	2e-05	0	2.13809	0.0325091	0.0389
TCGACT	6.32e-05	2.43e-05	3.03827	0.00237944	0.006		CCGCGGACC	2e-05	0	2.13809	0.0325091	0.0389
GAACGTC	3.02e-05	6.84e-06	3.03739	0.00238637	0.006		TGATCGACC	2e-05	0	2.13809	0.0325091	0.0389
TTCGGAT	3.02e-05	6.84e-06	3.03739	0.00238637	0.006		GACTGCGGA	2e-05	0	2.13809	0.0325091	0.0389
TGACGTT	5.17e-05	1.76e-05	3.03535	0.00240258	0.006		AGAGACCTG	2e-05	0	2.13809	0.0325091	0.0389
ACTTCGA	3.45e-05	8.79e-06	3.03465	0.00240812	0.006		CCGTGGACG	2e-05	0	2.13809	0.0325091	0.0389
GACGGAA	3.45e-05	8.79e-06	3.03465	0.00240812	0.006		GGACAACGG	2e-05	0	2.13809	0.0325091	0.0389
AAGAAC	0.000446466	0.000318812	3.02896	0.00245397	0.006		GATCGACCA	2e-05	0	2.13809	0.0325091	0.0389
AATCGA	7.58e-05	3.21e-05	3.02709	0.00246922	0.006		CCGCGGATG	2e-05	0	2.13809	0.0325091	0.0389
GATGACGGC	9.03e-06	0	3.02372	0.00249689	0.006		CTCCTGCGG	2e-05	0	2.13809	0.0325091	0.0389
TGATGACGC	9.03e-06	0	3.02372	0.00249689	0.006		GGAAGACGA	2e-05	0	2.13809	0.0325091	0.0389
GAATCCGGC	9.03e-06	0	3.02372	0.00249689	0.006		CCTCCGGAG	2e-05	0	2.13809	0.0325091	0.0389
GATCGTCGT	9.03e-06	0	3.02372	0.00249689	0.006		CTCCGGAGC	2e-05	0	2.13809	0.0325091	0.0389
TGGACATCG	9.03e-06	0	3.02372	0.00249689	0.006		CGTGGACAA	2e-05	0	2.13809	0.0325091	0.0389
TGAAGACGA	9.03e-06	0	3.02372	0.00249689	0.006		TGTGGACAA	2e-05	0	2.13809	0.0325091	0.0389
GCGCGACCA	9.03e-06	0	3.02372	0.00249689	0.006		TGTGGACAC	2e-05	0	2.13809	0.0325091	0.0389
TCTTCGGAT	9.03e-06	0	3.02372	0.00249689	0.006		GATGGACAT	2e-05	0	2.13809	0.0325091	0.0389
GCGACGGAA	9.03e-06	0	3.02372	0.00249689	0.006		TCCGCGGAT	2e-05	0	2.13809	0.0325091	0.0389
GAAGAAGA	0.000105788	5.11e-05	3.01704	0.0025526	0.0061		GATCGACGG	2e-05	0	2.13809	0.0325091	0.0389
ACGGCGAC	8.82e-06	0	2.99612	0.00273435	0.0063		ACTGCGGAT	2e-05	0	2.13809	0.0325091	0.0389
ACAAGACG	8.82e-06	0	2.99612	0.00273435	0.0063		CCGGAGACG	2e-05	0	2.13809	0.0325091	0.0389
CGTCGACC	8.82e-06	0	2.99612	0.00273435	0.0063		TGACCGGGA	2e-05	0	2.13809	0.0325091	0.0389
GACAACGC	8.82e-06	0	2.99612	0.00273435	0.0063		AGAAGACGA	2e-05	0	2.13809	0.0325091	0.0389
CTCGACGG	8.82e-06	0	2.99612	0.00273435	0.0063		GAGACGAAC	2e-05	0	2.13809	0.0325091	0.0389
AATCCGGC	8.82e-06	0	2.99612	0.00273435	0.0063		CTCGACCGG	2e-05	0	2.13809	0.0325091	0.0389
GACGTCGT	8.82e-06	0	2.99612	0.00273435	0.0063		CAAGAAGCC	2e-05	0	2.13809	0.0325091	0.0389
CTCGTCGT	8.82e-06	0	2.99612	0.00273435	0.0063		ATCCTG	0.000521999	0.000326966	2.13584	0.0326924	0.0389
TTCGGCGA	8.82e-06	0	2.99612	0.00273435	0.0063		CTCCGCGA	1.95e-05	0	2.11858	0.0341258	0.0389
ACGGACGT	8.82e-06	0	2.99612	0.00273435	0.0063		CGTGGACT	1.95e-05	0	2.11858	0.0341258	0.0389
ACTCCGAC	8.82e-06	0	2.99612	0.00273435	0.0063		GCTGACGA	1.95e-05	0	2.11858	0.0341258	0.0389
CGGAACCG	8.82e-06	0	2.99612	0.00273435	0.0063		GTTCGCCT	1.95e-05	0	2.11858	0.0341258	0.0389
ACTGCG	0.00015163	8.46e-05	2.98887	0.00280014	0.0064		TGACCGGG	1.95e-05	0	2.11858	0.0341258	0.0389
GAGAGC	0.000366439	0.000253689	2.98756	0.00281212	0.0064		GCGACCGG	1.95e-05	0	2.11858	0.0341258	0.0389
TGACGGC	4.74e-05	1.56e-05	2.97873	0.00289443	0.0066		TACCGGGA	1.95e-05	0	2.11858	0.0341258	0.0389
TTCGAC	5.9e-05	2.24e-05	2.97476	0.0029322	0.0066		CGACGTTC	1.95e-05	0	2.11858	0.0341258	0.0389
CGACGAA	8.62e-06	0	2.96954	0.00298241	0.0067		GATCGACG	1.95e-05	0	2.11858	0.0341258	0.0389
CGAGGAC	5.6e-05	2.05e-05	2.96631	0.003014	0.0067		CCGTCGTC	1.95e-05	0	2.11858	0.0341258	0.0389
CCTCGGA	5.6e-05	2.05e-05	2.96631	0.003014	0.0067		GATCGACC	1.95e-05	0	2.11858	0.0341258	0.0389
TTGACGGC	1.32e-05	9.82e-07	2.94186	0.00326243	0.0072		TGGACCGG	1.95e-05	0	2.11858	0.0341258	0.0389
GCTGACGA	1.32e-05	9.82e-07	2.94186	0.00326243	0.0072		GATGGACG	1.95e-05	0	2.11858	0.0341258	0.0389
GAAGACT	0.000107692	5.37e-05	2.94068	0.00327492	0.0072		CGCGACGG	1.95e-05	0	2.11858	0.0341258	0.0389
AGAGGA	0.000560189	0.000418927	2.94043	0.00327753	0.0072		AGACGCGC	1.95e-05	0	2.11858	0.0341258	0.0389
TGGCGA	0.000105299	5.25e-05	2.93667	0.00331756	0.0073		CGTCGCGA	1.95e-05	0	2.11858	0.0341258	0.0389
TGACGTG	4.31e-05	1.37e-05	2.92523	0.00344207	0.0075		CCCGTCGT	1.95e-05	0	2.11858	0.0341258	0.0389
TGGAAC	0.000320108	0.000217725	2.92177	0.00348052	0.0076		GACTGCGG	1.95e-05	0	2.11858	0.0341258	0.0389
GATGGAC	6.03e-05	2.34e-05	2.91471	0.00356017	0.0078		GAGACGAA	1.95e-05	0	2.11858	0.0341258	0.0389
CCTCGG	0.000206385	0.00012733	2.91241	0.00358654	0.0078		GATCCGGG	1.95e-05	0	2.11858	0.0341258	0.0389
CTGCCG	0.000206385	0.00012733	2.91241	0.00358654	0.0078		TCGACTGA	1.95e-05	0	2.11858	0.0341258	0.0389
GTGGAG	0.000438042	0.000316868	2.88854	0.00387031	0.0084		TGATCGAC	1.95e-05	0	2.11858	0.0341258	0.0389
GACACG	0.000126358	6.8e-05	2.88242	0.00394633	0.0085		CCGCGGAT	1.95e-05	0	2.11858	0.0341258	0.0389
GAAGGAT	0.000116307	6.06e-05	2.87983	0.00397889	0.0085		GTTCGCAC	1.95e-05	0	2.11858	0.0341258	0.0389
CGATGAA	3.88e-05	1.17e-05	2.87683	0.00401693	0.0086		CCGCGGAC	1.95e-05	0	2.11858	0.0341258	0.0389
CGAACG	4.21e-05	1.36e-05	2.8764	0.00402243	0.0086		AAGAGACG	1.95e-05	0	2.11858	0.0341258	0.0389
ACTGCGG	6.46e-05	2.64e-05	2.876	0.00402752	0.0086		CGCGACCG	1.95e-05	0	2.11858	0.0341258	0.0389
GAACGAC	2.15e-05	3.91e-06	2.86466	0.00417453	0.0088		GTTCGCCG	1.95e-05	0	2.11858	0.0341258	0.0389
TCGAGCG	2.15e-05	3.91e-06	2.86466	0.00417453	0.0088		ATCGTCGT	1.95e-05	0	2.11858	0.0341258	0.0389
TGCGGA	0.000105299	5.35e-05	2.86455	0.00417602	0.0088		TTCTTCGA	1.95e-05	0	2.11858	0.0341258	0.0389
GACGGA	0.000105299	5.35e-05	2.86455	0.00417602	0.0088		GGAGACGA	1.95e-05	0	2.11858	0.0341258	0.0389
GGAGACGA	3.09e-05	7.86e-06	2.85413	0.0043155	0.009		GAATCGAC	1.95e-05	0	2.11858	0.0341258	0.0389
ACGACG	5.05e-05	1.85e-05	2.84726	0.00440971	0.0092		GCGCGACC	1.95e-05	0	2.11858	0.0341258	0.0389
ACTTCGG	3.45e-05	9.77e-06	2.8369	0.00455535	0.0094		GACTTCGA	1.95e-05	0	2.11858	0.0341258	0.0389
CGGCGAC	3.45e-05	9.77e-06	2.8369	0.00455535	0.0094		CCGTGGAC	1.95e-05	0	2.11858	0.0341258	0.0389
ATGACGG	3.45e-05	9.77e-06	2.8369	0.00455535	0.0094		GCCGCGGA	1.95e-05	0	2.11858	0.0341258	0.0389
AACGGC	8e-05	3.69e-05	2.82093	0.00478853	0.0098		GGAACGTC	1.95e-05	0	2.11858	0.0341258	0.0389
CGGCGA	8e-05	3.69e-05	2.82093	0.00478853	0.0098		ACGGACCG	1.95e-05	0	2.11858	0.0341258	0.0389
CGTCGG	6.32e-05	2.62e-05	2.81679	0.00485056	0.0099		ACGGACCT	1.95e-05	0	2.11858	0.0341258	0.0389
GGAGAC	0.000387499	0.000277016	2.81265	0.00491347	0.01		TCGACCGG	1.95e-05	0	2.11858	0.0341258	0.0389
GACAACG	3.02e-05	7.82e-06	2.81143	0.00493214	0.01		CGGAATCC	1.95e-05	0	2.11858	0.0341258	0.0389
TCGTCTG	3.02e-05	7.82e-06	2.81143	0.00493214	0.01		ACGCGACC	1.95e-05	0	2.11858	0.0341258	0.0389
GCGACCA	3.02e-05	7.82e-06	2.81143	0.00493214	0.01		CGCGGACC	1.95e-05	0	2.11858	0.0341258	0.0389
CCGACGG	3.02e-05	7.82e-06	2.81143	0.00493214	0.01		GCCGTCGT	1.95e-05	0	2.11858	0.0341258	0.0389
CAACGC	8.42e-05	3.99e-05	2.80888	0.00497136	0.01		TGGACGCG	1.95e-05	0	2.11858	0.0341258	0.0389
CGGAAGC	6.03e-05	2.44e-05	2.80084	0.00509695	0.0102		AACGGATG	1.95e-05	0	2.11858	0.0341258	0.0389
GGACGT	8.85e-05	4.28e-05	2.80054	0.00510177	0.0102		CAAGGAC	0.000171599	7.35e-05	2.11854	0.0341294	0.0389
TCGCCG	9.69e-05	4.86e-05	2.79258	0.00522901	0.0104		ACTGCG	0.000111857	3.87e-05	2.10865	0.0349752	0.0389
GTGAAGA	0.00012923	7.13e-05	2.7815	0.00541078	0.0108		GATGCG	0.000111857	3.87e-05	2.10865	0.0349752	0.0389
GGACACG	5.17e-05	1.95e-05	2.77059	0.00559552	0.0111		TCGGAT	0.000111857	3.87e-05	2.10865	0.0349752	0.0389
TCGGAC	7.16e-05	3.21e-05	2.76281	0.0057306	0.0113		AAGATC	0.000372856	0.000215109	2.10554	0.0352439	0.0389
CCGAAG	0.000126358	7e-05	2.75889	0.00579981	0.0115		AACGGAT	1.91e-05	0	2.09979	0.0357476	0.0389
AGAAGAC	0.000116307	6.25e-05	2.74816	0.00599308	0.0118		ATCCGGC	1.91e-05	0	2.09979	0.0357476	0.0389
GCGCGA	7.58e-05	3.5e-05	2.74568	0.00603848	0.0119		CGCGAAC	1.91e-05	0	2.09979	0.0357476	0.0389
CTACGG	5.9e-05	2.43e-05	2.74363	0.00607636	0.0119		CCGGCGA	1.91e-05	0	2.09979	0.0357476	0.0389
AACACG	0.000113723	6.12e-05	2.73449	0.00624763	0.0122		AGACCGT	1.91e-05	0	2.09979	0.0357476	0.0389
GTGACG	0.000113723	6.12e-05	2.73449	0.00624763	0.0122		ATCGTCG	1.91e-05	0	2.09979	0.0357476	0.0389
TTCGGAA	3.88e-05	1.27e-05	2.70915	0.00674555	0.0131		GGCGTCG	1.91e-05	0	2.09979	0.0357476	0.0389
GTGGACG	3.88e-05	1.27e-05	2.70915	0.00674555	0.0131		TGACGCG	1.91e-05	0	2.09979	0.0357476	0.0389
GCGGAT	7.16e-05	3.3e-05	2.66832	0.0076231	0.0146		GGATTCG	1.91e-05	0	2.09979	0.0357476	0.0389
GAAGACGA	1.76e-05	2.95e-06	2.66778	0.00763538	0.0146		GATCGTC	1.91e-05	0	2.09979	0.0357476	0.0389
TCCGGAGA	1.76e-05	2.95e-06	2.66778	0.00763538	0.0146		GCGCGAC	1.91e-05	0	2.09979	0.0357476	0.0389
TCTTCGGA	1.76e-05	2.95e-06	2.66778	0.00763538	0.0146		GTCGCGA	1.91e-05	0	2.09979	0.0357476	0.0389
GCGTCC	0.000134782	7.78e-05	2.66312	0.007742	0.0148		CGACGTT	1.91e-05	0	2.09979	0.0357476	0.0389
ACGGTC	7.58e-05	3.6e-05	2.65583	0.00791126	0.0151		TCTACGC	1.91e-05	0	2.09979	0.0357476	0.0389
CTCCTG	0.000614944	0.00047919	2.65486	0.00793424	0.0151		TTCGCAC	1.91e-05	0	2.09979	0.0357476	0.0389
CCTGCGA	3.45e-05	1.07e-05	2.65198	0.00800209	0.0152		TCAAGA	0.000428784	0.000258131	2.09189	0.0364485	0.0395
TTCGTC	8e-05	3.89e-05	2.64762	0.00810608	0.0153		CAAGAA	0.000521999	0.000331268	2.07876	0.0376394	0.0407
GCTGCGA	5.17e-05	2.05e-05	2.64538	0.00815984	0.0154		GGAATC	0.00033557	0.000189296	2.07453	0.0380304	0.041
CGTCAA	8.42e-05	4.18e-05	2.64289	0.00822011	0.0154		CGGAGCC	9.53e-05	3.03e-05	2.06847	0.0385958	0.0415
TTCGCC	8.42e-05	4.18e-05	2.64289	0.00822011	0.0154		GGACTG	0.000391499	0.000232318	2.05266	0.0401056	0.043
GGAAGAA	0.000236922	0.000157297	2.64115	0.00826244	0.0154		CTCCTG	0.000820283	0.000576493	2.04099	0.0412514	0.0441
TCGGCGA	1.72e-05	2.93e-06	2.63458	0.00842423	0.0156		GAATCC	0.000279642	0.000150576	2.03828	0.0415223	0.0442
GCGAACG	1.72e-05	2.93e-06	2.63458	0.00842423	0.0156		GAAGAAGC	7.8e-05	2.17e-05	2.03811	0.0415388	0.0442
TCCGACG	1.72e-05	2.93e-06	2.63458	0.00842423	0.0156		TCGTCT	9.32e-05	3.01e-05	2.03394	0.0419573	0.0443
GTCGACC	1.72e-05	2.93e-06	2.63458	0.00842423	0.0156		TCGAAC	9.32e-05	3.01e-05	2.03394	0.0419573	0.0443
GGAGCC	0.000408559	0.000301316	2.62765	0.00859757	0.0158		CTACGG	9.32e-05	3.01e-05	2.03394	0.0419573	0.0443
CTCGGAA	4.31e-05	1.56e-05	2.62367	0.00869882	0.0159		CTCGCG	0.0001305	5.16e-05	2.02054	0.0433271	0.0454
TCGCCTG	4.31e-05	1.56e-05	2.62367	0.00869882	0.0159		AACGCC	0.0001305	5.16e-05	2.02054	0.0433271	0.0454
GCGTCCT	4.31e-05	1.56e-05	2.62367	0.00869882	0.0159		TCTCGC	0.0001305	5.16e-05	2.02054	0.0433271	0.0454
CGGCCG	0.000197961	0.00012733	2.61664	0.00887988	0.0162		CCGTGGAG	5.85e-05	1.3e-05	2.01664	0.043733	0.0457
GCAAGATC	2.64e-05	6.87e-06	2.60915	0.00907683	0.0165		CCGGAGA	7.63e-05	2.16e-05	2.00601	0.0448551	0.0464
CTCCGGA	5.6e-05	2.34e-05	2.60863	0.00909058	0.0165		GGAAGCG	7.63e-05	2.16e-05	2.00601	0.0448551	0.0464
ACGGAT	6.32e-05	2.82e-05	2.60719	0.00912887	0.0165		CTCCGCG	7.63e-05	2.16e-05	2.00601	0.0448551	0.0464
TTCCGGAA	2.2e-05	4.91e-06	2.60346	0.00922893	0.0166		CGGAAGC	7.63e-05	2.16e-05	2.00601	0.0448551	0.0464
TTCTTCGG	2.2e-05	4.91e-06	2.60346	0.00922893	0.0166		GACATCG	5.72e-05	1.3e-05	1.98845	0.0467621	0.0474
GCGATCC	3.02e-05	8.79e-06	2.6031	0.00923853	0.0166		CGAAGCC	5.72e-05	1.3e-05	1.98845	0.0467621	0.0474
GACTTC	0.00030326	0.000213837	2.58664	0.00969177	0.0174		CGGACCT	5.72e-05	1.3e-05	1.98845	0.0467621	0.0474
CGCGAT	4.21e-05	1.56e-05	2.57513	0.0100202	0.0179		TCCGCGC	5.72e-05	1.3e-05	1.98845	0.0467621	0.0474
TTCGACC	2.58e-05	6.84e-06	2.56967	0.0101796	0.0179		GGATCCG	5.72e-05	1.3e-05	1.98845	0.0467621	0.0474
ACGTCCA	2.58e-05	6.84e-06	2.56967	0.0101796	0.0179		TCTGCGG	5.72e-05	1.3e-05	1.98845	0.0467621	0.0474
ACGGATG	2.58e-05	6.84e-06	2.56967	0.0101796	0.0179		GGCGCCG	5.72e-05	1.3e-05	1.98845	0.0467621	0.0474
CGGCGG	0.000206385	0.000135106	2.56947	0.0101854	0.0179		GACGCCG	5.72e-05	1.3e-05	1.98845	0.0467621	0.0474
CTCCGC	0.000214809	0.00014191	2.56715	0.0102539	0.0179		CGCGAA	7.46e-05	2.15e-05	1.97494	0.0482744	0.0486
ATCCGGC	2.15e-05	4.88e-06	2.56706	0.0102565	0.0179		TTGCCG	7.46e-05	2.15e-05	1.97494	0.0482744	0.0486
ACGATCC	2.15e-05	4.88e-06	2.56706	0.0102565	0.0179		CGATGA	0.000149142	6.45e-05	1.97003	0.0488347	0.0491
GGAATCC	6.46e-05	2.93e-05	2.5655	0.0103028	0.0179		GAAGGC	0.000521999	0.000339873	1.96635	0.0492582	0.0494
AAGACG	0.000122146	7e-05	2.56537	0.0103065	0.0179		CGACGA	5.59e-05	1.29e-05	1.96118	0.0498578	0.0499
TCGTCA	8e-05	3.99e-05	2.56345	0.0103639	0.0179
ACGGCG	8e-05	3.99e-05	2.56345	0.0103639	0.0179
GACGTT	8.85e-05	4.57e-05	2.5633	0.0103683	0.0179
TCGGCG	8.85e-05	4.57e-05	2.5633	0.0103683	0.0179
GAAGCC	0.000349591	0.000253689	2.55587	0.0105922	0.0183
GCGAAC	5.48e-05	2.33e-05	2.55355	0.010663	0.0183
GAACAAC	8.62e-05	4.4e-05	2.55083	0.0107468	0.0183
CGCTGAC	3.88e-05	1.37e-05	2.5503	0.010763	0.0183
GGACCGA	3.88e-05	1.37e-05	2.5503	0.010763	0.0183
ACGTCCT	3.88e-05	1.37e-05	2.5503	0.010763	0.0183
GACCTG	0.0002822	0.000198285	2.51959	0.0117493	0.02
GGACAC	0.000328532	0.000237165	2.51677	0.0118435	0.0201
TCGACC	6.32e-05	2.92e-05	2.50645	0.0121951	0.0206
GAACAA	0.000395923	0.000295484	2.48861	0.0128245	0.0216
CAAGAAG	0.000180922	0.000116263	2.48416	0.0129858	0.0219
AGACGTG	4.31e-05	1.66e-05	2.48297	0.0130291	0.0219
GCGACG	7.58e-05	3.79e-05	2.48157	0.0130806	0.0219
CAACGG	8e-05	4.08e-05	2.48084	0.0131074	0.0219
TCGTCCA	3.45e-05	1.17e-05	2.47834	0.0131995	0.0219
CTGACGG	3.45e-05	1.17e-05	2.47834	0.0131995	0.0219
ACTGCGA	3.45e-05	1.17e-05	2.47834	0.0131995	0.0219
CCCGGAA	6.46e-05	3.03e-05	2.46724	0.0136159	0.0225
GATGGACAA	1.35e-05	1.97e-06	2.45022	0.0142768	0.0235
GAAGAAGCC	1.35e-05	1.97e-06	2.45022	0.0142768	0.0235
TGTGGACG	1.32e-05	1.96e-06	2.42019	0.0155123	0.0251
CGCTGACG	1.32e-05	1.96e-06	2.42019	0.0155123	0.0251
CAAGACGA	1.32e-05	1.96e-06	2.42019	0.0155123	0.0251
GAACGTCT	1.32e-05	1.96e-06	2.42019	0.0155123	0.0251
CGTGGACC	1.32e-05	1.96e-06	2.42019	0.0155123	0.0251
CTTCGGAT	1.32e-05	1.96e-06	2.42019	0.0155123	0.0251
GTGGACGC	1.32e-05	1.96e-06	2.42019	0.0155123	0.0251
CGGACGCG	1.32e-05	1.96e-06	2.42019	0.0155123	0.0251
CAAGAA	0.000543341	0.000426702	2.41932	0.0155495	0.0251
CCGGCG	0.00017269	0.000111779	2.4104	0.0159348	0.0256
TCTGCGA	3.02e-05	9.77e-06	2.40987	0.0159581	0.0256
CGCCGA	8.42e-05	4.47e-05	2.40473	0.0161843	0.0259
CGCGAC	6.74e-05	3.3e-05	2.40047	0.0163738	0.0261
TTGACGT	3.88e-05	1.47e-05	2.39939	0.0164223	0.0261
CGGACGC	3.88e-05	1.47e-05	2.39939	0.0164223	0.0261
TGAACG	7.58e-05	3.89e-05	2.397	0.0165298	0.0262
TGTGGAC	8.62e-05	4.59e-05	2.3961	0.0165705	0.0262
CGAACGT	1.29e-05	1.95e-06	2.3912	0.0167935	0.0264
ACGTCCG	1.29e-05	1.95e-06	2.3912	0.0167935	0.0264
CGATCGT	1.29e-05	1.95e-06	2.3912	0.0167935	0.0264
AGAAGCG	5.6e-05	2.54e-05	2.38834	0.0169246	0.0266
GTGGACT	7.75e-05	4.01e-05	2.37864	0.0173765	0.0272
GACGCT	0.000101087	5.73e-05	2.37288	0.0176498	0.0276
CGTGGAG	6.89e-05	3.42e-05	2.37046	0.0177658	0.0277
GCAAGA	0.000370651	0.000277988	2.36844	0.0178634	0.0278
TCAAGA	0.000412771	0.000314924	2.35446	0.0185498	0.0288
AGAGGAT	0.000111999	6.55e-05	2.35255	0.0186452	0.0289
GGAAGAAT	5.29e-05	2.36e-05	2.34913	0.0188173	0.029
ACTTCGC	2.58e-05	7.82e-06	2.34891	0.0188282	0.029
AATCCGG	2.58e-05	7.82e-06	2.34891	0.0188282	0.029
AACAAC	0.000299048	0.000217725	2.34035	0.0192656	0.0296
ACGTTC	8.42e-05	4.57e-05	2.32803	0.0199105	0.0305
CGACGC	8e-05	4.28e-05	2.3201	0.0203357	0.031
CCTCCG	0.000197961	0.000134134	2.31942	0.0203722	0.031
TGGACCG	3.45e-05	1.27e-05	2.31469	0.0206299	0.0311
CGACTGC	3.45e-05	1.27e-05	2.31469	0.0206299	0.0311
AACACGC	3.45e-05	1.27e-05	2.31469	0.0206299	0.0311
AACGCC	7.58e-05	3.99e-05	2.31406	0.0206644	0.0311
CGGACG	7.58e-05	3.99e-05	2.31406	0.0206644	0.0311
ACAACG	7.58e-05	3.99e-05	2.31406	0.0206644	0.0311
GAGGAT	0.000311684	0.000229389	2.31033	0.02087	0.0313
GGAGACG	8.18e-05	4.4e-05	2.3082	0.0209882	0.0314
CGACGTG	2.15e-05	5.86e-06	2.304	0.0212225	0.0317
TGGACCTG	3.97e-05	1.57e-05	2.30302	0.0212779	0.0317
GAATCGA	1.72e-05	3.91e-06	2.29605	0.0216733	0.0323
CCTCCGC	9.48e-05	5.37e-05	2.27952	0.0226364	0.0336
GCCGCGG	0.000107692	6.35e-05	2.27049	0.0231777	0.0343
CTCCTGC	0.000223999	0.00015632	2.26598	0.0234525	0.0347
CAAGGA	0.000421195	0.000325616	2.26527	0.0234962	0.0347
CATGGAC	9.05e-05	5.08e-05	2.26259	0.0236611	0.0348
ACACGC	0.000105299	6.22e-05	2.25756	0.023973	0.0352
AAGAAGC	0.000155076	0.000100631	2.25118	0.0243742	0.0357
GAACCG	7.58e-05	4.08e-05	2.23268	0.0255702	0.0367
TCGTCAA	3.02e-05	1.07e-05	2.22972	0.0257658	0.0367
CGCGACG	3.02e-05	1.07e-05	2.22972	0.0257658	0.0367
GAATCCG	3.02e-05	1.07e-05	2.22972	0.0257658	0.0367
TCGCAC	5.9e-05	2.92e-05	2.22094	0.0263551	0.0367
GCGTCG	6.74e-05	3.5e-05	2.22062	0.0263765	0.0367
TTTCCGG	4.31e-05	1.86e-05	2.21895	0.02649	0.0367
GAGCGA	0.000122146	7.58e-05	2.21376	0.0268454	0.0367
TTCAAC	0.000315896	0.000236193	2.20924	0.0271576	0.0367
TCAAGATT	3.53e-05	1.37e-05	2.2046	0.0274819	0.0367
GCGGAA	0.00013057	8.26e-05	2.20049	0.0277718	0.0367
TTTCGCCTG	9.03e-06	9.87e-07	2.19883	0.0278903	0.0367
TTTCCGGAA	9.03e-06	9.87e-07	2.19883	0.0278903	0.0367
ACTCCGGAG	9.03e-06	9.87e-07	2.19883	0.0278903	0.0367
TCTTCGCCT	9.03e-06	9.87e-07	2.19883	0.0278903	0.0367
CGATGACGT	9.03e-06	9.87e-07	2.19883	0.0278903	0.0367
AATCCGGAA	9.03e-06	9.87e-07	2.19883	0.0278903	0.0367
CTGACGGCG	9.03e-06	9.87e-07	2.19883	0.0278903	0.0367
CTCCTGCGC	9.03e-06	9.87e-07	2.19883	0.0278903	0.0367
CATGGACGC	9.03e-06	9.87e-07	2.19883	0.0278903	0.0367
TTCTTCG	4.74e-05	2.15e-05	2.19695	0.028024	0.0367
TGGACATC	2.64e-05	8.84e-06	2.18524	0.0288715	0.0367
TCAAGATC	2.64e-05	8.84e-06	2.18524	0.0288715	0.0367
ATGGACC	6.03e-05	3.03e-05	2.18148	0.029148	0.0367
TGTGGACATCG	4.74e-06	0	2.17945	0.0292982	0.0367
GATCGTCGTCT	4.74e-06	0	2.17945	0.0292982	0.0367
GAGCGACGGAA	4.74e-06	0	2.17945	0.0292982	0.0367
GATGGACATCG	4.74e-06	0	2.17945	0.0292982	0.0367
AATCCGGAATC	4.74e-06	0	2.17945	0.0292982	0.0367
CCGGCGACCGG	4.74e-06	0	2.17945	0.0292982	0.0367
AACGCCGT	8.82e-06	9.82e-07	2.17381	0.0297196	0.0367
CGGCGGAT	8.82e-06	9.82e-07	2.17381	0.0297196	0.0367
TCGAGCGA	8.82e-06	9.82e-07	2.17381	0.0297196	0.0367
AGCGACCA	8.82e-06	9.82e-07	2.17381	0.0297196	0.0367
GAATCCGG	8.82e-06	9.82e-07	2.17381	0.0297196	0.0367
TTCGTCGG	8.82e-06	9.82e-07	2.17381	0.0297196	0.0367
GGACAACG	8.82e-06	9.82e-07	2.17381	0.0297196	0.0367
GTCGACCA	8.82e-06	9.82e-07	2.17381	0.0297196	0.0367
CGACGGAA	8.82e-06	9.82e-07	2.17381	0.0297196	0.0367
AGCGACCG	8.82e-06	9.82e-07	2.17381	0.0297196	0.0367
CCGGAATC	8.82e-06	9.82e-07	2.17381	0.0297196	0.0367
AACGACTG	8.82e-06	9.82e-07	2.17381	0.0297196	0.0367
AACAACGG	8.82e-06	9.82e-07	2.17381	0.0297196	0.0367
GCGACGGA	8.82e-06	9.82e-07	2.17381	0.0297196	0.0367
ATGACGGC	8.82e-06	9.82e-07	2.17381	0.0297196	0.0367
CGGCGACC	8.82e-06	9.82e-07	2.17381	0.0297196	0.0367
GGATTC	0.000248505	0.000179818	2.17345	0.0297461	0.0367
GGCGCC	0.000214809	0.00015163	2.17046	0.0299717	0.0367
GAAGAGACCT	4.62e-06	0	2.15837	0.0308994	0.0367
GACTTCGGAA	4.62e-06	0	2.15837	0.0308994	0.0367
GCGCGGACGC	4.62e-06	0	2.15837	0.0308994	0.0367
GAGCGACGGA	4.62e-06	0	2.15837	0.0308994	0.0367
ATCGTCGTCT	4.62e-06	0	2.15837	0.0308994	0.0367
CGGAACGTCT	4.62e-06	0	2.15837	0.0308994	0.0367
ATCCGGAATC	4.62e-06	0	2.15837	0.0308994	0.0367
TGAAGACGAA	4.62e-06	0	2.15837	0.0308994	0.0367
ACTCCGGAGA	4.62e-06	0	2.15837	0.0308994	0.0367
TTCTTCGGAT	4.62e-06	0	2.15837	0.0308994	0.0367
TGGACTGCGA	4.62e-06	0	2.15837	0.0308994	0.0367
CCGGCGACCG	4.62e-06	0	2.15837	0.0308994	0.0367
CTCCGGAGCC	4.62e-06	0	2.15837	0.0308994	0.0367
CCTCGGACGC	4.62e-06	0	2.15837	0.0308994	0.0367
GCGTCGTCGG	4.62e-06	0	2.15837	0.0308994	0.0367
GATGGACATC	4.62e-06	0	2.15837	0.0308994	0.0367
GATCGTCGTC	4.62e-06	0	2.15837	0.0308994	0.0367
AGCGACGGAA	4.62e-06	0	2.15837	0.0308994	0.0367
CGGCGACCGG	4.62e-06	0	2.15837	0.0308994	0.0367
CTCCGCGGAT	4.62e-06	0	2.15837	0.0308994	0.0367
GGCGCGACCA	4.62e-06	0	2.15837	0.0308994	0.0367
GATGACGGCG	4.62e-06	0	2.15837	0.0308994	0.0367
CCGTGGAACC	4.62e-06	0	2.15837	0.0308994	0.0367
GCGATCCGGG	4.62e-06	0	2.15837	0.0308994	0.0367
AACGGCGACC	4.62e-06	0	2.15837	0.0308994	0.0367
GTGACGGCGA	4.62e-06	0	2.15837	0.0308994	0.0367
AATCGACCGT	4.62e-06	0	2.15837	0.0308994	0.0367
ATGGACATCG	4.62e-06	0	2.15837	0.0308994	0.0367
TGCGGACGCG	4.62e-06	0	2.15837	0.0308994	0.0367
AATCCGGAAT	4.62e-06	0	2.15837	0.0308994	0.0367
GTGGACATCG	4.62e-06	0	2.15837	0.0308994	0.0367
TTCGGACGCG	4.62e-06	0	2.15837	0.0308994	0.0367
CCGTGGACAT	4.62e-06	0	2.15837	0.0308994	0.0367
CGCCTG	0.000197961	0.000138022	2.15497	0.0311643	0.0367
TCGACGG	8.62e-06	9.77e-07	2.14967	0.0315816	0.0367
GAAGGAC	0.000107692	6.55e-05	2.14637	0.0318432	0.0367
CGAGCGA	2.58e-05	8.79e-06	2.1463	0.0318488	0.0367
GCGCGAC	2.58e-05	8.79e-06	2.1463	0.0318488	0.0367
TCCGGAGCC	4.51e-06	0	2.13809	0.0325094	0.0367
GATCGTCGG	4.51e-06	0	2.13809	0.0325094	0.0367
CGAACGTCT	4.51e-06	0	2.13809	0.0325094	0.0367
TGAACGTCG	4.51e-06	0	2.13809	0.0325094	0.0367
ACGGCGACC	4.51e-06	0	2.13809	0.0325094	0.0367
TCGTCGTCT	4.51e-06	0	2.13809	0.0325094	0.0367
TCGGACGCG	4.51e-06	0	2.13809	0.0325094	0.0367
AACGGCGAC	4.51e-06	0	2.13809	0.0325094	0.0367
AACAACGGC	4.51e-06	0	2.13809	0.0325094	0.0367
CGATGAACG	4.51e-06	0	2.13809	0.0325094	0.0367
CGATCCGGG	4.51e-06	0	2.13809	0.0325094	0.0367
TACGACTGC	4.51e-06	0	2.13809	0.0325094	0.0367
TGCGGACGC	4.51e-06	0	2.13809	0.0325094	0.0367
ATCGACCGT	4.51e-06	0	2.13809	0.0325094	0.0367
CCGTGGAAC	4.51e-06	0	2.13809	0.0325094	0.0367
GACAACGGA	4.51e-06	0	2.13809	0.0325094	0.0367
CGTGGAACC	4.51e-06	0	2.13809	0.0325094	0.0367
CGGCGACCG	4.51e-06	0	2.13809	0.0325094	0.0367
GCGATCCGG	4.51e-06	0	2.13809	0.0325094	0.0367
CGGAAGAAG	4.51e-06	0	2.13809	0.0325094	0.0367
TGACGGCGA	4.51e-06	0	2.13809	0.0325094	0.0367
CGCTGACGC	4.51e-06	0	2.13809	0.0325094	0.0367
CGCTGACGA	4.51e-06	0	2.13809	0.0325094	0.0367
CGTCGTCGG	4.51e-06	0	2.13809	0.0325094	0.0367
GGATCCGGG	4.51e-06	0	2.13809	0.0325094	0.0367
AGCGACCGT	4.51e-06	0	2.13809	0.0325094	0.0367
ATCCGGAAT	4.51e-06	0	2.13809	0.0325094	0.0367
TGATGACGG	4.51e-06	0	2.13809	0.0325094	0.0367
ATGACGGCG	4.51e-06	0	2.13809	0.0325094	0.0367
AATCGACCG	4.51e-06	0	2.13809	0.0325094	0.0367
CGATGACGA	4.51e-06	0	2.13809	0.0325094	0.0367
CGATGACGC	4.51e-06	0	2.13809	0.0325094	0.0367
CTTCGGCGA	4.51e-06	0	2.13809	0.0325094	0.0367
GCGTCGTCG	4.51e-06	0	2.13809	0.0325094	0.0367
GTGAAGACG	4.51e-06	0	2.13809	0.0325094	0.0367
CGGAACGTC	4.51e-06	0	2.13809	0.0325094	0.0367
TTCTTCGGC	4.51e-06	0	2.13809	0.0325094	0.0367
CCGTGGACG	4.51e-06	0	2.13809	0.0325094	0.0367
TTCGGCGAC	4.51e-06	0	2.13809	0.0325094	0.0367
TCCGCGGAT	4.51e-06	0	2.13809	0.0325094	0.0367
GTTCGACCA	4.51e-06	0	2.13809	0.0325094	0.0367
ATCGTCGTC	4.51e-06	0	2.13809	0.0325094	0.0367
TGGACTGCG	4.51e-06	0	2.13809	0.0325094	0.0367
ACTCCGACG	4.51e-06	0	2.13809	0.0325094	0.0367
GACTTCGGC	4.51e-06	0	2.13809	0.0325094	0.0367
GGCGCGACC	4.51e-06	0	2.13809	0.0325094	0.0367
CTCGACGGC	4.51e-06	0	2.13809	0.0325094	0.0367
ATCGCGACC	4.51e-06	0	2.13809	0.0325094	0.0367
CCGGCGACG	4.51e-06	0	2.13809	0.0325094	0.0367
CCTCGGACG	4.51e-06	0	2.13809	0.0325094	0.0367
CGTGGACAT	4.51e-06	0	2.13809	0.0325094	0.0367
GGACTGCGA	4.51e-06	0	2.13809	0.0325094	0.0367
AGCGACGGA	4.51e-06	0	2.13809	0.0325094	0.0367
ACTTCGGAA	4.51e-06	0	2.13809	0.0325094	0.0367
CGATCGACC	4.51e-06	0	2.13809	0.0325094	0.0367
GAACAACGG	4.51e-06	0	2.13809	0.0325094	0.0367
TACGTC	5.05e-05	2.43e-05	2.13235	0.0329782	0.0369
GAAGAAT	0.000142153	9.28e-05	2.12586	0.0335152	0.0369
TCGACCGT	4.41e-06	0	2.11858	0.0341261	0.0369
ACTTCGGC	4.41e-06	0	2.11858	0.0341261	0.0369
ACTACGCG	4.41e-06	0	2.11858	0.0341261	0.0369
CGGAACGT	4.41e-06	0	2.11858	0.0341261	0.0369
ATCGTCGG	4.41e-06	0	2.11858	0.0341261	0.0369
CGATCGAC	4.41e-06	0	2.11858	0.0341261	0.0369
AATCGACG	4.41e-06	0	2.11858	0.0341261	0.0369
TCGCGGAT	4.41e-06	0	2.11858	0.0341261	0.0369
ATCGACCG	4.41e-06	0	2.11858	0.0341261	0.0369
ACGTTCGA	4.41e-06	0	2.11858	0.0341261	0.0369
GATCGACC	4.41e-06	0	2.11858	0.0341261	0.0369
TCGCCGTC	4.41e-06	0	2.11858	0.0341261	0.0369
TCGTCGTC	4.41e-06	0	2.11858	0.0341261	0.0369
TTCGTCGT	4.41e-06	0	2.11858	0.0341261	0.0369
GCGACCGT	4.41e-06	0	2.11858	0.0341261	0.0369
CGTCGTCG	4.41e-06	0	2.11858	0.0341261	0.0369
TCTCCGAC	4.41e-06	0	2.11858	0.0341261	0.0369
CGACGTTC	4.41e-06	0	2.11858	0.0341261	0.0369
GTTCGACC	4.41e-06	0	2.11858	0.0341261	0.0369
ATCGCGAC	4.41e-06	0	2.11858	0.0341261	0.0369
CGAACGTC	4.41e-06	0	2.11858	0.0341261	0.0369
GTTCGCAC	4.41e-06	0	2.11858	0.0341261	0.0369
CAACGGAT	4.41e-06	0	2.11858	0.0341261	0.0369
CTTCGGCG	4.41e-06	0	2.11858	0.0341261	0.0369
CCGCGAC	3.88e-05	1.66e-05	2.11846	0.0341358	0.0369
CCGGAGC	6.89e-05	3.71e-05	2.10925	0.0349229	0.0377
GCCGCG	0.000210597	0.000149686	2.10788	0.0350416	0.0378
GTGGACAT	2.2e-05	6.87e-06	2.1041	0.0353696	0.038
GGAAGACG	2.2e-05	6.87e-06	2.1041	0.0353696	0.038
AAGAAGA	0.000245537	0.000178791	2.10038	0.0356955	0.0382
CGTTCGA	4.31e-06	0	2.09978	0.0357478	0.0382
GTCGACG	4.31e-06	0	2.09978	0.0357478	0.0382
AACCTG	0.000320108	0.000243969	2.08122	0.0374139	0.0399
ATCCCG	9.27e-05	5.54e-05	2.07188	0.0382762	0.0408
AACGACT	2.15e-05	6.84e-06	2.06844	0.038599	0.0409
TCAACGG	2.15e-05	6.84e-06	2.06844	0.038599	0.0409
TGATCGA	2.15e-05	6.84e-06	2.06844	0.038599	0.0409
ATGACGC	2.15e-05	6.84e-06	2.06844	0.038599	0.0409
AAGGAT	0.000349591	0.000270212	2.0651	0.0389131	0.0412
TGGACGC	3.02e-05	1.17e-05	2.061	0.0393033	0.0415
AACGTCT	3.02e-05	1.17e-05	2.061	0.0393033	0.0415
AGAAGCT	0.000155076	0.000104539	2.06016	0.0393829	0.0415
TGTGGACAT	1.35e-05	2.96e-06	2.0458	0.0407763	0.0428
CTCCGCGGA	1.35e-05	2.96e-06	2.0458	0.0407763	0.0428
CGGTCG	6.32e-05	3.4e-05	2.03814	0.041536	0.0435
GTCGTC	5.9e-05	3.11e-05	2.03046	0.0423095	0.0443
ACGGAA	9.69e-05	5.93e-05	2.02675	0.0426879	0.0446
CCGGGA	0.000202173	0.000144826	2.01949	0.0434363	0.0448
CGCGACCA	1.32e-05	2.95e-06	2.01662	0.0437347	0.0448
GGATCCGG	1.32e-05	2.95e-06	2.01662	0.0437347	0.0448
TGGACCGA	1.32e-05	2.95e-06	2.01662	0.0437347	0.0448
TGGACACG	1.32e-05	2.95e-06	2.01662	0.0437347	0.0448
TTCTTCGC	1.32e-05	2.95e-06	2.01662	0.0437347	0.0448
GCTGACGC	1.32e-05	2.95e-06	2.01662	0.0437347	0.0448
TCCGCGGA	1.32e-05	2.95e-06	2.01662	0.0437347	0.0448
TCTCGCGA	1.32e-05	2.95e-06	2.01662	0.0437347	0.0448
AATCCGGA	1.32e-05	2.95e-06	2.01662	0.0437347	0.0448
GACTGCGA	1.32e-05	2.95e-06	2.01662	0.0437347	0.0448
ACCGGGAC	1.32e-05	2.95e-06	2.01662	0.0437347	0.0448
GATGACGG	1.32e-05	2.95e-06	2.01662	0.0437347	0.0448
AGTTCG	8e-05	4.67e-05	2.01502	0.0439027	0.0449
CGGCGCG	8.18e-05	4.79e-05	2.00827	0.0446149	0.0454
ACGCGGA	1.72e-05	4.88e-06	2.00599	0.0448577	0.0454
TCGAACG	1.72e-05	4.88e-06	2.00599	0.0448577	0.0454
GCGACCG	1.72e-05	4.88e-06	2.00599	0.0448577	0.0454
TACGACT	1.72e-05	4.88e-06	2.00599	0.0448577	0.0454
ATTCGCC	1.72e-05	4.88e-06	2.00599	0.0448577	0.0454
ACTACGG	1.72e-05	4.88e-06	2.00599	0.0448577	0.0454
GATGGACA	2.64e-05	9.82e-06	1.99784	0.0457337	0.0463
GCGCGG	0.000210597	0.000152602	1.99237	0.0463299	0.0468
TGATGAT	0.000120615	7.82e-05	1.99144	0.0464324	0.0468
TTCGGCG	1.29e-05	2.93e-06	1.98843	0.0467639	0.047
CTCGTCG	1.29e-05	2.93e-06	1.98843	0.0467639	0.047
TTGCCG	8.85e-05	5.35e-05	1.9838	0.0472782	0.0475
GCGCGC	0.000168478	0.00011761	1.98145	0.0475414	0.0477
GCGCCG	0.000181114	0.000128302	1.97318	0.0484753	0.0485
GGCGTC	0.000126358	8.36e-05	1.9626	0.0496923	0.0497

## Sheet: Table 5-HeartvsMuscle
Putative enhancers and its associated information using 50 nucleotides as the exonic flank size
Heart tissue							Muscle tissue
Enhancers	Exonic frequency	Intronic frequency	z-score	P-value	Corrected P-value (FDR)		Enhancers	Exonic frequency	Intronic frequency	z-score	P-value	Corrected P-value (FDR)
TGAAGA	0.000918892	0.000399615	13.5232	0	0		CGAAGA	0.000293099	1.84e-05	5.73487	9.75865e-09	0
GAAGAT	0.000643948	0.000267709	11.8757	0	0		GAAGAT	0.000799361	0.00022751	5.45893	4.79024e-08	0
TTCATC	0.00066083	0.000292754	11.2342	0	0		GAAGAAG	0.000490517	0.000105071	5.02066	5.14931e-07	0
TGATGA	0.000622242	0.000281623	10.6382	0	0		GGAGCC	0.000852651	0.00034434	4.23422	2.29345e-05	0.0013
TCATCG	0.000164002	3.28e-05	10.0461	0	0		TGAAGA	0.00103917	0.00046117	4.23046	2.33209e-05	0.0013
TGTGGA	0.000600535	0.000292197	9.56763	0	0		GGAACGT	0.000190756	1.85e-05	4.19637	2.71222e-05	0.0013
GAAGAAG	0.000303392	0.000105733	9.52676	0	0		GAAGAA	0.00103917	0.000473467	4.10463	4.04968e-05	0.0016
GACGAT	0.000118178	2e-05	9.18803	0	0		CGACGG	0.000133227	6.15e-06	4.05313	5.05374e-05	0.0016
CTTCGA	0.000151943	3.51e-05	8.98743	0	0		GAAGAAGA	0.000223077	3.11e-05	4.04627	5.20404e-05	0.0016
GAAGAA	0.000851361	0.000488666	8.92496	0	0		AGAAGA	0.000905942	0.000411978	3.84091	0.000122581	0.0035
TTCTTC	0.000853773	0.000496457	8.73952	0	0		TCATCG	0.000266454	5.53e-05	3.78398	0.000154341	0.0039
GATGAT	0.000424475	0.000193129	8.73242	0	0		TCCGGC	0.000319744	7.99e-05	3.74723	0.000178796	0.0039
CGATGA	0.000137472	3.17e-05	8.54872	0	0		GAAGATT	0.000218007	3.71e-05	3.72598	0.000194562	0.0039
GAAGATG	0.000226927	7.78e-05	8.35529	0	0		GCTGCGG	0.000218007	3.71e-05	3.72598	0.000194562	0.0039
TTCCGG	0.000209826	7.01e-05	8.26216	2.22045e-16	0		TGAAGC	0.000612843	0.000245957	3.61176	0.000304127	0.0054
AAGAAG	0.000771772	0.000450262	8.26095	2.22045e-16	0		ATGGACC	0.000136255	1.24e-05	3.60828	0.000308236	0.0054
GATGAC	0.000366592	0.000164744	8.23193	2.22045e-16	0		AAGAAG	0.000852651	0.00039968	3.59401	0.000325627	0.0054
CGAAGA	0.000164002	4.68e-05	8.20877	2.22045e-16	0		TGATGA	0.000586198	0.000233659	3.5562	0.000376264	0.0059
GAAGATC	0.00013813	3.47e-05	8.10689	4.44089e-16	0		CGGAAGA	0.000109004	6.18e-06	3.54327	0.000395197	0.0059
GATGTC	0.000340062	0.000151386	8.01409	1.11022e-15	0		CGCGAT	0.000106581	6.15e-06	3.50901	0.000449784	0.0061
CGGAAG	0.000224296	8.4e-05	7.7503	9.10383e-15	0		GAAGATG	0.000354262	0.000105071	3.50589	0.000455079	0.0061
GGACGA	0.000149531	4.34e-05	7.74129	9.76996e-15	0		CTGCGG	0.000452971	0.000159872	3.49234	0.000478814	0.0061
GATGAA	0.000535417	0.000293311	7.63679	2.22045e-14	0		GACATC	0.000426326	0.000147574	3.44366	0.000573901	0.007
TCTTCG	0.000149531	4.45e-05	7.60596	2.81997e-14	0		GAACGT	0.000213163	4.3e-05	3.43176	0.000599686	0.007
CGTCCA	0.000144707	4.29e-05	7.51092	5.86198e-14	0		GGAACG	0.000239808	5.53e-05	3.39698	0.00068133	0.0074
GTGGAA	0.000475122	0.000253794	7.4768	7.61613e-14	0		CGGCGG	0.00039968	0.000135276	3.39623	0.000683217	0.0074
GCTGCG	0.000243591	9.91e-05	7.46845	8.10463e-14	0		GCGAAC	0.000159872	2.46e-05	3.34212	0.000831401	0.0087
AGAAGA	0.000803126	0.00050258	7.38065	1.5743e-13	0		GGAAGAAG	0.000195193	3.73e-05	3.32774	0.000875522	0.0088
ACATCG	0.000123001	3.34e-05	7.34115	2.11831e-13	0		CGTGGAG	0.000190756	3.71e-05	3.28422	0.00102264	0.0099
CTCCGA	0.00016159	5.34e-05	7.31238	2.62457e-13	0		GATGGC	0.000532907	0.000221361	3.25295	0.00114212	0.0107
CCGGAA	0.00018812	7.12e-05	7.02902	2.07989e-12	0		CTCCTG	0.00101252	0.000553403	3.17139	0.00151711	0.0126
ATCCTG	0.000487181	0.000273831	6.99124	2.72471e-12	0		ACGGCG	0.000133227	1.84e-05	3.17044	0.00152209	0.0126
TCCGGA	0.000151943	5.12e-05	6.9842	2.86482e-12	0		GCGCGA	0.000133227	1.84e-05	3.17044	0.00152209	0.0126
ATCGAC	6.99e-05	1.22e-05	6.97346	3.09242e-12	0		TTCGGA	0.000133227	1.84e-05	3.17044	0.00152209	0.0126
CTGCCG	0.000224296	9.41e-05	6.94512	3.78142e-12	0		CGGAGA	0.000293099	9.22e-05	3.07776	0.0020856	0.014
TCCACG	0.000168825	6.18e-05	6.86787	6.51679e-12	0		CGTCCA	0.000159872	3.07e-05	3.04175	0.00235205	0.014
TGCGGA	0.000144707	4.84e-05	6.85474	7.14429e-12	0		AGCGTC	0.000159872	3.07e-05	3.04175	0.00235205	0.014
TGGACA	0.000446181	0.000247116	6.85179	7.29328e-12	0		GGACACG	0.000109004	1.24e-05	3.04013	0.00236476	0.014
AAGATC	0.000366592	0.000190346	6.84505	7.64522e-12	0		CCTGCGG	0.000190756	4.33e-05	3.03748	0.00238565	0.014
AGACGA	0.000142296	4.73e-05	6.83236	8.3531e-12	0		AGAGACCGT	5.71e-05	0	3.02373	0.00249678	0.014
CATGGA	0.000438946	0.000243776	6.76626	1.32157e-11	0		GACACG	0.000239808	6.76e-05	3.00783	0.00263118	0.014
CGGAGA	0.000185708	7.29e-05	6.75087	1.46956e-11	0		CGACGT	0.000106581	1.23e-05	3.00716	0.00263702	0.014
TCGCCG	0.000110942	3.17e-05	6.73732	1.61335e-11	0		CCGCGCGA	5.58e-05	0	2.99614	0.00273424	0.014
GAAGCT	0.000475122	0.000271048	6.73596	1.62852e-11	0		GGCGGATG	5.58e-05	0	2.99614	0.00273424	0.014
TCGATC	7.96e-05	1.73e-05	6.72548	1.75016e-11	0		TCCTGCGG	5.58e-05	0	2.99614	0.00273424	0.014
TCCGGG	0.000219473	9.41e-05	6.71357	1.89926e-11	0		AACACG	0.000186517	4.3e-05	2.99583	0.00273701	0.014
TCGAGC	0.000103707	2.84e-05	6.70562	2.00551e-11	0		AGACCG	0.000186517	4.3e-05	2.99583	0.00273701	0.014
GACGAG	0.000139884	4.73e-05	6.68212	2.35509e-11	0		CGCTCG	0.000186517	4.3e-05	2.99583	0.00273701	0.014
GATGGC	0.000347298	0.000180328	6.66244	2.6932e-11	0		TCGTCCT	5.45e-05	0	2.96956	0.00298229	0.014
TCTCCG	0.000171237	6.57e-05	6.62777	3.4079e-11	0		TCGTCCA	5.45e-05	0	2.96956	0.00298229	0.014
GAAGAC	0.000429298	0.000240437	6.60101	4.08362e-11	0		TCGTCTG	5.45e-05	0	2.96956	0.00298229	0.014
CGTGGA	0.000173649	6.79e-05	6.55331	5.62754e-11	0		CGAAGAC	5.45e-05	0	2.96956	0.00298229	0.014
CTTCCG	0.000212237	9.35e-05	6.4055	1.4988e-10	0		CTTCGGA	5.45e-05	0	2.96956	0.00298229	0.014
GAAGCG	0.00016159	6.23e-05	6.40343	1.51926e-10	0		ACGGACG	5.45e-05	0	2.96956	0.00298229	0.014
GACATC	0.000299062	0.000153056	6.3095	2.79933e-10	0		GCGAACG	5.45e-05	0	2.96956	0.00298229	0.014
AAGATG	0.000554711	0.000343958	6.24786	4.16111e-10	0		CGACGGA	5.45e-05	0	2.96956	0.00298229	0.014
CGAGGA	0.000183296	7.74e-05	6.23599	4.48918e-10	0		CCGACGG	5.45e-05	0	2.96956	0.00298229	0.014
TGATCG	9.16e-05	2.56e-05	6.21994	4.9734e-10	0		TTCAACG	5.45e-05	0	2.96956	0.00298229	0.014
GTGAAG	0.000422063	0.000244889	6.16728	6.94732e-10	0		CCGAAGA	5.45e-05	0	2.96956	0.00298229	0.014
CAAGAAG	0.000182529	7.72e-05	6.15837	7.34963e-10	0		CGATGAC	5.45e-05	0	2.96956	0.00298229	0.014
GGAAGA	0.000663242	0.000433565	6.10761	1.01132e-09	0		TCTCCGT	8.18e-05	6.18e-06	2.91158	0.003596	0.0156
TCCGAC	8.44e-05	2.28e-05	6.09827	1.07224e-09	0		GACGGCG	8.18e-05	6.18e-06	2.91158	0.003596	0.0156
GAAGAG	0.000610183	0.000391823	6.09372	1.1032e-09	0		GCGGATG	8.18e-05	6.18e-06	2.91158	0.003596	0.0156
TGATGAC	0.00013073	4.7e-05	6.09043	1.12609e-09	0		CGAGGAT	8.18e-05	6.18e-06	2.91158	0.003596	0.0156
GATCGG	7.48e-05	1.84e-05	6.08496	1.16522e-09	0		GGACAT	0.00034639	0.000129127	2.91119	0.00360052	0.0156
TGACGA	9.65e-05	2.89e-05	6.07693	1.22506e-09	0		TTCGTC	0.000133227	2.46e-05	2.82899	0.00466945	0.0194
TGAAGACGA	2.07e-05	0	6.04744	1.47163e-09	0		GACGAC	0.000133227	2.46e-05	2.82899	0.00466945	0.0194
GTGGAG	0.000513711	0.0003178	6.04019	1.53933e-09	0		TTGACG	0.000133227	2.46e-05	2.82899	0.00466945	0.0194
TGGACC	0.000291826	0.000153056	6.0195	1.74954e-09	0		TGATGAC	0.000163506	3.71e-05	2.81215	0.00492122	0.0201
TGATGAT	0.000172662	7.27e-05	6.01589	1.78897e-09	0		TCGTCC	0.000159872	3.69e-05	2.77358	0.00554425	0.0219
ATCGTC	8.68e-05	2.45e-05	6.01547	1.79361e-09	0		TCACCG	0.000159872	3.69e-05	2.77358	0.00554425	0.0219
CTTCCGG	0.00010853	3.58e-05	5.95755	2.56049e-09	0		AGTTCG	0.000186517	4.92e-05	2.77021	0.00560197	0.0219
CGGAGC	0.000217061	0.000102965	5.93887	2.87002e-09	0		TTCTTC	0.000719424	0.000387382	2.73501	0.00623781	0.0239
TCGGAA	0.000113354	3.9e-05	5.9365	2.91167e-09	0		GAGAAC	0.000506262	0.000239808	2.73376	0.00626161	0.0239
TCGGAT	8.68e-05	2.5e-05	5.92485	3.12582e-09	0		GAAGAG	0.000692779	0.000368936	2.72878	0.00635687	0.0239
GGACGT	0.000115766	4.06e-05	5.89579	3.72896e-09	0		GGAGAC	0.000586198	0.000295148	2.71821	0.00656362	0.0244
GATGGA	0.000410004	0.000242106	5.89248	3.80446e-09	0		GATGAT	0.00039968	0.00017217	2.71084	0.0067114	0.0244
TGGAAC	0.000356945	0.00020259	5.88852	3.89664e-09	0		TGTGGAG	0.000245258	8.03e-05	2.70928	0.00674298	0.0244
ACTTCG	0.000113354	3.95e-05	5.86707	4.4356e-09	0		GCTGTC	0.000479616	0.00022751	2.65614	0.00790405	0.028
CGGATG	0.000132648	5.06e-05	5.85771	4.69293e-09	0		AAGATG	0.000639488	0.000338191	2.64885	0.00807664	0.028
ATGGAC	0.000272532	0.000142481	5.84398	5.0968e-09	0		TGTGGA	0.000532907	0.000264404	2.64324	0.00821161	0.028
GATGCC	0.000335239	0.000187563	5.84284	5.13181e-09	0		GAACAAC	0.000109004	1.85e-05	2.63462	0.00842325	0.028
GAAGGC	0.000422063	0.000252681	5.83009	5.5399e-09	0		GGACTGC	0.000109004	1.85e-05	2.63462	0.00842325	0.028
AAGAAGA	0.000315725	0.000172866	5.81818	5.94921e-09	0		GAGATC	0.000373035	0.000159872	2.63339	0.00845383	0.028
CGCTGA	0.000137472	5.4e-05	5.80677	6.36878e-09	0		GATGCC	0.000373035	0.000159872	2.63339	0.00845383	0.028
TCCGGC	0.000168825	7.35e-05	5.79129	6.98498e-09	0		TCTTCG	0.000213163	6.76e-05	2.60837	0.00909735	0.029
GGAAGC	0.000479946	0.00029832	5.78334	7.32308e-09	0		GCGGCG	0.00039968	0.000178319	2.60743	0.00912244	0.029
CTCGGA	0.000147119	6.01e-05	5.77715	7.59757e-09	0		TCAACG	0.000106581	1.84e-05	2.60252	0.00925404	0.029
CGGAAGC	7.4e-05	1.96e-05	5.74601	9.13743e-09	0		TTCGAC	0.000106581	1.84e-05	2.60252	0.00925404	0.029
GCTGCGG	0.000113464	4.03e-05	5.73541	9.72783e-09	0		ACGGAT	0.000106581	1.84e-05	2.60252	0.00925404	0.029
TCGACG	3.62e-05	4.45e-06	5.70955	1.13273e-08	0		CTTCGA	0.000186517	5.53e-05	2.56215	0.0104026	0.0319
GCTGTC	0.000356945	0.000206486	5.70106	1.19063e-08	0		GGACGA	0.000186517	5.53e-05	2.56215	0.0104026	0.0319
AAGACG	0.000159178	6.85e-05	5.69592	1.22705e-08	0		GAAGAGA	0.000245258	8.65e-05	2.55042	0.0107592	0.0326
TGAAGAC	0.000172662	7.78e-05	5.58846	2.29095e-08	0		TGATCG	0.000133227	3.07e-05	2.53191	0.0113443	0.0334
TGTGGAG	0.000194862	9.29e-05	5.54749	2.89797e-08	0		ACATCG	0.000133227	3.07e-05	2.53191	0.0113443	0.0334
CGTCGT	5.79e-05	1.34e-05	5.54706	2.90509e-08	0		CGATGA	0.000159872	4.3e-05	2.53154	0.0113563	0.0334
TTCATCG	5.18e-05	1.06e-05	5.54145	2.99973e-08	0		GCTGCG	0.000373035	0.000166021	2.52605	0.0115354	0.0335
GAAGACG	7.15e-05	1.96e-05	5.52825	3.23445e-08	0		CAAGAA	0.000532907	0.000276702	2.48308	0.013025	0.0375
CTCCGT	0.000164002	7.35e-05	5.52576	3.28059e-08	0		CGGCCG	0.00034639	0.000153723	2.442	0.0146063	0.0382
TGAAGC	0.000402769	0.000245446	5.50772	3.63521e-08	0		GCGGAA	0.000213163	7.38e-05	2.43491	0.0148954	0.0382
GAAGTT	0.000477534	0.000303885	5.49579	3.88965e-08	0		TCCACG	0.000266454	0.000104532	2.43468	0.0149049	0.0382
TTCGAC	7.72e-05	2.28e-05	5.49137	3.98818e-08	0		GAAGAGAC	8.37e-05	1.24e-05	2.42022	0.0155112	0.0382
GATCGA	7.72e-05	2.28e-05	5.49137	3.98818e-08	0		AAGAAGCT	8.37e-05	1.24e-05	2.42022	0.0155112	0.0382
TGTGGAA	0.000187462	8.9e-05	5.47081	4.4798e-08	0		AGAAGACT	8.37e-05	1.24e-05	2.42022	0.0155112	0.0382
TCGAAC	9.16e-05	3.06e-05	5.463	4.68153e-08	0		GAGACCGT	8.37e-05	1.24e-05	2.42022	0.0155112	0.0382
GACGAA	0.000101295	3.62e-05	5.43367	5.5206e-08	0		GGACTG	0.00039968	0.000190617	2.40846	0.0160201	0.0382
GAAGTC	0.000344886	0.000203703	5.40186	6.59528e-08	0		CCGGGA	0.000426326	0.000209064	2.40073	0.0163625	0.0382
ATGACG	0.000110942	4.23e-05	5.36416	8.13281e-08	0		ACGTCCA	8.18e-05	1.24e-05	2.39122	0.0167923	0.0382
AGCGTC	0.000110942	4.23e-05	5.36416	8.13281e-08	0		TCGTTCG	8.18e-05	1.24e-05	2.39122	0.0167923	0.0382
GAAGGA	0.000590888	0.000399058	5.33943	9.32374e-08	0		GGACCGA	8.18e-05	1.24e-05	2.39122	0.0167923	0.0382
TCGAGA	0.000132648	5.57e-05	5.33784	9.40629e-08	0		GACATCG	8.18e-05	1.24e-05	2.39122	0.0167923	0.0382
GAACCTG	0.000147996	6.49e-05	5.33269	9.67711e-08	0		CGATGAA	8.18e-05	1.24e-05	2.39122	0.0167923	0.0382
AGAAGC	0.000494417	0.000321696	5.3286	9.89708e-08	0		AAGAAGA	0.000354262	0.000160696	2.38854	0.0169155	0.0382
CAAGAA	0.000554711	0.000370673	5.30779	1.10965e-07	0		GCCGCG	0.000293099	0.000122979	2.38725	0.0169748	0.0382
TGAAGACG	3.53e-05	5.06e-06	5.29879	1.16574e-07	0		ACGACG	7.99e-05	1.23e-05	2.36321	0.0181175	0.0382
GACGAAC	2.96e-05	3.36e-06	5.2656	1.39731e-07	0		CGGAAG	0.000239808	9.22e-05	2.35353	0.0185959	0.0382
GACGTC	9.41e-05	3.34e-05	5.26269	1.41965e-07	0		ACAACG	0.000159872	4.92e-05	2.31107	0.0208291	0.0382
GAAGAAGC	6.31e-05	1.69e-05	5.2324	1.67326e-07	0		GAAGATC	0.000136255	3.71e-05	2.30406	0.0212195	0.0382
ATGACGA	4.19e-05	7.83e-06	5.21379	1.85018e-07	0		TGGACAT	0.000109004	2.47e-05	2.29608	0.0216711	0.0382
GTCGAC	5.79e-05	1.5e-05	5.17964	2.22314e-07	0		TCGTCT	0.000133227	3.69e-05	2.26924	0.0232535	0.0382
TTTCCG	0.000142296	6.34e-05	5.17429	2.28782e-07	0		CGGATG	0.000133227	3.69e-05	2.26924	0.0232535	0.0382
GCCGTC	0.000132648	5.73e-05	5.17226	2.31274e-07	0		TTCATC	0.000559552	0.000313595	2.26496	0.023515	0.0382
AGCGAC	0.000101295	3.84e-05	5.15249	2.57056e-07	0		GTGGAG	0.000559552	0.000313595	2.26496	0.023515	0.0382
TCCGGAA	5.67e-05	1.45e-05	5.13046	2.89041e-07	0		ATCGTC	0.000106581	2.46e-05	2.2646	0.0235373	0.0382
TGGACT	0.000340062	0.00020593	5.12207	3.02196e-07	0		CAACGG	0.000106581	2.46e-05	2.2646	0.0235373	0.0382
CTGCGG	0.000231532	0.000125227	5.12155	3.03036e-07	0		GATCGA	0.000106581	2.46e-05	2.2646	0.0235373	0.0382
TCCGGGA	6.91e-05	2.07e-05	5.10697	3.27371e-07	0		GTCGTC	0.000106581	2.46e-05	2.2646	0.0235373	0.0382
GTGGAC	0.00025565	0.000143038	5.10198	3.36119e-07	0		GAGAGC	0.000452971	0.000239808	2.22571	0.0260339	0.0382
GACATCG	3.95e-05	7.27e-06	5.08909	3.59781e-07	0		GCGGCGACGGCG	3.07e-05	0	2.2014	0.0277074	0.0382
CTCCGAC	3.95e-05	7.27e-06	5.08909	3.59781e-07	0		CCCGCGGACCGA	3.07e-05	0	2.2014	0.0277074	0.0382
TTCGCC	9.16e-05	3.34e-05	5.07918	3.7906e-07	0		GGAAGAA	0.000327011	0.000154516	2.1853	0.028867	0.0382
GACTTC	0.000332827	0.000201477	5.07067	3.96425e-07	0		GCGGCGACGGC	3e-05	0	2.17946	0.0292979	0.0382
GATGACGA	2.02e-05	1.12e-06	5.06111	4.16826e-07	0		GGAAGAAGATT	3e-05	0	2.17946	0.0292979	0.0382
CAGACGA	4.19e-05	8.39e-06	5.04749	4.47644e-07	0		CCCGCGGACCG	3e-05	0	2.17946	0.0292979	0.0382
CCGAAG	0.000139884	6.34e-05	5.03057	4.89012e-07	0		CGGCGACGGCG	3e-05	0	2.17946	0.0292979	0.0382
ATCGTCG	1.97e-05	1.12e-06	5.01089	5.41789e-07	0		CCGCGGACCGA	3e-05	0	2.17946	0.0292979	0.0382
CTCCGG	0.000192943	9.96e-05	5.00508	5.58381e-07	0		GGAAGC	0.000639488	0.000381233	2.17612	0.0295465	0.0382
GAACCT	0.000301474	0.000179214	4.99164	5.98688e-07	0		ATTCCGGA	5.58e-05	6.21e-06	2.17382	0.0297185	0.0382
TGGACG	0.000118178	5.01e-05	4.98471	6.20544e-07	0		GCAAGATG	5.58e-05	6.21e-06	2.17382	0.0297185	0.0382
CTTCGC	9.89e-05	3.84e-05	4.97737	6.44547e-07	0		GCTGCGGA	5.58e-05	6.21e-06	2.17382	0.0297185	0.0382
GAAGAAGA	0.000113578	4.67e-05	4.96393	6.90817e-07	0		GCGACGGC	5.58e-05	6.21e-06	2.17382	0.0297185	0.0382
CTGCGC	0.000195355	0.000102408	4.92843	8.28934e-07	0		TCTCCGTC	5.58e-05	6.21e-06	2.17382	0.0297185	0.0382
GTGAAGA	0.000155396	7.44e-05	4.92497	8.43732e-07	0		GCTGACGG	5.58e-05	6.21e-06	2.17382	0.0297185	0.0382
CGACGA	5.06e-05	1.28e-05	4.92466	8.45091e-07	0		CGGACCTG	5.58e-05	6.21e-06	2.17382	0.0297185	0.0382
CCGTGG	0.000173649	8.74e-05	4.92068	8.62427e-07	0		CATGGACC	5.58e-05	6.21e-06	2.17382	0.0297185	0.0382
ATCCGG	9.41e-05	3.62e-05	4.89909	9.62792e-07	0		AGAGACCG	5.58e-05	6.21e-06	2.17382	0.0297185	0.0382
TCTGCG	0.000151943	7.29e-05	4.89774	9.69466e-07	0		TTCGGACCTG	2.92e-05	0	2.15837	0.0308991	0.0382
GAACGCC	4.19e-05	8.95e-06	4.88753	1.02111e-06	0		CCCGCGGACC	2.92e-05	0	2.15837	0.0308991	0.0382
GGACGAA	4.44e-05	1.01e-05	4.87067	1.11219e-06	0		GCGGCGACGG	2.92e-05	0	2.15837	0.0308991	0.0382
TTCGGA	0.000103707	4.23e-05	4.85885	1.18067e-06	0		CGGCGACGGC	2.92e-05	0	2.15837	0.0308991	0.0382
GCGAAC	5.79e-05	1.67e-05	4.83759	1.31423e-06	0		GCGCGACGGC	2.92e-05	0	2.15837	0.0308991	0.0382
GAAGATT	0.000167729	8.39e-05	4.83263	1.34743e-06	0		AAGAGACCGT	2.92e-05	0	2.15837	0.0308991	0.0382
GACGTG	0.000139884	6.57e-05	4.82824	1.37747e-06	0		GGCGACGGCG	2.92e-05	0	2.15837	0.0308991	0.0382
TCGTCG	4.82e-05	1.22e-05	4.79346	1.63931e-06	0		CGCGGACCGA	2.92e-05	0	2.15837	0.0308991	0.0382
GTGGAAC	9.62e-05	3.8e-05	4.78616	1.69998e-06	0		CCGCGGACCG	2.92e-05	0	2.15837	0.0308991	0.0382
TCGTCC	9.89e-05	4.01e-05	4.77528	1.79457e-06	0		TCTCCGGAGC	2.92e-05	0	2.15837	0.0308991	0.0382
TCCTGCG	5.43e-05	1.51e-05	4.76245	1.91258e-06	0		GGAAGAAGAT	2.92e-05	0	2.15837	0.0308991	0.0382
TGATGAA	0.000197328	0.000105733	4.75441	1.99023e-06	0		ACAAGACGAA	2.92e-05	0	2.15837	0.0308991	0.0382
GACGAC	7.96e-05	2.89e-05	4.74165	2.11988e-06	0		CTACGCG	5.45e-05	6.18e-06	2.14968	0.0315805	0.0382
TCTCCGA	4.19e-05	9.51e-06	4.73344	2.20746e-06	0		GCGACGG	5.45e-05	6.18e-06	2.14968	0.0315805	0.0382
TCACCG	0.000123001	5.57e-05	4.73043	2.24044e-06	0		GCCGCGA	5.45e-05	6.18e-06	2.14968	0.0315805	0.0382
TCGTCCA	4.44e-05	1.06e-05	4.72611	2.28864e-06	0		TCTGCGA	5.45e-05	6.18e-06	2.14968	0.0315805	0.0382
TCTTCGA	4.44e-05	1.06e-05	4.72611	2.28864e-06	0		GACGTCG	5.45e-05	6.18e-06	2.14968	0.0315805	0.0382
TCCTGC	0.000494417	0.000338393	4.72387	2.31394e-06	0		TTGACGC	5.45e-05	6.18e-06	2.14968	0.0315805	0.0382
CGGACGT	3.21e-05	5.59e-06	4.69885	2.61626e-06	0		CGGACCG	5.45e-05	6.18e-06	2.14968	0.0315805	0.0382
ACGACG	6.27e-05	2e-05	4.67741	2.90516e-06	0		TCTACGC	5.45e-05	6.18e-06	2.14968	0.0315805	0.0382
ACGTCG	4.58e-05	1.17e-05	4.65864	3.183e-06	0		TCAACGG	5.45e-05	6.18e-06	2.14968	0.0315805	0.0382
GACGATC	2.71e-05	3.92e-06	4.65842	3.18638e-06	0		CGACGGC	5.45e-05	6.18e-06	2.14968	0.0315805	0.0382
GCGTCC	0.000130237	6.12e-05	4.65163	3.29327e-06	0		TGGAACG	5.45e-05	6.18e-06	2.14968	0.0315805	0.0382
CGACTGC	3.45e-05	6.71e-06	4.64447	3.40953e-06	0		TCGGACC	5.45e-05	6.18e-06	2.14968	0.0315805	0.0382
GAACGA	9.89e-05	4.12e-05	4.64398	3.41759e-06	0		GTTCGAC	5.45e-05	6.18e-06	2.14968	0.0315805	0.0382
GAAGAAGCT	2.58e-05	3.39e-06	4.64368	3.42255e-06	0		CGCGCGA	5.45e-05	6.18e-06	2.14968	0.0315805	0.0382
GGAAGAAG	8.83e-05	3.43e-05	4.62936	3.66789e-06	0		GATCGTC	5.45e-05	6.18e-06	2.14968	0.0315805	0.0382
CCGTCG	6.51e-05	2.17e-05	4.61231	3.98227e-06	0		TTGACGT	5.45e-05	6.18e-06	2.14968	0.0315805	0.0382
CCGAAGA	4.93e-05	1.34e-05	4.60803	4.06498e-06	0		TTCGGACCT	2.85e-05	0	2.1381	0.032509	0.0382
GACGGC	0.000115766	5.23e-05	4.59583	4.31038e-06	0		GCGGACCGA	2.85e-05	0	2.1381	0.032509	0.0382
CAAGAAGA	7.82e-05	2.87e-05	4.59439	4.34023e-06	0		GTGGACATC	2.85e-05	0	2.1381	0.032509	0.0382
GCGTCCA	3.95e-05	8.95e-06	4.59211	4.38788e-06	0		CGGCGACGG	2.85e-05	0	2.1381	0.032509	0.0382
CGGAAGAA	2.52e-05	3.37e-06	4.58844	4.46572e-06	0		AAGAAGACT	2.85e-05	0	2.1381	0.032509	0.0382
GAAGACGA	2.52e-05	3.37e-06	4.58844	4.46572e-06	0		CGCGGACCG	2.85e-05	0	2.1381	0.032509	0.0382
ATCGACG	1.73e-05	1.12e-06	4.58201	4.60525e-06	0		GCGACGGCG	2.85e-05	0	2.1381	0.032509	0.0382
TCGCCGT	1.73e-05	1.12e-06	4.58201	4.60525e-06	0		CTCCTGCGG	2.85e-05	0	2.1381	0.032509	0.0382
CCTCCG	0.000231532	0.000134133	4.57979	4.65453e-06	0		GCGCGACGG	2.85e-05	0	2.1381	0.032509	0.0382
GAAGCC	0.000405181	0.000269935	4.56881	4.90509e-06	0		GAAGAAGCC	2.85e-05	0	2.1381	0.032509	0.0382
AGAACG	0.000125413	5.9e-05	4.56076	5.09676e-06	0		GAACAACGG	2.85e-05	0	2.1381	0.032509	0.0382
TCCTCG	0.000159178	8.24e-05	4.53192	5.84502e-06	0		TACCGGGAG	2.85e-05	0	2.1381	0.032509	0.0382
GGATCC	0.000238767	0.000140811	4.50676	6.58237e-06	0		ACGTTCGCA	2.85e-05	0	2.1381	0.032509	0.0382
TCGACC	6.99e-05	2.5e-05	4.50479	6.64389e-06	0		AAGAGACCG	2.85e-05	0	2.1381	0.032509	0.0382
CGATGAA	3.21e-05	6.15e-06	4.50271	6.70932e-06	0		GGAGACCTG	2.85e-05	0	2.1381	0.032509	0.0382
GAACGC	8.2e-05	3.23e-05	4.47422	7.66897e-06	0		GGCGACGGC	2.85e-05	0	2.1381	0.032509	0.0382
GTCGTC	7.72e-05	2.95e-05	4.46375	8.05381e-06	0		TTCGGACGT	2.85e-05	0	2.1381	0.032509	0.0382
TGACCG	9.89e-05	4.29e-05	4.4519	8.51145e-06	0		ACAAGACGA	2.85e-05	0	2.1381	0.032509	0.0382
CCGGGA	0.000221885	0.000129123	4.44833	8.65404e-06	0		CCTCCGGAA	2.85e-05	0	2.1381	0.032509	0.0382
CTTCGAC	3.7e-05	8.39e-06	4.44629	8.73665e-06	0		CGCGACGGC	2.85e-05	0	2.1381	0.032509	0.0382
ACTTCGA	3.95e-05	9.51e-06	4.43909	9.03382e-06	0		TGATGACGG	2.85e-05	0	2.1381	0.032509	0.0382
ACGGAC	7.96e-05	3.12e-05	4.43019	9.41519e-06	0		CAAGACGAA	2.85e-05	0	2.1381	0.032509	0.0382
TCTTCGC	2.71e-05	4.48e-06	4.42492	9.64773e-06	0		TCTCCGGAG	2.85e-05	0	2.1381	0.032509	0.0382
AGAAGCT	0.000172662	9.29e-05	4.42204	9.77714e-06	0		TCGGACCTG	2.85e-05	0	2.1381	0.032509	0.0382
CTGCGA	0.000123001	5.9e-05	4.40912	1.03789e-05	0		GAAGAAGAC	2.85e-05	0	2.1381	0.032509	0.0382
CCTGCG	0.000183296	0.000101295	4.40662	1.04997e-05	0		ACTCCGCGC	2.85e-05	0	2.1381	0.032509	0.0382
CTCGTC	0.000110942	5.12e-05	4.38932	1.13704e-05	0		ACGCGA	5.33e-05	6.15e-06	2.12637	0.0334727	0.0382
TTGCCG	9.89e-05	4.34e-05	4.38912	1.13812e-05	0		CGATCG	5.33e-05	6.15e-06	2.12637	0.0334727	0.0382
GACGTT	9.16e-05	3.9e-05	4.37608	1.20835e-05	0.0001		GCGCGACG	2.79e-05	0	2.11858	0.0341257	0.0382
GATGCG	9.16e-05	3.9e-05	4.37608	1.20835e-05	0.0001		TACCGGGA	2.79e-05	0	2.11858	0.0341257	0.0382
CTTCGG	0.000127825	6.29e-05	4.35009	1.36083e-05	0.0001		CCGAAGAC	2.79e-05	0	2.11858	0.0341257	0.0382
GATGACG	4.44e-05	1.23e-05	4.31953	1.56365e-05	0.0001		ACGGACGA	2.79e-05	0	2.11858	0.0341257	0.0382
TCGTCA	9.16e-05	3.95e-05	4.30994	1.63297e-05	0.0001		AACAACGG	2.79e-05	0	2.11858	0.0341257	0.0382
GATCGTC	2.47e-05	3.92e-06	4.2842	1.83394e-05	0.0001		CGACGGCG	2.79e-05	0	2.11858	0.0341257	0.0382
CTGTCG	0.000110942	5.23e-05	4.27666	1.8972e-05	0.0001		GATGACGG	2.79e-05	0	2.11858	0.0341257	0.0382
CTCCGGA	4.93e-05	1.51e-05	4.25014	2.13634e-05	0.0001		TCGGACGT	2.79e-05	0	2.11858	0.0341257	0.0382
TACCGG	5.31e-05	1.73e-05	4.24514	2.18455e-05	0.0001		TCTTCGGA	2.79e-05	0	2.11858	0.0341257	0.0382
TCGCGCGA	1.01e-05	0	4.23716	2.26365e-05	0.0001		CTCGACCG	2.79e-05	0	2.11858	0.0341257	0.0382
CATGGAC	8.88e-05	3.8e-05	4.23699	2.26541e-05	0.0001		AAGACGAA	2.79e-05	0	2.11858	0.0341257	0.0382
CGAACG	3.38e-05	7.79e-06	4.23662	2.2691e-05	0.0001		GCGGACCG	2.79e-05	0	2.11858	0.0341257	0.0382
TGTGGAAC	4.29e-05	1.18e-05	4.23459	2.28973e-05	0.0001		CAAGACGA	2.79e-05	0	2.11858	0.0341257	0.0382
GCTGTCG	4.44e-05	1.29e-05	4.19215	2.76326e-05	0.0001		AACGACTG	2.79e-05	0	2.11858	0.0341257	0.0382
ACGATC	7.48e-05	3.01e-05	4.18585	2.84101e-05	0.0001		CTTCGGAC	2.79e-05	0	2.11858	0.0341257	0.0382
GGAGCC	0.000446181	0.000313904	4.17244	3.01358e-05	0.0001		GCGAACGT	2.79e-05	0	2.11858	0.0341257	0.0382
GGACATC	8.88e-05	3.86e-05	4.17028	3.0422e-05	0.0001		CGCGACGG	2.79e-05	0	2.11858	0.0341257	0.0382
TCGACT	6.99e-05	2.73e-05	4.17019	3.04345e-05	0.0001		CTCGGACC	2.79e-05	0	2.11858	0.0341257	0.0382
CGTGGAC	4.19e-05	1.17e-05	4.16836	3.06796e-05	0.0001		CGGAAGAC	2.79e-05	0	2.11858	0.0341257	0.0382
GAAGAAC	0.000133197	6.83e-05	4.16759	3.0784e-05	0.0001		CCGACGGA	2.79e-05	0	2.11858	0.0341257	0.0382
CAAGATG	0.000133197	6.83e-05	4.16759	3.0784e-05	0.0001		CGGACCGA	2.79e-05	0	2.11858	0.0341257	0.0382
CGACTG	8.44e-05	3.62e-05	4.16343	3.13507e-05	0.0001		ACGACGGA	2.79e-05	0	2.11858	0.0341257	0.0382
GGACGAAC	1.51e-05	1.12e-06	4.16043	3.17656e-05	0.0001		GGCGACGG	2.79e-05	0	2.11858	0.0341257	0.0382
CGATGAC	3.95e-05	1.06e-05	4.1494	3.33348e-05	0.0001		GAACAACG	2.79e-05	0	2.11858	0.0341257	0.0382
ACGTCGT	2.22e-05	3.36e-06	4.14168	3.44767e-05	0.0001		GATGGACG	2.79e-05	0	2.11858	0.0341257	0.0382
TCTCCGT	4.93e-05	1.57e-05	4.1369	3.52031e-05	0.0001		TCGGACCT	2.79e-05	0	2.11858	0.0341257	0.0382
TCGACGG	1.48e-05	1.12e-06	4.11757	3.8289e-05	0.0001		TTCAACGG	2.79e-05	0	2.11858	0.0341257	0.0382
TGACGT	0.00010853	5.23e-05	4.11544	3.86437e-05	0.0001		GACGTCGT	2.79e-05	0	2.11858	0.0341257	0.0382
TTCGGC	9.41e-05	4.29e-05	4.10354	4.06868e-05	0.0002		TCTCCGGA	2.79e-05	0	2.11858	0.0341257	0.0382
TTCGCG	5.06e-05	1.67e-05	4.10335	4.07208e-05	0.0002		TGCGGATG	2.79e-05	0	2.11858	0.0341257	0.0382
GATGGAC	7.89e-05	3.3e-05	4.09835	4.16109e-05	0.0002		TGGAACGT	2.79e-05	0	2.11858	0.0341257	0.0382
CGATCGT	1.23e-05	5.59e-07	4.09175	4.28136e-05	0.0002		ACAAGACG	2.79e-05	0	2.11858	0.0341257	0.0382
TTCGGAA	4.44e-05	1.34e-05	4.06846	4.73258e-05	0.0002		ACTCCGCG	2.79e-05	0	2.11858	0.0341257	0.0382
CCGGAG	0.000183296	0.000106304	4.06711	4.75989e-05	0.0002		CGATCGTC	2.79e-05	0	2.11858	0.0341257	0.0382
CGGCGG	0.000192943	0.00011354	4.06706	4.76107e-05	0.0002		CGTTCGCA	2.79e-05	0	2.11858	0.0341257	0.0382
TCGTCT	0.000110942	5.45e-05	4.05671	4.97684e-05	0.0002		TCTACGCG	2.79e-05	0	2.11858	0.0341257	0.0382
CCTCCGA	5.67e-05	2.01e-05	4.05549	5.00291e-05	0.0002		TTCGGACG	2.79e-05	0	2.11858	0.0341257	0.0382
GAAGGAC	0.000118397	5.99e-05	4.00274	6.26125e-05	0.0002		CGATGAAC	2.79e-05	0	2.11858	0.0341257	0.0382
GATCGAC	1.97e-05	2.8e-06	3.99859	6.37216e-05	0.0002		AAGAGACC	2.79e-05	0	2.11858	0.0341257	0.0382
TTCCGGA	4.69e-05	1.51e-05	3.98649	6.70575e-05	0.0002		TCCGCG	0.000213163	8.61e-05	2.11676	0.0342801	0.0382
GCTGAC	0.000282179	0.00018478	3.96778	7.25443e-05	0.0003		CGACTG	0.000159872	5.53e-05	2.10867	0.0349731	0.0382
CGATCC	7.48e-05	3.17e-05	3.96025	7.48702e-05	0.0003		CGAGCGA	2.73e-05	0	2.09979	0.0357474	0.0382
TCTGCGC	5.67e-05	2.07e-05	3.96007	7.49275e-05	0.0003		TGAAGCG	2.73e-05	0	2.09979	0.0357474	0.0382
ATGGACC	7.15e-05	2.97e-05	3.93729	8.24064e-05	0.0003		GTCGTCG	2.73e-05	0	2.09979	0.0357474	0.0382
AACGCC	8.92e-05	4.12e-05	3.93656	8.2658e-05	0.0003		ACGTCGT	2.73e-05	0	2.09979	0.0357474	0.0382
TCAAGA	0.000407592	0.000288302	3.92887	8.53456e-05	0.0003		CTGACGA	2.73e-05	0	2.09979	0.0357474	0.0382
AGAAGCG	4.93e-05	1.68e-05	3.91862	8.90589e-05	0.0003		TCTACGG	2.73e-05	0	2.09979	0.0357474	0.0382
TCCGGAG	5.43e-05	1.96e-05	3.91098	9.19231e-05	0.0003		CGATCGT	2.73e-05	0	2.09979	0.0357474	0.0382
CTCCGGAA	1.77e-05	2.25e-06	3.90217	9.5336e-05	0.0003		AGACCGG	2.73e-05	0	2.09979	0.0357474	0.0382
CTTCGGAA	1.77e-05	2.25e-06	3.90217	9.5336e-05	0.0003		ACGACGG	2.73e-05	0	2.09979	0.0357474	0.0382
CGCGAT	5.06e-05	1.78e-05	3.89321	9.8925e-05	0.0003		TTCGGAT	2.73e-05	0	2.09979	0.0357474	0.0382
TTTCCGG	3.95e-05	1.17e-05	3.87911	0.000104839	0.0004		GATTCGC	2.73e-05	0	2.09979	0.0357474	0.0382
GGACGTG	5.67e-05	2.13e-05	3.8665	0.000110408	0.0004		ACGTCCG	2.73e-05	0	2.09979	0.0357474	0.0382
TGGACAAC	3.03e-05	7.31e-06	3.85737	0.000114613	0.0004		AAGACGA	2.73e-05	0	2.09979	0.0357474	0.0382
GGAAGCT	0.000157863	9.01e-05	3.84764	0.000119263	0.0004		AACAACG	2.73e-05	0	2.09979	0.0357474	0.0382
AGACGT	0.000110942	5.68e-05	3.84356	0.00012126	0.0004		ACGGATG	2.73e-05	0	2.09979	0.0357474	0.0382
GCCGTCG	2.47e-05	5.03e-06	3.83394	0.000126108	0.0004		ATCCGGC	2.73e-05	0	2.09979	0.0357474	0.0382
AAGACGA	4.44e-05	1.45e-05	3.83132	0.000127455	0.0004		CGAACGT	2.73e-05	0	2.09979	0.0357474	0.0382
GAGCGC	0.000166413	9.74e-05	3.81364	0.000136935	0.0005		CTTCGAC	2.73e-05	0	2.09979	0.0357474	0.0382
CGGAAGA	4.93e-05	1.73e-05	3.81332	0.000137112	0.0005		GCGCGAC	2.73e-05	0	2.09979	0.0357474	0.0382
AAGAACG	4.93e-05	1.73e-05	3.81332	0.000137112	0.0005		ACTACGG	2.73e-05	0	2.09979	0.0357474	0.0382
TGAAGCC	0.00013813	7.61e-05	3.81207	0.000137807	0.0005		TCGACCG	2.73e-05	0	2.09979	0.0357474	0.0382
CGACGT	4.58e-05	1.56e-05	3.80725	0.000140523	0.0005		GCTGAC	0.00039968	0.000215212	2.03835	0.0415146	0.0442
CCGGAGC	7.15e-05	3.08e-05	3.78621	0.000152961	0.0005		CGGACC	0.000133227	4.3e-05	2.03396	0.0419555	0.0445
CGTCCT	0.000132648	7.29e-05	3.78081	0.000156316	0.0005		TGGACG	0.000186517	7.38e-05	2.02057	0.0433242	0.0458
GAGGAC	0.00032318	0.00022207	3.78053	0.000156493	0.0005		GGAAGCC	0.000218007	9.27e-05	2.01326	0.0440878	0.0464
TGCGGACC	1.51e-05	1.69e-06	3.76515	0.00016645	0.0005		TCCTGC	0.000826006	0.000547255	1.98859	0.046746	0.0485
TCAAGAA	0.000170196	0.000100698	3.74945	0.000177224	0.0006		AGACCGT	8.18e-05	1.85e-05	1.98846	0.0467611	0.0485
CAGACG	0.000118178	6.29e-05	3.74923	0.000177377	0.0006		GTGGACG	8.18e-05	1.85e-05	1.98846	0.0467611	0.0485
CGTCAA	6.75e-05	2.89e-05	3.72386	0.000196196	0.0006		ACAACGC	8.18e-05	1.85e-05	1.98846	0.0467611	0.0485
ATGACGT	3.7e-05	1.12e-05	3.71397	0.000204034	0.0007		TCGTTC	0.000106581	3.07e-05	1.97496	0.0482729	0.0488
CAACGCGCG	7.75e-06	0	3.70328	0.000212827	0.0007		ACTACG	0.000106581	3.07e-05	1.97496	0.0482729	0.0488
TCGCGACGG	7.75e-06	0	3.70328	0.000212827	0.0007		TCGTCA	0.000106581	3.07e-05	1.97496	0.0482729	0.0488
CGACGG	6.27e-05	2.62e-05	3.69215	0.000222364	0.0007		TTCGCA	0.000106581	3.07e-05	1.97496	0.0482729	0.0488
GAGATC	0.00025565	0.000169196	3.68555	0.000228212	0.0007		TCCGAC	0.000106581	3.07e-05	1.97496	0.0482729	0.0488
AAGAAGCT	5.81e-05	2.31e-05	3.67189	0.000240764	0.0008		CTACGC	0.000106581	3.07e-05	1.97496	0.0482729	0.0488
AATCCGGC	7.57e-06	0	3.66949	0.000243038	0.0008		CCGACG	0.000106581	3.07e-05	1.97496	0.0482729	0.0488
TCGACGGC	7.57e-06	0	3.66949	0.000243038	0.0008		GACGGC	0.000213163	9.22e-05	1.97007	0.0488308	0.0492
CGATCGTC	7.57e-06	0	3.66949	0.000243038	0.0008		CGAACG	7.99e-05	1.84e-05	1.96119	0.0498568	0.0499
TCGCCGTC	7.57e-06	0	3.66949	0.000243038	0.0008		ACACCG	7.99e-05	1.84e-05	1.96119	0.0498568	0.0499
TTCAACGC	7.57e-06	0	3.66949	0.000243038	0.0008
CGAAGCG	2.22e-05	4.48e-06	3.65942	0.000252782	0.0008
ATTCCGG	3.21e-05	8.95e-06	3.65402	0.000258169	0.0008
CGGAAT	7.96e-05	3.73e-05	3.651	0.000261217	0.0008
TTTCGCCT	1.26e-05	1.12e-06	3.64693	0.00026539	0.0008
CGAGGAT	2.96e-05	7.83e-06	3.63406	0.000278993	0.0008
ACAACG	8.68e-05	4.23e-05	3.63146	0.000281825	0.0009
CGATGAT	2.47e-05	5.59e-06	3.63037	0.000283014	0.0009
TGGCGA	9.41e-05	4.73e-05	3.62384	0.000290256	0.0009
ATCCCG	9.89e-05	5.06e-05	3.62382	0.00029028	0.0009
TTCGACG	1.23e-05	1.12e-06	3.60822	0.000308305	0.0009
GAGCGA	0.000118178	6.46e-05	3.6028	0.000314812	0.0009
GAGAAC	0.000325591	0.000228192	3.60149	0.000316398	0.0009
CCGGCG	0.000159178	9.52e-05	3.58869	0.000332344	0.001
CAACGCGC	1.01e-05	5.62e-07	3.57874	0.000345255	0.001
CGATGAAC	1.01e-05	5.62e-07	3.57874	0.000345255	0.001
CTTCGACG	1.01e-05	5.62e-07	3.57874	0.000345255	0.001
ACGCGGAT	1.01e-05	5.62e-07	3.57874	0.000345255	0.001
TTTCGC	8.2e-05	3.95e-05	3.57865	0.000345378	0.001
TGGACAA	0.000103597	5.43e-05	3.56214	0.000367845	0.0011
AACCTG	0.000342474	0.00024322	3.56073	0.000369825	0.0011
ACGGAA	0.000110942	6.01e-05	3.53568	0.000406726	0.0012
TCTTCGG	3.95e-05	1.34e-05	3.50491	0.000456764	0.0013
TGGACTG	0.000101131	5.31e-05	3.50283	0.000460348	0.0013
AGACGC	0.000115766	6.4e-05	3.4994	0.000466299	0.0013
TCCGGAGA	2.52e-05	6.19e-06	3.49011	0.000482822	0.0014
TGGACAC	0.000113464	6.21e-05	3.48996	0.000483101	0.0014
CAAGATC	9.37e-05	4.81e-05	3.4876	0.000487377	0.0014
TTCGGAT	2.96e-05	8.39e-06	3.47448	0.000511847	0.0014
GATCGT	7.48e-05	3.56e-05	3.46655	0.00052718	0.0015
TGTGGAACC	1.55e-05	2.26e-06	3.46514	0.000529955	0.0015
ATCGCG	5.31e-05	2.17e-05	3.46494	0.000530354	0.0015
TTTCGCC	2.71e-05	7.27e-06	3.45104	0.000558421	0.0015
ACTTCGC	2.71e-05	7.27e-06	3.45104	0.000558421	0.0015
GCGTTC	9.16e-05	4.73e-05	3.45084	0.00055884	0.0015
GGACAT	0.000279768	0.000193685	3.44963	0.00056136	0.0015
TGAACG	8.68e-05	4.4e-05	3.44939	0.000561859	0.0015
GACGACT	2.22e-05	5.03e-06	3.44407	0.000573025	0.0016
GCGTCCT	4.19e-05	1.51e-05	3.44297	0.000575363	0.0016
TGTGGAC	9.87e-05	5.2e-05	3.44262	0.000576102	0.0016
ACAACGG	2.47e-05	6.15e-06	3.43896	0.000583962	0.0016
ATGGACA	0.000110997	6.1e-05	3.43133	0.000600637	0.0016
GGAAGCG	5.67e-05	2.41e-05	3.42405	0.000616946	0.0017
GCGGACGT	1.51e-05	2.25e-06	3.42267	0.000620093	0.0017
AAGGAC	0.000318356	0.000226523	3.41453	0.000638912	0.0017
GATTCG	5.79e-05	2.5e-05	3.41211	0.000644618	0.0017
ATTCCG	7.72e-05	3.78e-05	3.39479	0.000686804	0.0018
GTGAAGAC	3.79e-05	1.29e-05	3.39408	0.000688597	0.0018
ATCCTGC	0.000110997	6.15e-05	3.38199	0.000719636	0.0019
GGAAGAA	0.000234327	0.000157761	3.35722	0.000787295	0.0021
GGAACC	0.000260473	0.000179771	3.35553	0.000792141	0.0021
GACAAC	0.000209826	0.000138585	3.35477	0.00079432	0.0021
GAATCC	0.000250826	0.000171979	3.34905	0.00081088	0.0021
CGACCA	7.24e-05	3.51e-05	3.33758	0.00084512	0.0022
GACCGA	7.96e-05	4.01e-05	3.32861	0.000872804	0.0023
AACGGA	8.2e-05	4.17e-05	3.32832	0.000873719	0.0023
CTCCTG	0.0005933	0.000466403	3.32748	0.000876349	0.0023
GTGGACA	0.00010853	6.04e-05	3.32213	0.000893317	0.0023
TGACCGA	2.96e-05	8.95e-06	3.32187	0.000894165	0.0023
GTTCGA	6.27e-05	2.89e-05	3.29989	0.000967228	0.0025
CCGGAGA	5.18e-05	2.18e-05	3.29494	0.000984443	0.0025
TTCCGGAG	2.02e-05	4.5e-06	3.29314	0.000990757	0.0025
TCCTGCGC	2.27e-05	5.62e-06	3.29145	0.000996709	0.0025
AACGGCG	1.73e-05	3.36e-06	3.28413	0.00102299	0.0026
TGACGTG	3.45e-05	1.17e-05	3.27854	0.00104346	0.0026
TGGAACG	3.45e-05	1.17e-05	3.27854	0.00104346	0.0026
CGTGGAA	3.95e-05	1.45e-05	3.27347	0.00106236	0.0027
CGTTCG	3.62e-05	1.28e-05	3.27303	0.00106401	0.0027
GCGGAT	8.68e-05	4.56e-05	3.27259	0.00106568	0.0027
TCGTCGG	1.97e-05	4.48e-06	3.2471	0.00116588	0.0029
AAGAAGC	0.000143063	8.73e-05	3.24679	0.00116716	0.0029
GCGGGA	0.00020259	0.000134689	3.24618	0.00116967	0.0029
GCTGCGC	5.92e-05	2.69e-05	3.24512	0.00117401	0.0029
ACAACGGA	1.26e-05	1.69e-06	3.24451	0.00117653	0.0029
GACGTCGT	1.26e-05	1.69e-06	3.24451	0.00117653	0.0029
TCAAGACG	1.26e-05	1.69e-06	3.24451	0.00117653	0.0029
CTCCGC	0.000200178	0.000133019	3.23058	0.00123541	0.003
CGTGGAG	6.41e-05	3.02e-05	3.22865	0.00124374	0.003
CCGTGGA	4.19e-05	1.62e-05	3.22686	0.00125158	0.003
CCTGCGG	6.91e-05	3.36e-05	3.22148	0.0012753	0.0031
TACGAC	3.86e-05	1.45e-05	3.21211	0.00131763	0.0032
TTCGCGA	1.23e-05	1.68e-06	3.20681	0.00134218	0.0032
CGGCGA	7.24e-05	3.62e-05	3.20369	0.00135681	0.0033
GCGCGA	7.48e-05	3.78e-05	3.20268	0.00136157	0.0033
GCGGCG	0.000178472	0.000116322	3.18895	0.00142793	0.0034
CGAAGC	9.65e-05	5.34e-05	3.18566	0.00144424	0.0034
GAGGAT	0.000332827	0.000244333	3.1802	0.00147172	0.0035
CAAGAT	0.000349709	0.000258803	3.1773	0.00148651	0.0035
TCGCGA	4.82e-05	2.06e-05	3.16026	0.00157631	0.0037
CTTCGGA	3.45e-05	1.23e-05	3.15331	0.00161431	0.0038
CTCGGAA	3.45e-05	1.23e-05	3.15331	0.00161431	0.0038
TCGTCTG	3.45e-05	1.23e-05	3.15331	0.00161431	0.0038
CGTCGG	6.27e-05	3.01e-05	3.15096	0.00162733	0.0038
CAACGC	7.96e-05	4.17e-05	3.14338	0.0016701	0.0039
ACACCG	6.99e-05	3.51e-05	3.13863	0.00169737	0.0039
TCGGATG	2.71e-05	8.39e-06	3.12886	0.00175486	0.0041
CTTCCGGAG	1.03e-05	1.13e-06	3.10961	0.00187335	0.0043
CTCCGGAGA	1.03e-05	1.13e-06	3.10961	0.00187335	0.0043
GTGAAGACG	1.03e-05	1.13e-06	3.10961	0.00187335	0.0043
TGGACTGC	3.03e-05	1.01e-05	3.09039	0.00199891	0.0046
GTTCGC	6.03e-05	2.89e-05	3.08402	0.00204227	0.0047
GTGGACT	6.66e-05	3.3e-05	3.08365	0.00204479	0.0047
CGTGGACA	1.77e-05	3.94e-06	3.08045	0.0020669	0.0047
TGGACCT	8.88e-05	4.87e-05	3.08013	0.00206908	0.0047
GGAAGAAGA	4.13e-05	1.64e-05	3.07775	0.00208573	0.0047
CGGAACCG	1.01e-05	1.12e-06	3.07423	0.00211047	0.0047
TCTTCGCC	1.01e-05	1.12e-06	3.07423	0.00211047	0.0047
GGATTCGC	1.01e-05	1.12e-06	3.07423	0.00211047	0.0047
GACGACTG	1.01e-05	1.12e-06	3.07423	0.00211047	0.0047
GATGGACG	1.01e-05	1.12e-06	3.07423	0.00211047	0.0047
CATGGACG	1.01e-05	1.12e-06	3.07423	0.00211047	0.0047
AACGCGCG	1.01e-05	1.12e-06	3.07423	0.00211047	0.0047
GCGGATG	3.95e-05	1.57e-05	3.05462	0.00225349	0.005
ATCGCGACGG	5.29e-06	0	3.05239	0.00227027	0.005
GCCGTCGTCG	5.29e-06	0	3.05239	0.00227027	0.005
TCGCGCGACG	5.29e-06	0	3.05239	0.00227027	0.005
ACAACGCGCG	5.29e-06	0	3.05239	0.00227027	0.005
TGAAGACGAA	5.29e-06	0	3.05239	0.00227027	0.005
GAACTG	0.000332827	0.000247672	3.04441	0.00233136	0.0051
CGATCG	2.41e-05	7.24e-06	3.03842	0.00237824	0.0052
CAACGCG	1.73e-05	3.92e-06	3.03738	0.00238643	0.0052
GACGTCG	1.73e-05	3.92e-06	3.03738	0.00238643	0.0052
CCGTCGT	1.73e-05	3.92e-06	3.03738	0.00238643	0.0052
CTCGGAT	2.96e-05	1.01e-05	3.03533	0.0024027	0.0052
TCTACGG	1.97e-05	5.03e-06	3.03464	0.00240819	0.0052
CTCGTCG	1.97e-05	5.03e-06	3.03464	0.00240819	0.0052
CAAGACG	3.45e-05	1.29e-05	3.03211	0.00242849	0.0052
GGACCT	0.00025565	0.000182554	3.02874	0.00245578	0.0052
TGAAGCT	0.000128263	7.89e-05	3.02616	0.00247678	0.0052
GACCTG	0.000299062	0.000219287	3.02567	0.0024808	0.0052
CGCGCGACG	5.17e-06	0	3.02372	0.0024969	0.0052
ACAACGCGC	5.17e-06	0	3.02372	0.0024969	0.0052
GACAACGGA	5.17e-06	0	3.02372	0.0024969	0.0052
ACGGACCGG	5.17e-06	0	3.02372	0.0024969	0.0052
TTCGACCGG	5.17e-06	0	3.02372	0.0024969	0.0052
ATCGACGGC	5.17e-06	0	3.02372	0.0024969	0.0052
TCGCGCGAC	5.17e-06	0	3.02372	0.0024969	0.0052
GGATTCGCC	5.17e-06	0	3.02372	0.0024969	0.0052
CGGAAGAAT	5.17e-06	0	3.02372	0.0024969	0.0052
CCGTCGTCG	5.17e-06	0	3.02372	0.0024969	0.0052
ATCGCGACG	5.17e-06	0	3.02372	0.0024969	0.0052
CAGACGAAC	5.17e-06	0	3.02372	0.0024969	0.0052
CTTCGACGG	5.17e-06	0	3.02372	0.0024969	0.0052
CTCGAC	6.03e-05	2.95e-05	3.00979	0.00261429	0.0054
ACGACT	6.51e-05	3.28e-05	3.00453	0.00265994	0.0055
GACGCT	8.92e-05	5.01e-05	2.9982	0.00271578	0.0055
CGACGAAC	5.05e-06	0	2.99612	0.00273436	0.0055
CTCGTCGA	5.05e-06	0	2.99612	0.00273436	0.0055
GATCGTCG	5.05e-06	0	2.99612	0.00273436	0.0055
ACAACGCG	5.05e-06	0	2.99612	0.00273436	0.0055
TCCGACGG	5.05e-06	0	2.99612	0.00273436	0.0055
GACGTTCG	5.05e-06	0	2.99612	0.00273436	0.0055
TCGTCGTC	5.05e-06	0	2.99612	0.00273436	0.0055
GAACGTCG	5.05e-06	0	2.99612	0.00273436	0.0055
ATCGACCA	5.05e-06	0	2.99612	0.00273436	0.0055
ATCGTCGT	5.05e-06	0	2.99612	0.00273436	0.0055
TTCGACGG	5.05e-06	0	2.99612	0.00273436	0.0055
GACGTTC	2.71e-05	8.95e-06	2.97872	0.00289456	0.0058
ACTGCG	0.000106119	6.29e-05	2.97776	0.00290366	0.0058
GCAAGATC	2.52e-05	7.87e-06	2.97565	0.00292368	0.0058
TGATGACGA	7.75e-06	5.65e-07	2.97328	0.00294632	0.0058
GGCGACGGG	7.75e-06	5.65e-07	2.97328	0.00294632	0.0058
CGGAAGAAC	7.75e-06	5.65e-07	2.97328	0.00294632	0.0058
ACGCGGATG	7.75e-06	5.65e-07	2.97328	0.00294632	0.0058
CCTCCGGAA	7.75e-06	5.65e-07	2.97328	0.00294632	0.0058
GATCCG	8.2e-05	4.51e-05	2.97155	0.002963	0.0058
GACGCC	0.000120589	7.4e-05	2.97121	0.00296626	0.0058
GACTTCG	3.21e-05	1.17e-05	2.96629	0.00301417	0.0059
GAAGGAT	0.000110997	6.66e-05	2.95318	0.00314518	0.0061
GACGCCG	3.95e-05	1.62e-05	2.94949	0.00318297	0.0062
CGACGC	5.55e-05	2.67e-05	2.94562	0.00322305	0.0062
TTCGCGAC	7.57e-06	5.62e-07	2.94186	0.00326245	0.0062
AGCGACCA	7.57e-06	5.62e-07	2.94186	0.00326245	0.0062
ATCCGGCG	7.57e-06	5.62e-07	2.94186	0.00326245	0.0062
ATCGACGG	7.57e-06	5.62e-07	2.94186	0.00326245	0.0062
GATCGACC	7.57e-06	5.62e-07	2.94186	0.00326245	0.0062
CAACGG	6.99e-05	3.67e-05	2.94082	0.00327346	0.0063
GAAGAAA	0.000337925	0.000253984	2.93977	0.00328458	0.0063
CGGCCG	0.000156766	0.000102965	2.93711	0.00331286	0.0063
TGGACCTG	3.79e-05	1.52e-05	2.93708	0.00331319	0.0063
GACTGC	0.000224296	0.000158621	2.91583	0.00354744	0.0067
GGAGTC	0.000250826	0.000180884	2.91489	0.00355811	0.0067
CGTTCGA	7.4e-06	5.59e-07	2.91156	0.00359631	0.0068
GGAACCTG	4.04e-05	1.69e-05	2.91006	0.00361355	0.0068
GTGAAGC	8.63e-05	4.87e-05	2.90262	0.00370057	0.0069
GATGACGC	1.26e-05	2.25e-06	2.90162	0.00371243	0.0069
CCGTGGAC	1.26e-05	2.25e-06	2.90162	0.00371243	0.0069
GACCGG	8.92e-05	5.12e-05	2.89028	0.00384903	0.0072
GGAATC	0.000246002	0.000177545	2.88001	0.0039766	0.0074
CAACGGA	2.22e-05	6.71e-06	2.87682	0.00401706	0.0074
CTGACGA	2.22e-05	6.71e-06	2.87682	0.00401706	0.0074
TCAACG	6.75e-05	3.56e-05	2.87152	0.00408508	0.0076
TCTACG	5.55e-05	2.73e-05	2.86848	0.00412447	0.0076
ATCGACC	1.23e-05	2.24e-06	2.86466	0.00417458	0.0077
ATCGCGA	1.23e-05	2.24e-06	2.86466	0.00417458	0.0077
AACAACG	3.21e-05	1.23e-05	2.84311	0.0044676	0.0082
TCCGGCG	3.21e-05	1.23e-05	2.84311	0.0044676	0.0082
TTGACGG	1.97e-05	5.59e-06	2.83689	0.00455547	0.0083
ACGTCCA	2.71e-05	9.51e-06	2.83504	0.00458194	0.0083
ACTCCGA	2.71e-05	9.51e-06	2.83504	0.00458194	0.0083
TGCGGAC	2.71e-05	9.51e-06	2.83504	0.00458194	0.0083
GGACGC	0.000123001	7.79e-05	2.81563	0.00486813	0.0088
AACGCGC	1.48e-05	3.36e-06	2.81207	0.0049224	0.0089
TCCGTCG	1.73e-05	4.48e-06	2.81143	0.00493225	0.0089
ATTCGC	4.82e-05	2.28e-05	2.80886	0.0049718	0.009
TTCTTCG	3.45e-05	1.4e-05	2.80082	0.00509724	0.0092
TGGACAT	0.00010853	6.66e-05	2.79775	0.00514597	0.0092
TCTCCGC	4.93e-05	2.35e-05	2.79323	0.00521845	0.0093
ATCCGGC	2.47e-05	8.39e-06	2.77086	0.00559077	0.01
ATCCGGA	2.96e-05	1.12e-05	2.77057	0.00559578	0.01
CCGGCGA	2.96e-05	1.12e-05	2.77057	0.00559578	0.01
AGACCG	8.44e-05	4.9e-05	2.75779	0.00581942	0.0103
GGAAGCC	0.000135663	8.84e-05	2.75749	0.00582475	0.0103
CATGGACC	2.78e-05	1.01e-05	2.74981	0.00596295	0.0105
GACCGT	6.75e-05	3.67e-05	2.74171	0.00611208	0.0108
TCGTTC	6.27e-05	3.34e-05	2.72825	0.00636715	0.0112
CATGGACA	3.79e-05	1.63e-05	2.72723	0.00638678	0.0112
CGGGAC	0.000127825	8.29e-05	2.72664	0.00639835	0.0112
GGACAAC	5.92e-05	3.08e-05	2.72295	0.00647028	0.0113
GACGCA	8.68e-05	5.12e-05	2.71754	0.00657685	0.0115
CGGCGC	0.000154354	0.000104635	2.7035	0.00686127	0.0119
ACGTCC	8.44e-05	4.95e-05	2.7035	0.00686128	0.0119
CGGACG	7.24e-05	4.06e-05	2.69808	0.00697401	0.0121
AGCGACC	2.71e-05	1.01e-05	2.6973	0.00699043	0.0121
TCGCGCG	2.71e-05	1.01e-05	2.6973	0.00699043	0.0121
CTTCCGGA	2.02e-05	6.19e-06	2.69713	0.00699402	0.0121
CAACGGAA	1.01e-05	1.69e-06	2.66778	0.00763546	0.0132
CCGACG	6.03e-05	3.23e-05	2.65408	0.00795254	0.0137
ATCCGGAA	1.77e-05	5.06e-06	2.64549	0.00815732	0.014
CTCGACC	2.96e-05	1.17e-05	2.64537	0.0081602	0.014
TTGACG	5.55e-05	2.89e-05	2.64412	0.00819046	0.014
GCGACG	5.06e-05	2.56e-05	2.64101	0.00826584	0.0141
GGAACCT	7.89e-05	4.59e-05	2.63575	0.00839504	0.0142
TCGTCGA	9.87e-06	1.68e-06	2.63457	0.0084243	0.0142
CGACGTT	9.87e-06	1.68e-06	2.63457	0.0084243	0.0142
CGACGAA	9.87e-06	1.68e-06	2.63457	0.0084243	0.0142
TTCGCCG	9.87e-06	1.68e-06	2.63457	0.0084243	0.0142
GACGGA	0.000103707	6.51e-05	2.63322	0.00845801	0.0143
ACGGACC	2.47e-05	8.95e-06	2.62366	0.00869912	0.0146
GACAACG	2.47e-05	8.95e-06	2.62366	0.00869912	0.0146
GACTCG	7.96e-05	4.68e-05	2.62035	0.00878392	0.0147
TCCGTC	0.000101295	6.34e-05	2.61548	0.0089103	0.0149
CCTCCGAC	1.51e-05	3.94e-06	2.60914	0.00907698	0.0151
TCTCCGTC	1.51e-05	3.94e-06	2.60914	0.00907698	0.0151
TCTGCGA	3.21e-05	1.34e-05	2.60861	0.00909101	0.0151
CTCGTCGG	1.26e-05	2.81e-06	2.60345	0.00922905	0.0152
GGACGTTC	1.26e-05	2.81e-06	2.60345	0.00922905	0.0152
ACTTCGGC	1.26e-05	2.81e-06	2.60345	0.00922905	0.0152
CTCGGACC	1.26e-05	2.81e-06	2.60345	0.00922905	0.0152
AGCGACG	1.73e-05	5.03e-06	2.60309	0.00923872	0.0152
GGACCTG	0.000106064	6.71e-05	2.59597	0.00943232	0.0155
GGAGACG	6.17e-05	3.36e-05	2.59456	0.00947116	0.0156
AGAGGA	0.000547476	0.000450819	2.5913	0.00956138	0.0157
CTACGG	6.03e-05	3.28e-05	2.58582	0.00971481	0.0159
AATCGA	5.79e-05	3.12e-05	2.57806	0.00993567	0.0162
GGAACG	8.92e-05	5.45e-05	2.57724	0.00995914	0.0162
TCGACCA	1.48e-05	3.92e-06	2.56966	0.0101797	0.0165
CGTCGTC	1.48e-05	3.92e-06	2.56966	0.0101797	0.0165
TCGGCGA	1.48e-05	3.92e-06	2.56966	0.0101797	0.0165
TCGTAC	4.34e-05	2.11e-05	2.5678	0.0102348	0.0166
GTTCGAC	1.23e-05	2.8e-06	2.56705	0.0102567	0.0166
TGCGGAT	2.71e-05	1.06e-05	2.56501	0.0103171	0.0166
ATCCGGG	2.71e-05	1.06e-05	2.56501	0.0103171	0.0166
CGCGAG	7.96e-05	4.73e-05	2.565	0.0103176	0.0166
CCCGGA	0.000173649	0.000123001	2.55403	0.0106485	0.0171
ACTGCGA	2.22e-05	7.83e-06	2.55029	0.0107633	0.0172
TCTCGC	0.000115766	7.57e-05	2.54994	0.010774	0.0172
GGCGTC	0.000103707	6.62e-05	2.54143	0.0110401	0.0176
CTTCGCC	2.96e-05	1.23e-05	2.5245	0.0115863	0.0184
AGACGTT	2.96e-05	1.23e-05	2.5245	0.0115863	0.0184
AACGTC	7.24e-05	4.23e-05	2.51965	0.0117472	0.0186
CGTCGA	2.65e-05	1.06e-05	2.51425	0.0119286	0.0189
GGAAGAAGATG	8.14e-06	1.14e-06	2.51365	0.0119489	0.0189
ATGGACT	7.65e-05	4.53e-05	2.50577	0.0122186	0.0193
AACGGAA	3.21e-05	1.4e-05	2.4968	0.0125318	0.0197
GCGGAC	9.16e-05	5.73e-05	2.49485	0.0126012	0.0198
CAAGAC	0.000287003	0.000221514	2.48627	0.0129091	0.0203
TGACCGG	2.47e-05	9.51e-06	2.48296	0.0130295	0.0203
TGACCGT	2.47e-05	9.51e-06	2.48296	0.0130295	0.0203
GAGCGAC	2.47e-05	9.51e-06	2.48296	0.0130295	0.0203
GGAACCG	3.45e-05	1.57e-05	2.47848	0.0131942	0.0204
CGAGGAC	3.45e-05	1.57e-05	2.47848	0.0131942	0.0204
GCGCGAC	1.97e-05	6.71e-06	2.47833	0.0131998	0.0204
CCGGAAT	1.97e-05	6.71e-06	2.47833	0.0131998	0.0204
TGATCGA	1.97e-05	6.71e-06	2.47833	0.0131998	0.0204
ATGAAC	0.000299062	0.000232645	2.46266	0.0137911	0.0213
GAACCG	7.24e-05	4.29e-05	2.46141	0.0138393	0.0213
ATCCTGCGC	7.75e-06	1.13e-06	2.45022	0.0142768	0.0219
CCGTGGACA	7.75e-06	1.13e-06	2.45022	0.0142768	0.0219
GGCGCCGTC	7.75e-06	1.13e-06	2.45022	0.0142768	0.0219
GTGGACACG	7.75e-06	1.13e-06	2.45022	0.0142768	0.0219
CCGTGGAG	2.27e-05	8.44e-06	2.44685	0.0144113	0.022
TTCGTC	6.99e-05	4.12e-05	2.44563	0.0144599	0.022
GGACAA	0.000272532	0.000209826	2.44531	0.0144726	0.022
GCAAGA	0.000299062	0.000233201	2.43977	0.0146965	0.0223
AACCCG	8.44e-05	5.23e-05	2.43911	0.0147234	0.0223
CGAAGAC	2.71e-05	1.12e-05	2.43777	0.0147782	0.0223
TCGTCCT	2.71e-05	1.12e-05	2.43777	0.0147782	0.0223
GAGAGC	0.000318356	0.000250455	2.42965	0.0151132	0.0228
GACAACGG	7.57e-06	1.12e-06	2.42019	0.0155124	0.0231
TCAACGCG	7.57e-06	1.12e-06	2.42019	0.0155124	0.0231
TCGCGACG	7.57e-06	1.12e-06	2.42019	0.0155124	0.0231
CGTGGACT	7.57e-06	1.12e-06	2.42019	0.0155124	0.0231
TCTCCGAC	7.57e-06	1.12e-06	2.42019	0.0155124	0.0231
ACTCCGAC	7.57e-06	1.12e-06	2.42019	0.0155124	0.0231
AGACGAAC	7.57e-06	1.12e-06	2.42019	0.0155124	0.0231
CCGGAATC	7.57e-06	1.12e-06	2.42019	0.0155124	0.0231
GCTGACGA	7.57e-06	1.12e-06	2.42019	0.0155124	0.0231
GGAAGAAGAT	1.32e-05	3.41e-06	2.4157	0.0157051	0.0233
GGAGTCC	7.89e-05	4.81e-05	2.41533	0.0157211	0.0233
CCTCCGG	7.15e-05	4.25e-05	2.41048	0.0159314	0.0235
GCGGAA	9.89e-05	6.4e-05	2.41034	0.0159376	0.0235
TCGTCAA	1.73e-05	5.59e-06	2.40986	0.0159584	0.0235
CGGAAC	7.24e-05	4.34e-05	2.40376	0.0162274	0.0239
CGAGCG	7.96e-05	4.9e-05	2.40199	0.0163062	0.024
CGACGGC	2.22e-05	8.39e-06	2.39938	0.0164228	0.024
TCAACGC	2.22e-05	8.39e-06	2.39938	0.0164228	0.024
CTGACG	9.16e-05	5.84e-05	2.39699	0.0165302	0.0242
CGGAGACG	1.51e-05	4.5e-06	2.38808	0.0169366	0.0245
TCCGGAGC	1.51e-05	4.5e-06	2.38808	0.0169366	0.0245
GACTGCGC	1.51e-05	4.5e-06	2.38808	0.0169366	0.0245
AAGAAGCG	1.51e-05	4.5e-06	2.38808	0.0169366	0.0245
TGGACACG	1.51e-05	4.5e-06	2.38808	0.0169366	0.0245
AGAAGACG	1.51e-05	4.5e-06	2.38808	0.0169366	0.0245
TACGCG	2.65e-05	1.11e-05	2.38709	0.0169825	0.0245
TCGCCT	0.000106119	7.01e-05	2.38266	0.0171882	0.0248
GACCCG	0.000115766	7.79e-05	2.38252	0.0171944	0.0248
CAAGGA	0.000376239	0.000303329	2.37722	0.0174435	0.025
CAAGAAGCT	1.29e-05	3.39e-06	2.37718	0.0174454	0.025
TGAAGCG	3.7e-05	1.79e-05	2.37137	0.0177225	0.0254
TCGCGG	6.75e-05	4.01e-05	2.36995	0.0177905	0.0255
AACGGC	7.48e-05	4.56e-05	2.36504	0.0180279	0.0257
GTGGACAAC	1.03e-05	2.26e-06	2.36228	0.0181628	0.0259
GATGGACAA	1.03e-05	2.26e-06	2.36228	0.0181628	0.0259
CCCGGAA	5.43e-05	3.02e-05	2.34906	0.0188207	0.0267
TCGATCC	1.48e-05	4.48e-06	2.34891	0.0188285	0.0267
CGCGAC	5.31e-05	2.95e-05	2.34827	0.0188608	0.0267
GCGATCC	2.47e-05	1.01e-05	2.34822	0.0188635	0.0267
GCGCGCGA	1.26e-05	3.37e-06	2.33998	0.019285	0.0272
TCTTCGGA	1.26e-05	3.37e-06	2.33998	0.019285	0.0272
GATGGACA	3.53e-05	1.69e-05	2.33668	0.0194557	0.0274
GAGTCC	0.000233944	0.000178658	2.33419	0.0195856	0.0275
GGAAGAC	0.000106064	7.05e-05	2.32967	0.0198237	0.0277
GACTTCGC	1.01e-05	2.25e-06	2.3286	0.0198805	0.0277
GCGGCGAC	1.01e-05	2.25e-06	2.3286	0.0198805	0.0277
CCGAAGAC	1.01e-05	2.25e-06	2.3286	0.0198805	0.0277
TGACGCGC	1.01e-05	2.25e-06	2.3286	0.0198805	0.0277
TCTCCGGA	1.01e-05	2.25e-06	2.3286	0.0198805	0.0277
ACTCCG	9.41e-05	6.12e-05	2.322	0.0202329	0.0281
GAGACG	0.000142296	0.000100739	2.31544	0.0205888	0.0285
TGACGAA	1.97e-05	7.27e-06	2.31468	0.0206303	0.0285
AGACGCG	1.97e-05	7.27e-06	2.31468	0.0206303	0.0285
CGTCGC	4.34e-05	2.28e-05	2.31404	0.0206656	0.0285
CGCCGT	5.79e-05	3.34e-05	2.30627	0.0210955	0.0291
AATCGAC	1.23e-05	3.36e-06	2.304	0.0212227	0.0291
TCGACCG	1.23e-05	3.36e-06	2.304	0.0212227	0.0291
GCGTCGT	1.23e-05	3.36e-06	2.304	0.0212227	0.0291
ACCGGG	9.16e-05	5.96e-05	2.30062	0.0214134	0.0293
GTGGACC	5.67e-05	3.24e-05	2.29706	0.0216155	0.0296
ACGTTCG	9.87e-06	2.24e-06	2.29604	0.0216735	0.0296
TCGAACG	9.87e-06	2.24e-06	2.29604	0.0216735	0.0296
CCTGCGA	3.21e-05	1.51e-05	2.28298	0.0224314	0.0305
CTCGGAC	3.21e-05	1.51e-05	2.28298	0.0224314	0.0305
CCTCCGGA	1.77e-05	6.19e-06	2.27168	0.0231058	0.0314
AACGAC	6.03e-05	3.56e-05	2.25753	0.0239751	0.0325
TCGGAAT	2.22e-05	8.95e-06	2.25566	0.0240921	0.0326
ATGACGC	2.22e-05	8.95e-06	2.25566	0.0240921	0.0326
CGTCTG	0.000106119	7.18e-05	2.25234	0.024301	0.0328
TGTGGACT	2.78e-05	1.24e-05	2.24911	0.0245058	0.033
TCGCGC	7.24e-05	4.51e-05	2.23426	0.0254657	0.0343
CGACCG	4.34e-05	2.34e-05	2.23266	0.0255717	0.0343
GAAGAAT	0.000143063	0.000102377	2.2312	0.025668	0.0344
CCGTGGACAT	5.29e-06	5.68e-07	2.22477	0.0260966	0.0349
AGAAGAC	0.00012333	8.62e-05	2.21593	0.0266966	0.0352
ACGCCG	6.27e-05	3.78e-05	2.21319	0.0268849	0.0352
GGAGAC	0.00032318	0.000260473	2.2062	0.0273699	0.0352
CCTGCGGA	2.02e-05	7.87e-06	2.2046	0.0274825	0.0352
ATCGCGACGGAC	2.78e-06	0	2.2014	0.0277078	0.0352
TCCTGCGGACGT	2.78e-06	0	2.2014	0.0277078	0.0352
CCTGCGGACCTG	2.78e-06	0	2.2014	0.0277078	0.0352
CGTGGACAT	5.17e-06	5.65e-07	2.19882	0.0278904	0.0352
GAAGAAGCG	5.17e-06	5.65e-07	2.19882	0.0278904	0.0352
TTTCCGGAG	5.17e-06	5.65e-07	2.19882	0.0278904	0.0352
ACTTCGGAA	5.17e-06	5.65e-07	2.19882	0.0278904	0.0352
GCCGTCGTC	5.17e-06	5.65e-07	2.19882	0.0278904	0.0352
TGCGGACGT	5.17e-06	5.65e-07	2.19882	0.0278904	0.0352
AAGAAGACG	5.17e-06	5.65e-07	2.19882	0.0278904	0.0352
TCTCCGGAG	5.17e-06	5.65e-07	2.19882	0.0278904	0.0352
GCGCGACCA	5.17e-06	5.65e-07	2.19882	0.0278904	0.0352
TGCGGACCT	5.17e-06	5.65e-07	2.19882	0.0278904	0.0352
CTCGGACCT	5.17e-06	5.65e-07	2.19882	0.0278904	0.0352
TCTTCGGAA	5.17e-06	5.65e-07	2.19882	0.0278904	0.0352
TCAAGACGA	5.17e-06	5.65e-07	2.19882	0.0278904	0.0352
TCAACGCGC	5.17e-06	5.65e-07	2.19882	0.0278904	0.0352
AGAGACCGT	5.17e-06	5.65e-07	2.19882	0.0278904	0.0352
TCTCCGGAA	5.17e-06	5.65e-07	2.19882	0.0278904	0.0352
TGACGTT	3.21e-05	1.57e-05	2.18059	0.0292135	0.0352
TTCGCGACGGC	2.71e-06	0	2.17945	0.0292983	0.0352
TGAAGACGAAC	2.71e-06	0	2.17945	0.0292983	0.0352
GATCCGGAGCC	2.71e-06	0	2.17945	0.0292983	0.0352
GGCGGACGCGC	2.71e-06	0	2.17945	0.0292983	0.0352
CCGTGGACAAC	2.71e-06	0	2.17945	0.0292983	0.0352
CGGAAGAAGCC	2.71e-06	0	2.17945	0.0292983	0.0352
AACAACGCGCG	2.71e-06	0	2.17945	0.0292983	0.0352
ATCGCGACGGA	2.71e-06	0	2.17945	0.0292983	0.0352
CCGGCGACGGG	2.71e-06	0	2.17945	0.0292983	0.0352
TCCTGCGGACG	2.71e-06	0	2.17945	0.0292983	0.0352
CTGCGGACCTG	2.71e-06	0	2.17945	0.0292983	0.0352
CCTGCGGACGT	2.71e-06	0	2.17945	0.0292983	0.0352
GAAGAAGACGA	2.71e-06	0	2.17945	0.0292983	0.0352
CCTGCGGACCT	2.71e-06	0	2.17945	0.0292983	0.0352
TCGCGACGGAC	2.71e-06	0	2.17945	0.0292983	0.0352
GAGCGACG	5.05e-06	5.62e-07	2.17381	0.0297197	0.0352
CGACGGAC	5.05e-06	5.62e-07	2.17381	0.0297197	0.0352
ACGTCGTC	5.05e-06	5.62e-07	2.17381	0.0297197	0.0352
CGCTGACG	5.05e-06	5.62e-07	2.17381	0.0297197	0.0352
GCCGTCGT	5.05e-06	5.62e-07	2.17381	0.0297197	0.0352
GTTCGCCG	5.05e-06	5.62e-07	2.17381	0.0297197	0.0352
CGGCGGAT	5.05e-06	5.62e-07	2.17381	0.0297197	0.0352
TCGAGCGA	5.05e-06	5.62e-07	2.17381	0.0297197	0.0352
TCGACCGT	5.05e-06	5.62e-07	2.17381	0.0297197	0.0352
ATCGTCGG	5.05e-06	5.62e-07	2.17381	0.0297197	0.0352
ATCGTCGA	5.05e-06	5.62e-07	2.17381	0.0297197	0.0352
CGTCGTCG	5.05e-06	5.62e-07	2.17381	0.0297197	0.0352
CTCGCCGT	5.05e-06	5.62e-07	2.17381	0.0297197	0.0352
CGTTCGCG	5.05e-06	5.62e-07	2.17381	0.0297197	0.0352
TCGGACC	1.97e-05	7.83e-06	2.15993	0.0307782	0.0352
ATCGTCGTCT	2.65e-06	0	2.15836	0.0308995	0.0352
AAGAGACCGT	2.65e-06	0	2.15836	0.0308995	0.0352
TGTGGAACCT	2.65e-06	0	2.15836	0.0308995	0.0352
AAGAAGACGA	2.65e-06	0	2.15836	0.0308995	0.0352
GTGAAGACGA	2.65e-06	0	2.15836	0.0308995	0.0352
AACAACGCGC	2.65e-06	0	2.15836	0.0308995	0.0352
GATCCGGAGC	2.65e-06	0	2.15836	0.0308995	0.0352
TGGACTGCGC	2.65e-06	0	2.15836	0.0308995	0.0352
ACGGACCGGG	2.65e-06	0	2.15836	0.0308995	0.0352
GCGGACGCGC	2.65e-06	0	2.15836	0.0308995	0.0352
CTGCGGACGT	2.65e-06	0	2.15836	0.0308995	0.0352
GAGCGACGGG	2.65e-06	0	2.15836	0.0308995	0.0352
CGGAGACGAA	2.65e-06	0	2.15836	0.0308995	0.0352
CCTCGGACGT	2.65e-06	0	2.15836	0.0308995	0.0352
CTCGACGGAT	2.65e-06	0	2.15836	0.0308995	0.0352
CGCGACGGAC	2.65e-06	0	2.15836	0.0308995	0.0352
ATTCCGGAGC	2.65e-06	0	2.15836	0.0308995	0.0352
TGCGGACCTG	2.65e-06	0	2.15836	0.0308995	0.0352
AATCGACCGT	2.65e-06	0	2.15836	0.0308995	0.0352
ATCCGGAGCC	2.65e-06	0	2.15836	0.0308995	0.0352
CCGTGGACAA	2.65e-06	0	2.15836	0.0308995	0.0352
AAGAACGTCG	2.65e-06	0	2.15836	0.0308995	0.0352
CATGGACAAC	2.65e-06	0	2.15836	0.0308995	0.0352
CTTCCGGAGA	2.65e-06	0	2.15836	0.0308995	0.0352
CTTCGACGGC	2.65e-06	0	2.15836	0.0308995	0.0352
TCAACGCGCG	2.65e-06	0	2.15836	0.0308995	0.0352
TTCGCGACGG	2.65e-06	0	2.15836	0.0308995	0.0352
CGGAAGAAGC	2.65e-06	0	2.15836	0.0308995	0.0352
CTCGGACCTG	2.65e-06	0	2.15836	0.0308995	0.0352
TTTCCGGAGC	2.65e-06	0	2.15836	0.0308995	0.0352
TTTCCGGAGA	2.65e-06	0	2.15836	0.0308995	0.0352
ATGGACATCG	2.65e-06	0	2.15836	0.0308995	0.0352
CGGCGGACGT	2.65e-06	0	2.15836	0.0308995	0.0352
TCTCCGGAGA	2.65e-06	0	2.15836	0.0308995	0.0352
TCTCCGGAGC	2.65e-06	0	2.15836	0.0308995	0.0352
CGTGGACAAC	2.65e-06	0	2.15836	0.0308995	0.0352
GGCGGACGCG	2.65e-06	0	2.15836	0.0308995	0.0352
TCCTGCGGAC	2.65e-06	0	2.15836	0.0308995	0.0352
CTGCGGACCT	2.65e-06	0	2.15836	0.0308995	0.0352
CCGGCGACCA	2.65e-06	0	2.15836	0.0308995	0.0352
TCGCGACGGA	2.65e-06	0	2.15836	0.0308995	0.0352
TCGCGACGGC	2.65e-06	0	2.15836	0.0308995	0.0352
CCTGCGGACC	2.65e-06	0	2.15836	0.0308995	0.0352
TCGCAC	6.27e-05	3.84e-05	2.15222	0.0313801	0.0352
GGAAGAAGC	1.29e-05	3.96e-06	2.14096	0.0322769	0.0352
GTGACG	7.96e-05	5.18e-05	2.13986	0.0323658	0.0352
GGACGTTCG	2.58e-06	0	2.13809	0.0325094	0.0352
ATCCGGAAT	2.58e-06	0	2.13809	0.0325094	0.0352
GATCGACCA	2.58e-06	0	2.13809	0.0325094	0.0352
ATGACGGCG	2.58e-06	0	2.13809	0.0325094	0.0352
TCTCCGACG	2.58e-06	0	2.13809	0.0325094	0.0352
GTCGCGACC	2.58e-06	0	2.13809	0.0325094	0.0352
ATCCGGAGC	2.58e-06	0	2.13809	0.0325094	0.0352
GGAGACCGT	2.58e-06	0	2.13809	0.0325094	0.0352
ATCGACCGT	2.58e-06	0	2.13809	0.0325094	0.0352
TGCGGACCG	2.58e-06	0	2.13809	0.0325094	0.0352
TTCGACGGC	2.58e-06	0	2.13809	0.0325094	0.0352
AGAACGTCG	2.58e-06	0	2.13809	0.0325094	0.0352
CGAACGTCG	2.58e-06	0	2.13809	0.0325094	0.0352
AACAACGGC	2.58e-06	0	2.13809	0.0325094	0.0352
CGGCGGATG	2.58e-06	0	2.13809	0.0325094	0.0352
TTCGCGACG	2.58e-06	0	2.13809	0.0325094	0.0352
TTCGCGACC	2.58e-06	0	2.13809	0.0325094	0.0352
GATCCGGAG	2.58e-06	0	2.13809	0.0325094	0.0352
AATCCGGCG	2.58e-06	0	2.13809	0.0325094	0.0352
CGTGGAACG	2.58e-06	0	2.13809	0.0325094	0.0352
CGCTGACGG	2.58e-06	0	2.13809	0.0325094	0.0352
CGCTGACGA	2.58e-06	0	2.13809	0.0325094	0.0352
GTCGACCGT	2.58e-06	0	2.13809	0.0325094	0.0352
CGCGACGGA	2.58e-06	0	2.13809	0.0325094	0.0352
TCTCCGCGA	2.58e-06	0	2.13809	0.0325094	0.0352
CTGCGGACC	2.58e-06	0	2.13809	0.0325094	0.0352
AATCGACCG	2.58e-06	0	2.13809	0.0325094	0.0352
GATCGTCGG	2.58e-06	0	2.13809	0.0325094	0.0352
GACGTCGTC	2.58e-06	0	2.13809	0.0325094	0.0352
CTTCGGCGA	2.58e-06	0	2.13809	0.0325094	0.0352
CCGTGGACT	2.58e-06	0	2.13809	0.0325094	0.0352
TCGACGGAT	2.58e-06	0	2.13809	0.0325094	0.0352
CTCGGACGT	2.58e-06	0	2.13809	0.0325094	0.0352
AACAACGCG	2.58e-06	0	2.13809	0.0325094	0.0352
AGCGACCGT	2.58e-06	0	2.13809	0.0325094	0.0352
ATCGTCGTC	2.58e-06	0	2.13809	0.0325094	0.0352
GAGCGACGG	2.58e-06	0	2.13809	0.0325094	0.0352
CGATGAACG	2.58e-06	0	2.13809	0.0325094	0.0352
CGACGTTCG	2.58e-06	0	2.13809	0.0325094	0.0352
CAACGGAAT	2.58e-06	0	2.13809	0.0325094	0.0352
CTCGACGGA	2.58e-06	0	2.13809	0.0325094	0.0352
TCCGACGGG	2.58e-06	0	2.13809	0.0325094	0.0352
TCCGACGGC	2.58e-06	0	2.13809	0.0325094	0.0352
CGACTGCGC	2.58e-06	0	2.13809	0.0325094	0.0352
ACGGACGCG	2.58e-06	0	2.13809	0.0325094	0.0352
TCGTCGTCT	2.58e-06	0	2.13809	0.0325094	0.0352
CGATGACGA	2.58e-06	0	2.13809	0.0325094	0.0352
CGATGACGC	2.58e-06	0	2.13809	0.0325094	0.0352
TCGTTCGCG	2.58e-06	0	2.13809	0.0325094	0.0352
TGACGAACG	2.58e-06	0	2.13809	0.0325094	0.0352
CCGGAATCC	2.58e-06	0	2.13809	0.0325094	0.0352
TCGCCGTCG	2.58e-06	0	2.13809	0.0325094	0.0352
GAATCCGGC	2.58e-06	0	2.13809	0.0325094	0.0352
GTGGAACGT	2.58e-06	0	2.13809	0.0325094	0.0352
GCGACGGAC	2.58e-06	0	2.13809	0.0325094	0.0352
CGCGACGGC	2.58e-06	0	2.13809	0.0325094	0.0352
ACAAGA	0.000373827	0.000308338	2.12319	0.0337379	0.0362
TCGACGGA	2.52e-06	0	2.11858	0.0341261	0.0362
TCGGACGT	2.52e-06	0	2.11858	0.0341261	0.0362
TTCGGCGA	2.52e-06	0	2.11858	0.0341261	0.0362
CGTGACGA	2.52e-06	0	2.11858	0.0341261	0.0362
CGAACGTC	2.52e-06	0	2.11858	0.0341261	0.0362
TACGTCGT	2.52e-06	0	2.11858	0.0341261	0.0362
AATCGACG	2.52e-06	0	2.11858	0.0341261	0.0362
ATCGACCG	2.52e-06	0	2.11858	0.0341261	0.0362
TTTCGCCG	2.52e-06	0	2.11858	0.0341261	0.0362
CGACGTTC	2.52e-06	0	2.11858	0.0341261	0.0362
AATCGACC	2.52e-06	0	2.11858	0.0341261	0.0362
TCGTTCGA	2.52e-06	0	2.11858	0.0341261	0.0362
CGACGGAT	2.52e-06	0	2.11858	0.0341261	0.0362
ACGACTG	2.22e-05	9.51e-06	2.11845	0.0341366	0.0362
GGACGTT	2.22e-05	9.51e-06	2.11845	0.0341366	0.0362
TTCGCCT	2.22e-05	9.51e-06	2.11845	0.0341366	0.0362
GAAGACT	0.000106064	7.33e-05	2.11543	0.0343935	0.0364
ACGAAC	4.82e-05	2.78e-05	2.10532	0.0352634	0.0372
AGACGTTC	1.26e-05	3.94e-06	2.1041	0.03537	0.0372
ATTCCGGA	1.26e-05	3.94e-06	2.1041	0.03537	0.0372
GAAGAACG	1.26e-05	3.94e-06	2.1041	0.03537	0.0372
CGGGAG	0.000219473	0.000170866	2.10313	0.0354542	0.0373
GCTGCGA	3.7e-05	1.96e-05	2.09707	0.0359872	0.0378
ACGTCCT	3.21e-05	1.62e-05	2.08099	0.0374347	0.0393
ACGGAT	6.03e-05	3.73e-05	2.07016	0.0384371	0.0403
ACGTCT	8.68e-05	5.84e-05	2.0633	0.0390837	0.0409
TCCGGGC	4.44e-05	2.52e-05	2.06187	0.0392204	0.041
ATTCGCC	1.73e-05	6.71e-06	2.06099	0.039304	0.041
GAACGAC	1.73e-05	6.71e-06	2.06099	0.039304	0.041
TCCGGGAG	2.02e-05	8.44e-06	2.05771	0.0396175	0.0412
GATGGACT	2.02e-05	8.44e-06	2.05771	0.0396175	0.0412
CGGCGT	5.06e-05	3.01e-05	2.05243	0.0401283	0.0417
TTCCGGAGC	7.75e-06	1.7e-06	2.0458	0.0407765	0.0422
CGGAAGAAG	7.75e-06	1.7e-06	2.0458	0.0407765	0.0422
GGCGGACGT	7.75e-06	1.7e-06	2.0458	0.0407765	0.0422
GAAGAGACG	7.75e-06	1.7e-06	2.0458	0.0407765	0.0422
AACAACGG	1.01e-05	2.81e-06	2.03808	0.0415416	0.0427
ATCCTGCG	1.01e-05	2.81e-06	2.03808	0.0415416	0.0427
GGCGCCGT	1.01e-05	2.81e-06	2.03808	0.0415416	0.0427
TGCGGACG	1.01e-05	2.81e-06	2.03808	0.0415416	0.0427
AACGACTG	1.01e-05	2.81e-06	2.03808	0.0415416	0.0427
GGAGACC	9.87e-05	6.83e-05	2.03419	0.041932	0.0431
GCGCGACG	7.57e-06	1.69e-06	2.01662	0.0437349	0.0445
ACGGACGT	7.57e-06	1.69e-06	2.01662	0.0437349	0.0445
ACTTCGCC	7.57e-06	1.69e-06	2.01662	0.0437349	0.0445
CTCGACCA	7.57e-06	1.69e-06	2.01662	0.0437349	0.0445
CGCGACGG	7.57e-06	1.69e-06	2.01662	0.0437349	0.0445
CAGACGAA	7.57e-06	1.69e-06	2.01662	0.0437349	0.0445
CGCGCGAC	7.57e-06	1.69e-06	2.01662	0.0437349	0.0445
ATGGACG	1.97e-05	8.39e-06	2.01315	0.0440989	0.0449
CGACCGT	9.87e-06	2.8e-06	2.00598	0.0448581	0.0454
CGACGGA	9.87e-06	2.8e-06	2.00598	0.0448581	0.0454
TCGTCGT	9.87e-06	2.8e-06	2.00598	0.0448581	0.0454
AACGTCG	9.87e-06	2.8e-06	2.00598	0.0448581	0.0454
AAGAAC	0.000376239	0.000313904	2.00545	0.0449152	0.0454
TTCCGGAA	1.51e-05	5.62e-06	1.99784	0.0457343	0.0462
CTTCGGC	3.45e-05	1.85e-05	1.99561	0.0459764	0.0464
GACACG	8.44e-05	5.73e-05	1.99019	0.04657	0.0469
CTACGC	4.1e-05	2.34e-05	1.98048	0.0476493	0.048
AACGACT	2.47e-05	1.17e-05	1.9751	0.048257	0.0485
GTGACGT	2.47e-05	1.17e-05	1.9751	0.048257	0.0485
TGGACCG	2.71e-05	1.34e-05	1.97225	0.0485816	0.0487
CGCTGAC	2.71e-05	1.34e-05	1.97225	0.0485816	0.0487
CGCCGG	0.000132648	9.8e-05	1.97027	0.0488073	0.0489
TCAAGAT	9.62e-05	6.71e-05	1.9623	0.0497271	0.0497

## Sheet: Table 6-LivervsMuscle
Putative enhancers and its associated information using 50 nucleotides as the exonic flank size
Liver tissue							Muscle tissue
Enhancers	Exonic frequency	Intronic frequency	z-score	P-value	Corrected P-value (FDR)		Enhancers	Exonic frequency	Intronic frequency	z-score	P-value	Corrected P-value (FDR)
TGAAGA	0.000858719	0.00042195	9.70905	0	0		GAAGAT	0.000693594	0.000268336	7.88048	3.33067e-15	0
TGATGA	0.000623633	0.000284817	9.05731	0	0		GATGGC	0.000462396	0.000174183	6.59542	4.24059e-11	0
CGAAGA	0.000199171	4.52e-05	8.92384	0	0		TCCTCG	0.000265198	7.38e-05	6.32009	2.61408e-10	0
GAAGAT	0.000568126	0.000258445	8.68469	0	0		TGACGA	0.000169999	3.3e-05	6.1859	6.17496e-10	0
TCATCG	0.000153459	3.24e-05	8.1359	4.44089e-16	0		CGATGA	0.000183599	3.92e-05	6.129	8.8434e-10	0
CGATGA	0.00015999	3.69e-05	7.92618	2.22045e-15	0		TGAAGA	0.000829593	0.000431535	6.1174	9.51131e-10	0
TTCATC	0.000590982	0.000296119	7.84795	4.21885e-15	0		CCGACG	0.000129199	1.88e-05	6.06845	1.29149e-09	0
TTCTTC	0.000855454	0.00050182	7.4032	1.33005e-13	0		CTCCGG	0.000305998	0.000103568	5.88231	4.0458e-09	0
TGTGGA	0.000574656	0.00030064	7.28677	3.17524e-13	0		TCGACG	4.76e-05	0	5.5076	3.63769e-08	0
AAGAAG	0.000744441	0.000427225	7.17453	7.25642e-13	0		CTCGGA	0.000217598	6.43e-05	5.49154	3.98446e-08	0
TTCCGG	0.000212231	7.08e-05	7.14988	8.68638e-13	0		CGTGGA	0.000231198	7.38e-05	5.35567	8.52382e-08	0
GAAGAA	0.000806478	0.000477708	7.06377	1.62048e-12	0		TTCTTC	0.000897593	0.00052255	5.32585	1.00481e-07	0
GATGTC	0.000329774	0.000143162	6.97507	3.05711e-12	0		GATCGA	0.000115599	2.04e-05	5.32092	1.03244e-07	0
GTGGAA	0.000493029	0.000253924	6.90176	5.13634e-12	0		TTCATC	0.000537196	0.000265198	5.28827	1.23477e-07	0
GCTGCG	0.000235087	8.74e-05	6.86738	6.53921e-12	0		CTCGCCG	8.35e-05	9.46e-06	5.26564	1.39701e-07	0
GAAGGC	0.000502824	0.000262212	6.84775	7.502e-12	0		GAAGATG	0.00027818	0.000100948	5.24764	1.54064e-07	0
CTTCCG	0.000241617	9.27e-05	6.76574	1.32627e-11	0		ACGGTC	0.000115599	2.2e-05	5.14812	2.63113e-07	0
GAAGAAG	0.000267144	0.000107546	6.73596	1.62852e-11	0		CCGGAA	0.000217598	7.06e-05	5.12802	2.92801e-07	0
CTTCGA	0.000143664	4.07e-05	6.63211	3.30929e-11	0		GACACG	0.000169999	4.71e-05	5.07422	3.89085e-07	0
TTCATCG	5.68e-05	5.3e-06	6.60605	3.9472e-11	0		GAAGTC	0.000428397	0.000202429	4.99291	5.94754e-07	0
GAAGAG	0.000643223	0.000379755	6.34567	2.21462e-10	0		GATGGA	0.000489596	0.000246367	4.92115	8.60386e-07	0
GATGAC	0.000349365	0.000171041	6.22153	4.92329e-10	0		CGGAAGA	0.000111272	2.21e-05	4.91667	8.80295e-07	0
GATGAA	0.000515885	0.000289337	6.20507	5.46727e-10	0		AGAAGA	0.000836393	0.000500581	4.89118	1.00231e-06	0
AGAAGA	0.000770562	0.00048901	6.03558	1.58388e-09	0		TCTTCG	0.000176799	5.34e-05	4.87889	1.06687e-06	0
CGTCCA	0.000137134	4.29e-05	6.03524	1.58727e-09	0		TCATCG	0.000149599	4.08e-05	4.80755	1.52792e-06	0
CGTCGT	7.18e-05	1.28e-05	6.02571	1.68366e-09	0		GAAGAAG	0.000305998	0.000129339	4.75219	2.01229e-06	0
GAAGATG	0.000210376	8.48e-05	5.96819	2.39893e-09	0		CGGATG	0.000169999	5.18e-05	4.75202	2.01395e-06	0
GATGCC	0.00035916	0.000184603	5.90725	3.47861e-09	0		TCCACG	0.000237998	8.94e-05	4.74152	2.12121e-06	0
GTCGTC	0.000107748	2.94e-05	5.88797	3.90967e-09	0		GACGAC	0.000101999	2.04e-05	4.72086	2.34851e-06	0
GACGAG	0.00015999	5.73e-05	5.85804	4.68351e-09	0		TCTTCGC	6.26e-05	6.31e-06	4.71308	2.44006e-06	0
TCGATC	9.14e-05	2.26e-05	5.76119	8.35244e-09	0		TCCGGG	0.000271998	0.000111414	4.66633	3.06629e-06	0.0001
GATGAT	0.000391811	0.000212482	5.70304	1.1769e-08	0		CTGACGA	5.56e-05	4.73e-06	4.63413	3.58448e-06	0.0001
ACATCG	0.000107748	3.09e-05	5.69617	1.22527e-08	0		ACTTCGG	4.87e-05	3.15e-06	4.58203	4.60487e-06	0.0001
TGACGA	0.000111013	3.32e-05	5.62073	1.90156e-08	0		GAAGAG	0.000707194	0.00042055	4.55072	5.34635e-06	0.0001
TCGAGC	0.000107748	3.16e-05	5.6026	2.11159e-08	0		TCGGCG	0.000135999	3.77e-05	4.53849	5.66585e-06	0.0001
GAAGCT	0.000489764	0.00028783	5.58263	2.36912e-08	0		TCCGGA	0.000183599	6.28e-05	4.51919	6.2076e-06	0.0001
CAGACGA	5.68e-05	9.09e-06	5.56746	2.58473e-08	0		CGACGT	6.8e-05	9.42e-06	4.48363	7.33825e-06	0.0001
ATCCTG	0.000483234	0.000284063	5.54282	2.97633e-08	0		CGAGGA	0.000231198	9.1e-05	4.47439	7.6629e-06	0.0001
TCGGAA	0.000124074	4.07e-05	5.54273	2.97784e-08	0		AAGATC	0.000373997	0.000183599	4.4448	8.79726e-06	0.0001
TGGAAC	0.00036569	0.00019892	5.48393	4.15981e-08	0		CTTCGA	0.000142799	4.24e-05	4.43774	9.09094e-06	0.0001
GAAGTC	0.000368955	0.000201933	5.45604	4.86872e-08	0		CCGGGA	0.000299198	0.000134953	4.41023	1.03259e-05	0.0001
CGTGGA	0.000189375	7.99e-05	5.45198	4.98127e-08	0		GATGAA	0.000557596	0.000315413	4.40792	1.04367e-05	0.0001
GAAGAC	0.000447318	0.000262212	5.35956	8.34268e-08	0		ACGGAC	0.000101999	2.35e-05	4.38537	1.15787e-05	0.0001
CGGAAG	0.000205701	9.19e-05	5.33341	9.63876e-08	0		ATCGAC	0.000101999	2.35e-05	4.38537	1.15787e-05	0.0001
CAAGAAG	0.000180322	7.57e-05	5.29969	1.15997e-07	0		CGTCGA	6.12e-05	7.85e-06	4.36524	1.26986e-05	0.0002
AGAAGC	0.000499559	0.000304407	5.27273	1.34412e-07	0		GATGAC	0.000312797	0.000145937	4.33301	1.47086e-05	0.0002
GGAAGA	0.000656284	0.000427225	5.27089	1.35763e-07	0		GACCGA	0.000142799	4.39e-05	4.3236	1.53507e-05	0.0002
TGAACG	0.000117543	3.99e-05	5.24497	1.56308e-07	0		GGAAGA	0.000754794	0.000469196	4.31899	1.56747e-05	0.0002
GCTGTCG	5.68e-05	1.06e-05	5.21381	1.85005e-07	0		TGATCGA	5.56e-05	6.31e-06	4.29936	1.71291e-05	0.0002
CTTCCGG	0.000113536	3.79e-05	5.19161	2.08483e-07	0		TGAAGC	0.000475996	0.00026049	4.29511	1.74607e-05	0.0002
CGGATG	0.000150194	5.95e-05	5.17055	2.33409e-07	0		TGATGA	0.000496396	0.000276182	4.27286	1.92978e-05	0.0002
GACATC	0.000306919	0.000164259	5.14968	2.60932e-07	0		AATCCG	0.000108799	2.82e-05	4.2292	2.34522e-05	0.0003
TCCTCG	0.000195906	8.89e-05	5.11318	3.16783e-07	0		CGTCCA	0.000163199	5.65e-05	4.21734	2.47199e-05	0.0003
TCGCCG	8.82e-05	2.56e-05	5.10517	3.30497e-07	0		TCGGATG	7.65e-05	1.42e-05	4.20643	2.59442e-05	0.0003
TCCGGC	0.00017305	7.46e-05	5.09158	3.55101e-07	0		GCGAACG	2.78e-05	0	4.19958	2.67413e-05	0.0003
GATGGA	0.000424462	0.000252417	5.08737	3.63057e-07	0		TGGACA	0.000448796	0.000244798	4.19196	2.76553e-05	0.0003
TCCGGG	0.000208966	9.8e-05	5.08177	3.73937e-07	0		GTGAAG	0.000475996	0.000265198	4.17484	2.98194e-05	0.0003
GAAGAAGC	6.49e-05	1.45e-05	5.07511	3.87275e-07	0		TACGAC	4.76e-05	4.71e-06	4.15226	3.29211e-05	0.0003
TGGAACG	4.68e-05	7.57e-06	5.02855	4.94206e-07	0		TGACCG	0.000129199	3.92e-05	4.15224	3.29243e-05	0.0003
GTGAAG	0.000417932	0.000249403	5.01585	5.27984e-07	0		TCTCCGG	9.04e-05	2.05e-05	4.13931	3.48351e-05	0.0003
GAAGGA	0.000590982	0.000384276	5.01442	5.31947e-07	0		CTTCGC	0.000142799	4.71e-05	4.10344	4.07057e-05	0.0004
TGGACA	0.000391811	0.000229812	5.0106	5.42615e-07	0		AATCGA	0.000108799	2.98e-05	4.08715	4.36709e-05	0.0004
TCGAGA	0.000130604	4.97e-05	5.00824	5.49313e-07	0		AGACCG	0.000156399	5.49e-05	4.07917	4.51974e-05	0.0004
ACTTCG	0.000114278	4.07e-05	4.97339	6.57936e-07	0		TCCGAC	9.52e-05	2.35e-05	4.07378	4.62567e-05	0.0004
CGGAAC	0.000104483	3.54e-05	4.95447	7.25271e-07	0		ATCCTG	0.000489596	0.000279321	4.07186	4.6639e-05	0.0004
CCGGAA	0.000169785	7.46e-05	4.93899	7.85266e-07	0		TGGACAA	0.000146044	4.89e-05	4.06776	4.7468e-05	0.0004
TTCGAC	7.51e-05	2.03e-05	4.9368	7.94134e-07	0		TCGAGC	0.000129199	4.08e-05	4.03423	5.47818e-05	0.0005
CTCCGT	0.000153459	6.48e-05	4.90156	9.50789e-07	0		TCGCCG	0.000122399	3.77e-05	4.00285	6.25831e-05	0.0005
AACGCC	0.000120808	4.52e-05	4.89397	9.88224e-07	0		GCGTCCA	5.56e-05	7.89e-06	3.99861	6.37157e-05	0.0005
GGACGT	0.000120808	4.52e-05	4.89397	9.88224e-07	0		CCGACGG	5.56e-05	7.89e-06	3.99861	6.37157e-05	0.0005
CTCGGA	0.00015999	6.93e-05	4.86838	1.12519e-06	0		CTCCGA	0.000142799	4.86e-05	3.99717	6.41035e-05	0.0005
CAAGAA	0.000545271	0.00035489	4.80631	1.53745e-06	0		CAAGATC	0.000132135	4.26e-05	3.98657	6.7036e-05	0.0005
TCGTCG	5.88e-05	1.36e-05	4.8039	1.55606e-06	0		GAAGATC	0.000132135	4.26e-05	3.98657	6.7036e-05	0.0005
GAACGC	9.8e-05	3.32e-05	4.80265	1.56576e-06	0		GAAGAAGA	0.000156557	5.55e-05	3.98543	6.73591e-05	0.0005
CGATGAC	5.01e-05	9.85e-06	4.78236	1.73251e-06	0		GGACACG	8.35e-05	1.89e-05	3.97692	6.98149e-05	0.0005
TCTTCG	0.000137134	5.65e-05	4.75221	2.01208e-06	0		TTCGGA	0.000135999	4.55e-05	3.95758	7.5714e-05	0.0006
GACGAT	8.16e-05	2.49e-05	4.75193	2.01486e-06	0		TGGACC	0.000292398	0.000142799	3.95657	7.60348e-05	0.0006
GACGAA	0.000101218	3.54e-05	4.75042	2.02994e-06	0		GTGACG	0.000149599	5.34e-05	3.93738	8.23771e-05	0.0006
AAGAAGA	0.000297198	0.000165106	4.74096	2.12705e-06	0		TCTCCG	0.000197198	8.16e-05	3.93224	8.41584e-05	0.0006
GACGTCG	3.01e-05	3.03e-06	4.71306	2.4403e-06	0		CGGCGT	0.000129199	4.24e-05	3.91931	8.88029e-05	0.0006
CTGCCG	0.000205701	0.00010172	4.71153	2.45866e-06	0		GAGAAC	0.000373997	0.00020086	3.91851	8.90985e-05	0.0006
TCTCCG	0.000163255	7.38e-05	4.68605	2.78534e-06	0		CTTCGG	0.000156399	5.81e-05	3.88657	0.00010167	0.0007
CGGAGA	0.000150194	6.56e-05	4.67939	2.87726e-06	0		ATGGACAA	7.83e-05	1.74e-05	3.86159	0.000112653	0.0008
TGAAGC	0.000417932	0.000259198	4.65883	3.18017e-06	0		TGACGG	0.000135999	4.71e-05	3.84986	0.000118183	0.0008
GAACGCC	4.68e-05	9.09e-06	4.64448	3.40937e-06	0		TCGAGA	0.000135999	4.71e-05	3.84986	0.000118183	0.0008
TCGTCC	0.000117543	4.6e-05	4.63382	3.58971e-06	0		CGAAGA	0.000163199	6.28e-05	3.84323	0.000121424	0.0008
GATCCGGG	2.05e-05	7.61e-07	4.62609	3.72637e-06	0		AGACCGA	6.95e-05	1.42e-05	3.83397	0.000126092	0.0008
CGGCCG	0.00017305	8.14e-05	4.60648	4.09546e-06	0		CCGTGGA	8.35e-05	2.05e-05	3.80132	0.000143928	0.0009
CTGTCG	0.000130604	5.43e-05	4.59989	4.2272e-06	0		CGGCGG	0.000265198	0.000128676	3.7997	0.000144873	0.0009
ACGGAA	0.000133869	5.65e-05	4.57936	4.664e-06	0		GAAGATT	0.000173862	6.94e-05	3.79714	0.000146373	0.0009
TCCGGA	0.000133869	5.65e-05	4.57936	4.664e-06	0		GACGAG	0.000156399	5.96e-05	3.79307	0.000148793	0.0009
AGACGA	0.000124074	5.05e-05	4.57883	4.67582e-06	0		GGAATC	0.000278798	0.000138091	3.79281	0.000148953	0.0009
GCTGTC	0.000378751	0.000232073	4.54207	5.57041e-06	0		GCGAAC	6.8e-05	1.41e-05	3.78385	0.000154424	0.0009
TGATGAT	0.000160286	7.35e-05	4.53402	5.78719e-06	0		ATCCGG	0.000122399	4.08e-05	3.76598	0.000165896	0.001
TGTGGAA	0.000193679	9.62e-05	4.50749	6.55984e-06	0.0001		TCGGAT	0.000122399	4.08e-05	3.76598	0.000165896	0.001
ATCGTC	7.51e-05	2.34e-05	4.48895	7.15735e-06	0.0001		TCCGGC	0.000163199	6.43e-05	3.75397	0.000174056	0.001
TGCGGA	0.000127339	5.35e-05	4.48883	7.16149e-06	0.0001		CTGACG	0.000163199	6.43e-05	3.75397	0.000174056	0.001
TGACCG	0.000104483	3.99e-05	4.46378	8.05267e-06	0.0001		GACGAT	8.84e-05	2.35e-05	3.75248	0.000175095	0.001
GATCGA	7.18e-05	2.19e-05	4.46213	8.1148e-06	0.0001		GAACTG	0.000407997	0.000232244	3.73107	0.000190671	0.0011
GCTGCGC	7.68e-05	2.42e-05	4.45726	8.30143e-06	0.0001		GATGACG	5.56e-05	9.46e-06	3.72588	0.000194637	0.0011
GATGGC	0.000303654	0.000177068	4.45661	8.32647e-06	0.0001		TGACCGG	5.56e-05	9.46e-06	3.72588	0.000194637	0.0011
GACGCC	0.000133869	5.8e-05	4.45194	8.50979e-06	0.0001		ACTCCGA	4.17e-05	4.73e-06	3.72335	0.000196597	0.0011
TTCGGC	0.000114278	4.6e-05	4.44543	8.77164e-06	0.0001		GAAGAAGCC	2.19e-05	0	3.70329	0.000212823	0.0011
CTGCGC	0.000208966	0.000108502	4.44144	8.93594e-06	0.0001		GATGGACAA	2.19e-05	0	3.70329	0.000212823	0.0011
GAAGCC	0.000408137	0.000257691	4.43913	9.03219e-06	0.0001		CCTCCGGAA	2.19e-05	0	3.70329	0.000212823	0.0011
AGAAGCG	5.34e-05	1.29e-05	4.43911	9.03332e-06	0.0001		CGACTG	0.000129199	4.55e-05	3.69811	0.000217207	0.0012
ACAACGG	3.67e-05	6.06e-06	4.42493	9.64743e-06	0.0001		GGACATC	9.74e-05	2.84e-05	3.68139	0.000231966	0.0012
ACTTCGC	3.01e-05	3.79e-06	4.41433	1.01321e-05	0.0001		CGTGGACG	2.13e-05	0	3.66949	0.000243033	0.0013
GACGAAC	3.01e-05	3.79e-06	4.41433	1.01321e-05	0.0001		CTTCGGCG	2.13e-05	0	3.66949	0.000243033	0.0013
GAAGCG	0.000146929	6.71e-05	4.39906	1.08719e-05	0.0001		GCTGTCG	6.26e-05	1.26e-05	3.65945	0.000252757	0.0013
GAAGAAC	0.000146929	6.66e-05	4.39402	1.11273e-05	0.0001		ACATCG	0.000101999	3.14e-05	3.65407	0.000258114	0.0013
TTGCCG	8.49e-05	2.94e-05	4.38947	1.13628e-05	0.0001		CCGGCGAC	3.56e-05	3.17e-06	3.64694	0.000265379	0.0013
AAGACG	0.000140399	6.33e-05	4.36236	1.28669e-05	0.0001		CGGAAG	0.000231198	0.000109845	3.64307	0.000269403	0.0013
ATGACGA	4.01e-05	7.57e-06	4.35679	1.31985e-05	0.0001		CGACCGA	2.09e-05	0	3.63694	0.000275897	0.0013
CATGGA	0.000421197	0.0002705	4.34985	1.36233e-05	0.0001		TCGGACC	2.09e-05	0	3.63694	0.000275897	0.0013
ACAACG	0.000101218	3.92e-05	4.34147	1.41534e-05	0.0001		ATCGACG	2.09e-05	0	3.63694	0.000275897	0.0013
CGACCA	8.82e-05	3.16e-05	4.33745	1.44143e-05	0.0001		CGACGTG	2.09e-05	0	3.63694	0.000275897	0.0013
CCGAAG	0.000150194	7.01e-05	4.33281	1.47219e-05	0.0001		TCCGACG	2.09e-05	0	3.63694	0.000275897	0.0013
TTTCCG	0.000133869	5.95e-05	4.32698	1.51169e-05	0.0001		CTCGACG	2.09e-05	0	3.63694	0.000275897	0.0013
TGATGAA	0.000193679	9.92e-05	4.32097	1.55344e-05	0.0001		GCTGCG	0.000237998	0.000114553	3.63662	0.000276241	0.0013
CTTCGC	9.8e-05	3.77e-05	4.29679	1.73286e-05	0.0001		CTTCCG	0.000169999	7.06e-05	3.63657	0.000276295	0.0013
TCGTCTG	4.68e-05	1.06e-05	4.29553	1.74276e-05	0.0001		CTTCGCC	6.95e-05	1.58e-05	3.6304	0.000282981	0.0013
GCTGCGG	9.35e-05	3.48e-05	4.28812	1.80196e-05	0.0001		TCGTCCT	6.95e-05	1.58e-05	3.6304	0.000282981	0.0013
ATGGAC	0.000267738	0.000154464	4.26326	2.01469e-05	0.0001		GCGGCG	0.000271998	0.000138091	3.62358	0.000290551	0.0013
TGAAGAC	0.000176983	8.86e-05	4.26213	2.02485e-05	0.0001		TCCTGC	0.000611995	0.000393874	3.61677	0.000298301	0.0013
TGGACG	0.000120808	5.2e-05	4.26167	2.02908e-05	0.0001		GGAGACCGA	2.91e-05	1.59e-06	3.61558	0.000299678	0.0013
TCGACG	4.24e-05	9.04e-06	4.25944	2.04938e-05	0.0001		TCTTCGCCT	2.91e-05	1.59e-06	3.61558	0.000299678	0.0013
ATCGAC	5.55e-05	1.51e-05	4.23836	2.25161e-05	0.0001		AACGGCG	3.48e-05	3.15e-06	3.60823	0.000308292	0.0014
GGAAGC	0.000470173	0.000313449	4.22311	2.40951e-05	0.0001		GCAAGATC	4.98e-05	7.93e-06	3.5998	0.000318464	0.0014
TCGGAT	8.49e-05	3.09e-05	4.20608	2.59837e-05	0.0002		CCGACGGC	2.85e-05	1.59e-06	3.57875	0.000345245	0.0015
CCGTCGT	2.34e-05	2.27e-06	4.19628	2.71333e-05	0.0002		TGATCG	0.000108799	3.61e-05	3.56419	0.00036498	0.0016
CGGAAGC	5.68e-05	1.59e-05	4.16838	3.06779e-05	0.0002		ACGGACC	2.78e-05	1.58e-06	3.54324	0.000395246	0.0017
ATCCGG	8.82e-05	3.32e-05	4.1619	3.15605e-05	0.0002		GACGACT	2.78e-05	1.58e-06	3.54324	0.000395246	0.0017
CCGTGGAC	2.05e-05	1.52e-06	4.16043	3.17652e-05	0.0002		TCGCCGT	2.78e-05	1.58e-06	3.54324	0.000395246	0.0017
CGGCGC	0.000169785	8.59e-05	4.15128	3.30619e-05	0.0002		GAACCG	0.000122399	4.39e-05	3.54155	0.000397791	0.0017
TTCGGAA	4.68e-05	1.14e-05	4.13239	3.59018e-05	0.0002		TGGACG	0.000135999	5.18e-05	3.54136	0.000398067	0.0017
GATGACGA	1.71e-05	7.61e-07	4.13184	3.59875e-05	0.0002		GAAGAA	0.000754794	0.000513134	3.53585	0.000406464	0.0017
TGATCG	7.84e-05	2.79e-05	4.12104	3.77164e-05	0.0002		GAACGA	0.000101999	3.3e-05	3.5229	0.000426852	0.0018
AACGCGC	2e-05	1.51e-06	4.11757	3.82886e-05	0.0002		CCGTGG	0.000231198	0.000112984	3.51522	0.000439389	0.0018
GAAGATT	0.000150268	7.27e-05	4.10746	4.00034e-05	0.0002		ATCCCG	0.000129199	4.86e-05	3.48752	0.000487514	0.002
GAACCT	0.000306919	0.000187617	4.10733	4.00255e-05	0.0002		GCGGAA	0.000176799	7.85e-05	3.45334	0.000553683	0.0022
GTGAAGA	0.000153608	7.5e-05	4.10615	4.02316e-05	0.0002		TCAAGAT	0.000132135	5.05e-05	3.45267	0.000555058	0.0022
ACGTCG	5.55e-05	1.58e-05	4.10429	4.05559e-05	0.0002		TCCGGGA	7.65e-05	2.05e-05	3.45108	0.00055835	0.0022
GGACGC	0.000163255	8.21e-05	4.10197	4.09642e-05	0.0002		CGGACC	0.000108799	3.77e-05	3.4434	0.000574445	0.0022
CCGTCG	6.53e-05	2.11e-05	4.06786	4.74466e-05	0.0002		GCGCGA	0.000108799	3.77e-05	3.4434	0.000574445	0.0022
TCCACG	0.000150194	7.38e-05	4.05676	4.97584e-05	0.0003		GGAACG	0.000122399	4.55e-05	3.4336	0.000595633	0.0023
CTCCGC	0.000235087	0.000134873	4.03308	5.505e-05	0.0003		CGGAGA	0.000190398	8.79e-05	3.42458	0.000615749	0.0024
TGTGGAG	0.000183661	9.69e-05	4.03116	5.55024e-05	0.0003		GCGGAT	0.000101999	3.45e-05	3.39599	0.000683801	0.0026
TCGTCT	0.000104483	4.45e-05	4.01196	6.02158e-05	0.0003		CCCGGA	0.000224398	0.000111414	3.39183	0.000694285	0.0026
TTCGTC	9.47e-05	3.84e-05	4.01034	6.0631e-05	0.0003		ACGACT	6.8e-05	1.73e-05	3.3895	0.000700203	0.0026
CGAGGA	0.000169785	8.82e-05	4.00341	6.24357e-05	0.0003		GGACAT	0.000312797	0.000174183	3.38694	0.000706774	0.0027
CGCTCG	8.82e-05	3.47e-05	3.99205	6.55056e-05	0.0003		CGACTGA	4.17e-05	6.31e-06	3.38168	0.00072044	0.0027
TCTCCGT	5.01e-05	1.36e-05	3.99067	6.58859e-05	0.0003		AAGAAG	0.000754794	0.00052255	3.37507	0.000737983	0.0027
CTCCGA	0.000127339	5.95e-05	3.98021	6.8854e-05	0.0003		GATGGAC	9.04e-05	2.84e-05	3.36315	0.000770575	0.0028
TCTTCGA	4.68e-05	1.21e-05	3.97598	7.00901e-05	0.0003		AACGCC	0.000122399	4.71e-05	3.3283	0.000873768	0.0032
TCTCCGA	4.68e-05	1.21e-05	3.97598	7.00901e-05	0.0003		GCGTCG	8.84e-05	2.82e-05	3.30745	0.000941496	0.0034
TCGTCCT	4.34e-05	1.06e-05	3.97025	7.17984e-05	0.0003		GATCCG	8.84e-05	2.82e-05	3.30745	0.000941496	0.0034
GCGGAT	0.000101218	4.29e-05	3.96028	7.48615e-05	0.0004		TGAAGAC	0.000180817	8.36e-05	3.30271	0.000957539	0.0034
GAAGAAGCT	2.45e-05	3.06e-06	3.94855	7.86273e-05	0.0004		TGAAGACT	6.4e-05	1.59e-05	3.29148	0.000996616	0.0036
CAGACG	0.000117543	5.35e-05	3.94757	7.89473e-05	0.0004		CCTCGG	0.000265198	0.000142799	3.28661	0.00101402	0.0036
TTCGGA	0.000104483	4.52e-05	3.94002	8.14761e-05	0.0004		CGAGGAT	4.87e-05	9.46e-06	3.28414	0.00102293	0.0036
TCTGCG	0.00015999	8.29e-05	3.89878	9.66789e-05	0.0004		GACATCG	4.87e-05	9.46e-06	3.28414	0.00102293	0.0036
CCGGGA	0.000225291	0.000130353	3.8912	9.97481e-05	0.0005		GACGTC	0.000115599	4.39e-05	3.27035	0.00107414	0.0037
TCGTCA	9.14e-05	3.77e-05	3.88011	0.000104407	0.0005		TGGCGA	0.000115599	4.39e-05	3.27035	0.00107414	0.0037
CCGTGG	0.000182845	9.95e-05	3.8775	0.000105535	0.0005		CGACGG	8.16e-05	2.51e-05	3.26829	0.00108201	0.0037
CATGGACA	4.44e-05	1.14e-05	3.86685	0.000110248	0.0005		TTCCGG	0.000163199	7.38e-05	3.24978	0.00115493	0.0039
GCCGTC	0.000124074	5.88e-05	3.86569	0.000110774	0.0005		GTGACGA	5.56e-05	1.26e-05	3.24712	0.00116579	0.0039
GGATCC	0.000251412	0.000150697	3.85842	0.000114124	0.0005		TGGACAAC	3.56e-05	4.76e-06	3.24452	0.00117648	0.0039
TCGACCA	2.34e-05	3.03e-06	3.85741	0.000114597	0.0005		TGATGACG	3.56e-05	4.76e-06	3.24452	0.00117648	0.0039
AAGATC	0.000306919	0.000193645	3.85512	0.000115675	0.0005		CGACGA	4.76e-05	9.42e-06	3.24207	0.00118665	0.004
GACGTC	9.47e-05	3.99e-05	3.85503	0.000115714	0.0005		CTGTCG	0.000169999	7.85e-05	3.23591	0.00121257	0.004
GCTGAC	0.000297123	0.00018611	3.85014	0.00011805	0.0005		CGCGAT	7.48e-05	2.2e-05	3.23464	0.00121796	0.004
CGGACGC	5.01e-05	1.44e-05	3.84988	0.000118178	0.0005		TTCGGC	0.000122399	4.86e-05	3.22554	0.00125736	0.0041
GAAGACG	6.68e-05	2.35e-05	3.81334	0.000137103	0.0006		CCTCCG	0.000244798	0.000130245	3.21493	0.00130477	0.0042
TTGACG	8.16e-05	3.24e-05	3.80608	0.000141185	0.0006		TGGACCT	0.000104317	3.79e-05	3.21337	0.00131186	0.0042
GAAGATC	9.35e-05	3.94e-05	3.80471	0.000141973	0.0006		GCTGTC	0.000373997	0.000225967	3.21279	0.00131451	0.0042
TGATGAC	0.000113536	5.23e-05	3.7968	0.000146575	0.0006		ACTACGG	3.48e-05	4.73e-06	3.20682	0.00134213	0.0043
AGAAGCT	0.000176983	9.62e-05	3.78707	0.000152432	0.0006		TGACGAA	3.48e-05	4.73e-06	3.20682	0.00134213	0.0043
GACGTT	9.47e-05	4.07e-05	3.77901	0.000157453	0.0007		GTCGAC	5.44e-05	1.26e-05	3.2026	0.00136195	0.0043
CGAACG	3.59e-05	8.29e-06	3.75536	0.00017309	0.0007		GCCGTC	0.000156399	7.06e-05	3.18475	0.00144877	0.0046
TCCGAC	7.18e-05	2.71e-05	3.74267	0.000182076	0.0008		AGACCT	0.000333197	0.000196152	3.18085	0.00146846	0.0046
ATCGCG	5.55e-05	1.81e-05	3.72621	0.000194379	0.0008		GAAGCT	0.000435197	0.000274613	3.18034	0.00147103	0.0046
ACACCG	9.14e-05	3.92e-05	3.72389	0.000196178	0.0008		GACGAA	8.84e-05	2.98e-05	3.17044	0.00152208	0.0047
TCCGTCG	2e-05	2.27e-06	3.72334	0.000196606	0.0008		CGAACG	3.4e-05	4.71e-06	3.17039	0.00152234	0.0047
AAGATG	0.000483234	0.000340574	3.71381	0.000204159	0.0008		ACTTCG	0.000115599	4.55e-05	3.16378	0.00155734	0.0047
TGAAGACG	3.08e-05	6.09e-06	3.70865	0.000208366	0.0008		ACGTCT	0.000115599	4.55e-05	3.16378	0.00155734	0.0047
TGGCGA	0.000111013	5.2e-05	3.70792	0.000208967	0.0008		GCTGAC	0.000319597	0.000186737	3.15714	0.00159327	0.0048
TCCTGC	0.00051262	0.000365439	3.7041	0.000212139	0.0008		CGCCGG	0.000190398	9.42e-05	3.141	0.0016837	0.0051
GGACGA	0.000117543	5.65e-05	3.69341	0.000221269	0.0009		AGACGA	0.000108799	4.24e-05	3.10134	0.00192648	0.0058
CATGGACAT	1.75e-05	1.53e-06	3.68706	0.000226856	0.0009		ATGGACA	0.000159953	7.41e-05	3.09719	0.00195366	0.0058
GAGATC	0.000257942	0.000159738	3.6706	0.000241985	0.001		TGGACCG	6.95e-05	2.05e-05	3.08746	0.00201875	0.006
GGCGACCA	1.03e-05	0	3.66949	0.000243037	0.001		CGTGGAA	6.95e-05	2.05e-05	3.08746	0.00201875	0.006
GAACCG	7.84e-05	3.16e-05	3.66621	0.000246171	0.001		GAGACGA	4.17e-05	7.89e-06	3.08071	0.00206504	0.006
TCCGGGC	7.01e-05	2.65e-05	3.66516	0.000247184	0.001		GATCCGG	4.17e-05	7.89e-06	3.08071	0.00206504	0.006
CCGGCGA	3.01e-05	6.06e-06	3.65943	0.000252777	0.001		ACTTCGA	4.17e-05	7.89e-06	3.08071	0.00206504	0.006
GTCGAC	4.9e-05	1.51e-05	3.65403	0.000258156	0.001		CCTCCGGA	2.85e-05	3.17e-06	3.07424	0.00211042	0.006
GCGTCCA	4.34e-05	1.21e-05	3.65403	0.000258161	0.001		TCTTCGCC	2.85e-05	3.17e-06	3.07424	0.00211042	0.006
GTGGAAC	9.35e-05	4.09e-05	3.65284	0.00025936	0.001		TTCTTCGC	2.85e-05	3.17e-06	3.07424	0.00211042	0.006
CAGACGAA	1.71e-05	1.52e-06	3.64693	0.000265388	0.001		GATGAT	0.000319597	0.000189875	3.06416	0.00218283	0.0062
AGACGT	0.000114278	5.5e-05	3.63649	0.00027638	0.001		GCGACC	0.000115599	4.71e-05	3.05987	0.00221433	0.0062
CGCGTC	8.16e-05	3.39e-05	3.63648	0.000276386	0.001		TCGTTC	0.000115599	4.71e-05	3.05987	0.00221433	0.0062
CGAAGAC	4.01e-05	1.06e-05	3.63407	0.000278984	0.001		TCCGGAA	6.26e-05	1.74e-05	3.05438	0.00225528	0.0063
TCGGAAT	3.67e-05	9.09e-06	3.62458	0.000289433	0.0011		GACGATC	2.78e-05	3.15e-06	3.0401	0.00236503	0.0065
TGAAGACGA	1.4e-05	7.65e-07	3.61557	0.000299685	0.0011		GACGAAC	2.78e-05	3.15e-06	3.0401	0.00236503	0.0065
ATCGCGA	1.67e-05	1.51e-06	3.60822	0.000308302	0.0011		TACCGG	6.8e-05	2.04e-05	3.03845	0.00237802	0.0065
ATCGTCG	1.67e-05	1.51e-06	3.60822	0.000308302	0.0011		CGGAAT	8.84e-05	3.14e-05	3.03841	0.0023783	0.0065
GACTGCGC	2.39e-05	3.81e-06	3.59978	0.000318482	0.0012		GACACGC	4.87e-05	1.1e-05	3.0374	0.00238629	0.0065
TCGAAC	6.86e-05	2.64e-05	3.59493	0.000324479	0.0012		CGATGAA	4.87e-05	1.1e-05	3.0374	0.00238629	0.0065
CGTCGG	6.86e-05	2.64e-05	3.59493	0.000324479	0.0012		CTTCGGC	5.56e-05	1.42e-05	3.03467	0.00240802	0.0065
TGAAGCT	0.000170304	9.47e-05	3.58509	0.000336961	0.0012		GATGACGGC	1.46e-05	0	3.02372	0.00249688	0.0066
CCGGCG	0.000146929	7.84e-05	3.58143	0.000341713	0.0012		CTTCGCCGT	1.46e-05	0	3.02372	0.00249688	0.0066
GGACGAAC	1.37e-05	7.61e-07	3.57874	0.000345253	0.0012		CTTCGGCGA	1.46e-05	0	3.02372	0.00249688	0.0066
CGGAAT	9.14e-05	4.07e-05	3.5721	0.000354136	0.0013		GGAACGTCT	1.46e-05	0	3.02372	0.00249688	0.0066
GGACATC	8.01e-05	3.33e-05	3.57023	0.000356666	0.0013		CCGGAG	0.000224398	0.00012083	3.0232	0.00250116	0.0066
GGACGTG	6.34e-05	2.35e-05	3.55432	0.000378956	0.0013		GATGACGG	1.42e-05	0	2.99613	0.00273434	0.0069
CTCCTG	0.000653019	0.000491271	3.53384	0.000409567	0.0014		TGACGAAC	1.42e-05	0	2.99613	0.00273434	0.0069
AGACGTT	4.34e-05	1.29e-05	3.50566	0.000455476	0.0016		GACTTCGG	1.42e-05	0	2.99613	0.00273434	0.0069
TCTGCGC	5.34e-05	1.82e-05	3.50492	0.000456744	0.0016		GGAATCCG	1.42e-05	0	2.99613	0.00273434	0.0069
GGAACC	0.000274268	0.000176315	3.50236	0.000461153	0.0016		CGCGCGAC	1.42e-05	0	2.99613	0.00273434	0.0069
TACGAC	5.55e-05	1.96e-05	3.49201	0.000479404	0.0016		TGCGGATG	1.42e-05	0	2.99613	0.00273434	0.0069
GAACCTG	0.000126893	6.51e-05	3.48763	0.000487313	0.0017		TACCGGGA	1.42e-05	0	2.99613	0.00273434	0.0069
TGGACC	0.000264473	0.000169534	3.4605	0.000539163	0.0018		GATCGACG	1.42e-05	0	2.99613	0.00273434	0.0069
CGGAGC	0.000189375	0.000111515	3.45878	0.000542624	0.0018		GGACATCG	1.42e-05	0	2.99613	0.00273434	0.0069
GACAACG	3.67e-05	9.85e-06	3.45105	0.000558407	0.0019		ATCCGGCG	1.42e-05	0	2.99613	0.00273434	0.0069
GAGCGA	0.000114278	5.73e-05	3.45022	0.000560129	0.0019		ACTTCGGA	1.42e-05	0	2.99613	0.00273434	0.0069
CGACGA	4.24e-05	1.28e-05	3.44979	0.000561016	0.0019		GAACGTCT	1.42e-05	0	2.99613	0.00273434	0.0069
TGACCGT	3.01e-05	6.82e-06	3.44408	0.000573015	0.0019		CGCTCG	0.000108799	4.39e-05	2.99347	0.00275823	0.0069
GACAAC	0.000235087	0.000146929	3.43997	0.000581778	0.0019		TCGCAC	8.16e-05	2.82e-05	2.98205	0.00286321	0.0071
TCGGATG	3.34e-05	8.33e-06	3.43896	0.00058395	0.0019		CGTCGG	8.16e-05	2.82e-05	2.98205	0.00286321	0.0071
AACAACG	3.34e-05	8.33e-06	3.43896	0.00058395	0.0019		ACGGACG	1.39e-05	0	2.96955	0.0029824	0.0073
GACATCG	3.34e-05	8.33e-06	3.43896	0.00058395	0.0019		TCGACCG	1.39e-05	0	2.96955	0.0029824	0.0073
CCGCGA	7.51e-05	3.16e-05	3.4361	0.000590154	0.0019		TGGAACCG	2.13e-05	1.59e-06	2.94187	0.0032624	0.0079
CAACGG	9.14e-05	4.22e-05	3.42449	0.000615965	0.002		TTTCCGGA	2.13e-05	1.59e-06	2.94187	0.0032624	0.0079
TCCGGAGA	2.05e-05	3.05e-06	3.42267	0.000620087	0.002		TTGACGGC	2.13e-05	1.59e-06	2.94187	0.0032624	0.0079
CGCACG	7.84e-05	3.39e-05	3.41213	0.000644573	0.0021		GACATC	0.000278798	0.000163199	2.93911	0.00329154	0.0079
CGTGGAC	4.68e-05	1.51e-05	3.40809	0.000654202	0.0021		TCGTCT	0.000122399	5.34e-05	2.93126	0.0033759	0.0081
AGCGAC	8.16e-05	3.62e-05	3.3923	0.000693079	0.0022		ATGGAC	0.000271998	0.000158491	2.92656	0.00342737	0.0082
CCGTGGA	5.34e-05	1.89e-05	3.38754	0.000705231	0.0022		AACGGC	0.000101999	4.08e-05	2.92599	0.00343361	0.0082
GGAATC	0.000254677	0.000163506	3.38456	0.000712918	0.0022		CTCCGGA	6.95e-05	2.21e-05	2.92524	0.00344188	0.0082
GCGTCGT	2e-05	3.03e-06	3.38167	0.000720469	0.0022		GAAGCC	0.000435197	0.000285598	2.92035	0.00349643	0.0083
TTCGACG	2e-05	3.03e-06	3.38167	0.000720469	0.0022		CGTGGAG	9.74e-05	3.79e-05	2.91474	0.00355986	0.0084
GGAACCG	4.34e-05	1.36e-05	3.36312	0.000770672	0.0024		TGATGAC	0.000125181	5.52e-05	2.90221	0.00370535	0.0086
TTCGCC	8.82e-05	4.07e-05	3.36277	0.000771633	0.0024		TGGACATC	3.56e-05	6.34e-06	2.90163	0.0037123	0.0086
TTTCGC	8.82e-05	4.07e-05	3.36277	0.000771633	0.0024		TGGACACG	3.56e-05	6.34e-06	2.90163	0.0037123	0.0086
ACAAGA	0.000411402	0.000292351	3.34837	0.000812898	0.0025		CAGACG	0.000135999	6.28e-05	2.89425	0.0038006	0.0088
TCGACT	6.53e-05	2.64e-05	3.34677	0.000817602	0.0025		GATGCG	0.000108799	4.55e-05	2.88841	0.00387191	0.0089
GTGAAGAC	4.78e-05	1.6e-05	3.33802	0.000843775	0.0026		GAAGAC	0.000387597	0.000249506	2.87677	0.00401773	0.0092
TCCTGCG	5.68e-05	2.12e-05	3.33352	0.000857549	0.0026		TCGAAC	6.8e-05	2.2e-05	2.87641	0.00402222	0.0092
GCGGAC	0.000111013	5.65e-05	3.32835	0.000873628	0.0026		CGCTGA	0.000149599	7.22e-05	2.87405	0.00405249	0.0092
GATTCG	5.88e-05	2.26e-05	3.32825	0.000873934	0.0026		CGTCCT	0.000156399	7.69e-05	2.86857	0.00412336	0.0092
TGGACT	0.000293858	0.000196659	3.30805	0.000939488	0.0028		GATGCC	0.000312797	0.000191445	2.86647	0.00415076	0.0092
GCGACC	8.49e-05	3.92e-05	3.29991	0.000967157	0.0029		GATCGAC	3.48e-05	6.31e-06	2.86467	0.00417444	0.0092
CGCTGA	0.000130604	7.08e-05	3.29238	0.00099343	0.003		GTGACGC	3.48e-05	6.31e-06	2.86467	0.00417444	0.0092
GAAGAAT	0.000163626	9.47e-05	3.28725	0.00101172	0.003		GAACGCC	3.48e-05	6.31e-06	2.86467	0.00417444	0.0092
CTCCGAC	3.67e-05	1.06e-05	3.28608	0.00101593	0.003		GAATCCG	3.48e-05	6.31e-06	2.86467	0.00417444	0.0092
GCGACCA	2.34e-05	4.54e-06	3.28413	0.00102298	0.003		GCGACCG	3.48e-05	6.31e-06	2.86467	0.00417444	0.0092
ACGTCGT	2.34e-05	4.54e-06	3.28413	0.00102298	0.003		CGATGAC	3.48e-05	6.31e-06	2.86467	0.00417444	0.0092
GCGGATG	4.68e-05	1.59e-05	3.27855	0.00104343	0.003		GGACGA	0.000115599	5.02e-05	2.85952	0.00424282	0.0093
CGAGGAC	4.68e-05	1.59e-05	3.27855	0.00104343	0.003		CGGAAC	0.000115599	5.02e-05	2.85952	0.00424282	0.0093
CCGAAGA	4.68e-05	1.59e-05	3.27855	0.00104343	0.003		CGCGAG	0.000122399	5.49e-05	2.83749	0.00454699	0.0099
AGCGTC	0.000104483	5.27e-05	3.26624	0.00108985	0.0031		TCGTCC	0.000122399	5.49e-05	2.83749	0.00454699	0.0099
GGACAT	0.000271003	0.000179329	3.2625	0.00110434	0.0032		ATGACGA	4.17e-05	9.46e-06	2.81208	0.00492219	0.0106
CGATGAT	3.34e-05	9.09e-06	3.25836	0.00112058	0.0032		TCGTCTG	4.87e-05	1.26e-05	2.81144	0.00493198	0.0106
CTTCGAC	3.34e-05	9.09e-06	3.25836	0.00112058	0.0032		CGATGAT	4.87e-05	1.26e-05	2.81144	0.00493198	0.0106
GATGGAC	8.01e-05	3.64e-05	3.24514	0.00117393	0.0033		CCGGCGA	4.87e-05	1.26e-05	2.81144	0.00493198	0.0106
CGGACG	8.16e-05	3.77e-05	3.23583	0.00121291	0.0034		GGAAGAAG	0.00011386	4.91e-05	2.81014	0.00495194	0.0106
CCCGGAA	6.68e-05	2.8e-05	3.22858	0.00124407	0.0035		TCGGAC	5.44e-05	1.57e-05	2.79298	0.00522246	0.0111
GACGGC	0.000124074	6.71e-05	3.22559	0.00125715	0.0035		GAAGAAC	0.000152999	7.57e-05	2.78928	0.00528254	0.0112
GATGAAC	9.35e-05	4.54e-05	3.2215	0.0012752	0.0036		GTCGTC	7.48e-05	2.67e-05	2.7841	0.00536771	0.0113
GACGTG	0.000120808	6.48e-05	3.21986	0.00128255	0.0036		ACTCCG	0.000129199	6.12e-05	2.73346	0.00626723	0.0132
TCGTCGA	1.67e-05	2.27e-06	3.20681	0.00134217	0.0037		CTCCGC	0.000251598	0.000149076	2.73195	0.006296	0.0132
GCGTTC	9.47e-05	4.67e-05	3.20621	0.00134494	0.0037		AGAAGC	0.000516796	0.00036092	2.7284	0.00636425	0.0133
GACTTC	0.000303654	0.000207208	3.20571	0.00134731	0.0037		ACACGC	0.000142799	7.06e-05	2.72015	0.0065252	0.0134
ATTCCG	7.51e-05	3.39e-05	3.18468	0.00144913	0.004		GACGGC	0.000163199	8.47e-05	2.71978	0.0065326	0.0134
AAGAAC	0.000411402	0.000297626	3.17846	0.00148061	0.004		GGACCG	0.000156399	8e-05	2.71785	0.0065708	0.0134
CGTCTG	0.000127339	7.01e-05	3.17785	0.00148372	0.004		CGCCGT	8.16e-05	3.14e-05	2.71752	0.00657731	0.0134
GTGGAG	0.000457113	0.000336807	3.16637	0.00154352	0.0042		ACTACG	8.16e-05	3.14e-05	2.71752	0.00657731	0.0134
GTGGAC	0.000228557	0.000147683	3.16168	0.00156861	0.0042		TCAACG	8.16e-05	3.14e-05	2.71752	0.00657731	0.0134
AATCGA	6.53e-05	2.79e-05	3.16027	0.00157623	0.0042		AAGAAGA	0.000292089	0.000179813	2.71441	0.00663935	0.0135
ACGACT	6.53e-05	2.79e-05	3.16027	0.00157623	0.0042		TGACGGC	6.26e-05	2.05e-05	2.70917	0.00674525	0.0137
CTCGGAC	4.68e-05	1.67e-05	3.15332	0.00161426	0.0043		TGGAAC	0.000346797	0.000224398	2.69052	0.00713405	0.0144
ATGACG	9.14e-05	4.52e-05	3.14091	0.00168422	0.0045		GGACAC	0.000360397	0.000235383	2.68642	0.00722224	0.0145
GTGGACT	6.68e-05	2.88e-05	3.13809	0.00170052	0.0045		TCGGAA	0.000115599	5.34e-05	2.66836	0.00762236	0.0152
GACGCT	9.8e-05	4.97e-05	3.13795	0.00170134	0.0045		CTTCGCCT	2.85e-05	4.76e-06	2.66779	0.00763528	0.0152
TCAAGA	0.000388546	0.000280296	3.11508	0.00183894	0.0049		GGAGACGA	2.85e-05	4.76e-06	2.66779	0.00763528	0.0152
CTGCGG	0.000202436	0.000128092	3.11205	0.00185794	0.0049		ACTCCGG	5.56e-05	1.74e-05	2.65199	0.00800179	0.0158
GACGTTC	3.34e-05	9.85e-06	3.08744	0.00201891	0.0053		CTCGGAT	5.56e-05	1.74e-05	2.65199	0.00800179	0.0158
CATGGAC	8.68e-05	4.24e-05	3.08387	0.00204324	0.0053		GGCGAC	0.000129199	6.28e-05	2.64766	0.00810517	0.016
CGGACGT	2e-05	3.79e-06	3.0807	0.00206512	0.0054		CGACCG	7.48e-05	2.82e-05	2.64647	0.00813371	0.016
ACAACGGA	1.37e-05	1.52e-06	3.07423	0.00211046	0.0055		CGGCGC	0.000203998	0.000116122	2.63809	0.00833752	0.0162
CAACGGAA	1.37e-05	1.52e-06	3.07423	0.00211046	0.0055		TCCGGCG	2.78e-05	4.73e-06	2.63458	0.00842411	0.0162
TCAAGAA	0.000153608	9.09e-05	3.0614	0.00220308	0.0057		CGCGCGA	2.78e-05	4.73e-06	2.63458	0.00842411	0.0162
CTCCGG	0.00017305	0.000106241	3.05826	0.00222627	0.0057		GACGTCG	2.78e-05	4.73e-06	2.63458	0.00842411	0.0162
TGACCGA	3.01e-05	8.33e-06	3.05436	0.00225543	0.0058		ATCCGGC	2.78e-05	4.73e-06	2.63458	0.00842411	0.0162
CCCGCGGACC	7.17e-06	0	3.05239	0.00227027	0.0058		CCCGGAA	6.95e-05	2.52e-05	2.62369	0.00869839	0.0167
GCCGTCGTCG	7.17e-06	0	3.05239	0.00227027	0.0058		GTGGAG	0.000455596	0.000315413	2.62186	0.00874516	0.0168
TCGACGG	1.34e-05	1.51e-06	3.04009	0.00236508	0.006		GGCGCG	0.000224398	0.000131814	2.62048	0.00878067	0.0168
GAATCGA	2.34e-05	5.3e-06	3.03739	0.0023864	0.006		GGAGACCG	3.56e-05	7.93e-06	2.60346	0.00922876	0.0174
TTTCCGG	4.01e-05	1.36e-05	3.03534	0.00240264	0.006		GAGACCGA	3.56e-05	7.93e-06	2.60346	0.00922876	0.0174
ATCCGGC	2.67e-05	6.82e-06	3.03465	0.00240816	0.006		GGACACGC	3.56e-05	7.93e-06	2.60346	0.00922876	0.0174
TGGACAAC	3.76e-05	1.22e-05	3.03152	0.00243324	0.006		TTCCGGA	4.87e-05	1.42e-05	2.60311	0.00923826	0.0174
CTACGG	7.51e-05	3.54e-05	3.02402	0.00249438	0.006		GAGATC	0.000278798	0.000174183	2.59787	0.00938031	0.0176
TCAAGACGA	7e-06	0	3.02372	0.00249689	0.006		ACGGAT	8.16e-05	3.3e-05	2.5924	0.00953076	0.0177
AACAACGGA	7e-06	0	3.02372	0.00249689	0.006		TTGACG	8.16e-05	3.3e-05	2.5924	0.00953076	0.0177
CGCGACCGG	7e-06	0	3.02372	0.00249689	0.006		TCGATC	8.16e-05	3.3e-05	2.5924	0.00953076	0.0177
CCGTGGACT	7e-06	0	3.02372	0.00249689	0.006		GGACGT	0.000108799	5.02e-05	2.58868	0.00963445	0.0179
CCGTCGTCG	7e-06	0	3.02372	0.00249689	0.006		AACACGC	3.48e-05	7.89e-06	2.56706	0.0102563	0.0188
CAGACGAAC	7e-06	0	3.02372	0.00249689	0.006		GCGGAAT	3.48e-05	7.89e-06	2.56706	0.0102563	0.0188
GAACAACGG	7e-06	0	3.02372	0.00249689	0.006		TTCGACC	3.48e-05	7.89e-06	2.56706	0.0102563	0.0188
CGGCGACCA	7e-06	0	3.02372	0.00249689	0.006		GACGTG	0.000129199	6.43e-05	2.56348	0.0103628	0.0189
CGGAAGAAT	7e-06	0	3.02372	0.00249689	0.006		GACCGG	0.000129199	6.43e-05	2.56348	0.0103628	0.0189
GCCGTCGTC	7e-06	0	3.02372	0.00249689	0.006		GAGAGC	0.000394397	0.000269906	2.5133	0.0119607	0.0217
CGACTGCGC	7e-06	0	3.02372	0.00249689	0.006		AAGATG	0.000537196	0.000389166	2.50652	0.0121927	0.022
ATCGCGACG	7e-06	0	3.02372	0.00249689	0.006		CGGCGA	0.000101999	4.71e-05	2.50647	0.0121942	0.022
CGAGCG	8.49e-05	4.22e-05	3.00622	0.00264518	0.0063		CTCGTC	0.000115599	5.65e-05	2.48555	0.0129351	0.0233
CGACGAAC	6.83e-06	0	2.99612	0.00273436	0.0063		GAATCC	0.000251598	0.000156922	2.47642	0.0132708	0.0238
GCCGTCGT	6.83e-06	0	2.99612	0.00273436	0.0063		CGACGC	8.16e-05	3.45e-05	2.47161	0.0134506	0.024
CTCGTCGA	6.83e-06	0	2.99612	0.00273436	0.0063		CTACGG	8.16e-05	3.45e-05	2.47161	0.0134506	0.024
AATCCGGC	6.83e-06	0	2.99612	0.00273436	0.0063		CATGGA	0.000414797	0.000288736	2.46587	0.0136682	0.0243
ATCGTCGT	6.83e-06	0	2.99612	0.00273436	0.0063		TGAGGA	0.000530396	0.000386028	2.45581	0.0140569	0.0249
CGTCGTCG	6.83e-06	0	2.99612	0.00273436	0.0063		AAGAGACCT	2.19e-05	3.19e-06	2.45023	0.0142766	0.0252
GAATCGAC	6.83e-06	0	2.99612	0.00273436	0.0063		TCGTAC	5.44e-05	1.88e-05	2.43482	0.0148991	0.0261
CCGTCGTC	6.83e-06	0	2.99612	0.00273436	0.0063		CGGTCG	6.8e-05	2.67e-05	2.43456	0.0149099	0.0261
GACGTTCG	6.83e-06	0	2.99612	0.00273436	0.0063		ACGAAC	6.8e-05	2.67e-05	2.43456	0.0149099	0.0261
ATCGACCA	6.83e-06	0	2.99612	0.00273436	0.0063		CTCCGGAG	2.13e-05	3.17e-06	2.4202	0.0155122	0.0268
CGCGTCGT	6.83e-06	0	2.99612	0.00273436	0.0063		GATCCGGG	2.13e-05	3.17e-06	2.4202	0.0155122	0.0268
ATCCGGAG	6.83e-06	0	2.99612	0.00273436	0.0063		GATGACGA	2.13e-05	3.17e-06	2.4202	0.0155122	0.0268
CGACGC	5.22e-05	2.11e-05	2.99343	0.00275862	0.0063		TCCTGCGC	2.13e-05	3.17e-06	2.4202	0.0155122	0.0268
GAGAGC	0.00035263	0.000253924	2.98359	0.00284886	0.0065		GTGGACG	4.87e-05	1.58e-05	2.40988	0.0159577	0.0275
CGTCAA	6.53e-05	2.94e-05	2.98116	0.00287157	0.0065		TGAAGCT	0.000146044	7.89e-05	2.40732	0.0160703	0.0276
TCGCAC	6.53e-05	2.94e-05	2.98116	0.00287157	0.0065		TCTGCG	0.000135999	7.22e-05	2.40477	0.0161826	0.0277
GAGGAC	0.000326509	0.000232073	2.98112	0.00287195	0.0065		CTGCGA	0.000108799	5.34e-05	2.4005	0.0163725	0.0279
TTCGCCT	3.67e-05	1.21e-05	2.97873	0.00289449	0.0065		TCCTCGG	6.26e-05	2.37e-05	2.39941	0.0164217	0.0279
GACCCG	0.000130604	7.53e-05	2.97745	0.00290654	0.0065		ACCGGG	0.000115599	5.81e-05	2.39706	0.0165273	0.0279
TACCGG	4.57e-05	1.73e-05	2.97475	0.00293229	0.0066		CGACCA	0.000115599	5.81e-05	2.39706	0.0165273	0.0279
CCGTGGACG	1.05e-05	7.65e-07	2.97329	0.00294631	0.0066		TTTCCG	0.000122399	6.28e-05	2.39704	0.0165283	0.0279
CGTGGAA	4.34e-05	1.59e-05	2.9663	0.00301409	0.0067		TGCGGAT	2.09e-05	3.15e-06	2.3912	0.0167933	0.0282
TGGACCTG	4.1e-05	1.45e-05	2.95537	0.00312293	0.0069		ACGCCGT	2.09e-05	3.15e-06	2.3912	0.0167933	0.0282
CGGCGA	7.18e-05	3.39e-05	2.95404	0.00313645	0.0069		CCGTGGAG	4.27e-05	1.27e-05	2.38809	0.016936	0.0283
TCGTTC	7.18e-05	3.39e-05	2.95404	0.00313645	0.0069		CGATCC	7.48e-05	3.14e-05	2.38712	0.0169811	0.0283
GAGAAC	0.000310184	0.000219264	2.95076	0.00316993	0.0069		CCTCCGC	0.000125181	6.47e-05	2.37868	0.0173748	0.0289
CAAGAAGA	6.83e-05	3.12e-05	2.94733	0.0032053	0.0069		AAGAAGCC	5.69e-05	2.06e-05	2.3595	0.0182997	0.0303
TGCGGACG	1.03e-05	7.61e-07	2.94186	0.00326244	0.0069		CGACGGC	4.17e-05	1.26e-05	2.34892	0.0188278	0.031
GCGGACGT	1.03e-05	7.61e-07	2.94186	0.00326244	0.0069		CCTGCG	0.000224398	0.00013966	2.34875	0.0188366	0.031
GACGTCGT	1.03e-05	7.61e-07	2.94186	0.00326244	0.0069		GATGGACA	3.56e-05	9.51e-06	2.33999	0.0192845	0.0316
TCAACGGC	1.03e-05	7.61e-07	2.94186	0.00326244	0.0069		TCAAGATC	3.56e-05	9.51e-06	2.33999	0.0192845	0.0316
CGTGGACT	1.03e-05	7.61e-07	2.94186	0.00326244	0.0069		AGTTCG	8.84e-05	4.08e-05	2.33339	0.0196276	0.032
ACGGACGC	1.03e-05	7.61e-07	2.94186	0.00326244	0.0069		GACCGT	8.84e-05	4.08e-05	2.33339	0.0196276	0.032
AACAACGG	1.03e-05	7.61e-07	2.94186	0.00326244	0.0069		GGATCC	0.000217598	0.000134953	2.32925	0.0198457	0.032
CAACGCGC	1.03e-05	7.61e-07	2.94186	0.00326244	0.0069		CTCCGGAA	2.85e-05	6.34e-06	2.3286	0.0198801	0.032
GACTTCGC	1.03e-05	7.61e-07	2.94186	0.00326244	0.0069		TGGACCGG	2.85e-05	6.34e-06	2.3286	0.0198801	0.032
CTCGACCA	1.03e-05	7.61e-07	2.94186	0.00326244	0.0069		TCCGGGAG	2.85e-05	6.34e-06	2.3286	0.0198801	0.032
ATCCTGCG	1.03e-05	7.61e-07	2.94186	0.00326244	0.0069		GAAGGA	0.000577995	0.000434673	2.30656	0.0210795	0.0337
CGGAACCG	1.03e-05	7.61e-07	2.94186	0.00326244	0.0069		TGACCGA	3.48e-05	9.46e-06	2.30401	0.0212221	0.0337
CAACGC	7.84e-05	3.84e-05	2.93998	0.00328235	0.0069		TCTTCGA	3.48e-05	9.46e-06	2.30401	0.0212221	0.0337
GAAGAAGCC	1.75e-05	3.06e-06	2.93988	0.00328337	0.0069		ACGTCCA	3.48e-05	9.46e-06	2.30401	0.0212221	0.0337
GGCGAC	9.14e-05	4.75e-05	2.93763	0.00330731	0.007		GGATTCG	3.48e-05	9.46e-06	2.30401	0.0212221	0.0337
AGACGAA	3.34e-05	1.06e-05	2.92522	0.00344214	0.0072		ATGACGG	2.78e-05	6.31e-06	2.29605	0.021673	0.0339
CAAGGA	0.000388546	0.000286324	2.91795	0.00352338	0.0074		GAACGTC	2.78e-05	6.31e-06	2.29605	0.021673	0.0339
GATCGAC	1e-05	7.57e-07	2.91156	0.0035963	0.0075		GGACGAA	2.78e-05	6.31e-06	2.29605	0.021673	0.0339
CGACGG	6.2e-05	2.79e-05	2.91018	0.00361219	0.0075		CTCCGAC	2.78e-05	6.31e-06	2.29605	0.021673	0.0339
AACGGAA	4.01e-05	1.44e-05	2.90045	0.00372631	0.0077		TTCGGCG	2.78e-05	6.31e-06	2.29605	0.021673	0.0339
GAAGAAGA	9.23e-05	4.8e-05	2.89511	0.00379023	0.0079		CCGGAGC	8.35e-05	3.79e-05	2.29466	0.0217525	0.034
GACCGT	6.53e-05	3.01e-05	2.8942	0.0038013	0.0079		CCGGCG	0.000183599	0.000109845	2.2926	0.0218712	0.0341
CGAAGC	0.000101218	5.5e-05	2.88923	0.00386182	0.008		CCGGGAG	0.000111272	5.68e-05	2.28155	0.0225162	0.035
ACGACG	5.22e-05	2.19e-05	2.88837	0.00387244	0.008		GATGAAC	0.000104317	5.21e-05	2.27784	0.0227361	0.0352
TCCTCGG	6.34e-05	2.88e-05	2.88737	0.00388477	0.008		TTCGAC	5.44e-05	2.04e-05	2.27131	0.023128	0.0357
CTCGTC	9.47e-05	5.05e-05	2.87645	0.0040217	0.0082		CAAGAT	0.000353597	0.000246367	2.27094	0.0231504	0.0357
ATGGACC	7.68e-05	3.79e-05	2.86559	0.00416236	0.0085		GGACGTG	6.26e-05	2.52e-05	2.25568	0.0240907	0.0368
ATGGACA	0.000106858	5.91e-05	2.86491	0.00417131	0.0085		CCGAAG	0.000129199	7.06e-05	2.24189	0.0249688	0.0368
CGTCGTC	1.67e-05	3.03e-06	2.86466	0.00417456	0.0085		CTGCGG	0.000237998	0.000153783	2.23565	0.0253744	0.0368
CGGAAGAA	2.05e-05	4.57e-06	2.85194	0.00434531	0.0088		AAGAAGC	0.000159953	9.31e-05	2.23049	0.0257149	0.0368
GTGACGA	2.67e-05	7.57e-06	2.8369	0.00455541	0.0092		CCCGCGA	4.87e-05	1.74e-05	2.22973	0.0257651	0.0368
AAGAAGCT	5.13e-05	2.13e-05	2.83076	0.00464382	0.0093		CGGCGAC	4.87e-05	1.74e-05	2.22973	0.0257651	0.0368
CTGCGA	0.000117543	6.78e-05	2.82465	0.00473325	0.0095		GGCGCGA	4.87e-05	1.74e-05	2.22973	0.0257651	0.0368
ACAAGAC	9.02e-05	4.77e-05	2.81356	0.00489957	0.0098		CAACGC	8.84e-05	4.24e-05	2.22808	0.025875	0.0368
AAGGAC	0.000319979	0.000231319	2.80911	0.00496787	0.0099		AACCCG	0.000115599	6.12e-05	2.22547	0.0260494	0.0368
GGAACG	9.14e-05	4.9e-05	2.80624	0.00501229	0.01		ATGGACACGC	1.49e-05	1.6e-06	2.22477	0.0260964	0.0368
GACTGC	0.000251412	0.000174808	2.77862	0.00545901	0.0108		TTCTTCGCCT	1.49e-05	1.6e-06	2.22477	0.0260964	0.0368
CGGAAGA	5.01e-05	2.12e-05	2.76972	0.0056104	0.0111		CCGCGA	0.000101999	5.18e-05	2.21887	0.0264957	0.0368
AAGAAGC	0.000130233	7.8e-05	2.7559	0.00585311	0.0116		CGGCCG	0.000197198	0.000122399	2.21382	0.0268415	0.0368
TGGACAA	0.000106858	6.06e-05	2.74921	0.00597389	0.0118		TGGACACGC	1.46e-05	1.59e-06	2.19883	0.0278902	0.0368
TCCGGGA	5.34e-05	2.35e-05	2.74713	0.00601191	0.0118		TTTCCGGAA	1.46e-05	1.59e-06	2.19883	0.0278902	0.0368
ACGTCT	8.49e-05	4.52e-05	2.72827	0.00636679	0.0125		CGGAAGAAG	1.46e-05	1.59e-06	2.19883	0.0278902	0.0368
TGGACTG	0.000100179	5.6e-05	2.72137	0.00650113	0.0127		CTCCGGAGC	1.46e-05	1.59e-06	2.19883	0.0278902	0.0368
ACGAAC	7.18e-05	3.62e-05	2.71779	0.0065719	0.0128		ACTCCGGAG	1.46e-05	1.59e-06	2.19883	0.0278902	0.0368
ATCCGGG	3.01e-05	9.85e-06	2.70915	0.00674565	0.0131		ATGGACAAC	1.46e-05	1.59e-06	2.19883	0.0278902	0.0368
CGGAACC	3.01e-05	9.85e-06	2.70915	0.00674565	0.0131		GCTGCGC	7.65e-05	3.47e-05	2.19697	0.0280228	0.0368
GGAAGAA	0.000220394	0.000150716	2.6917	0.00710899	0.0137		TGGACAT	0.000104317	5.36e-05	2.18644	0.0287833	0.0368
TCCGGAG	4.68e-05	1.97e-05	2.6903	0.00713878	0.0138		TCAAGATT	4.27e-05	1.43e-05	2.18524	0.0288709	0.0368
TGATGAAC	3.42e-05	1.22e-05	2.67378	0.00750018	0.0144		GAAGAAGACGA	7.65e-06	0	2.17945	0.0292982	0.0368
CGGAATCC	1.37e-05	2.28e-06	2.66778	0.00763542	0.0145		GGAAGAAGATT	7.65e-06	0	2.17945	0.0292982	0.0368
GACAACGG	1.37e-05	2.28e-06	2.66778	0.00763542	0.0145		GGAAGAAGATG	7.65e-06	0	2.17945	0.0292982	0.0368
TCAAGACG	1.37e-05	2.28e-06	2.66778	0.00763542	0.0145		GATGGACATCG	7.65e-06	0	2.17945	0.0292982	0.0368
CGGACGCG	1.37e-05	2.28e-06	2.66778	0.00763542	0.0145		CCGGCGACCGG	7.65e-06	0	2.17945	0.0292982	0.0368
CGTTCG	2.94e-05	9.8e-06	2.66289	0.00774718	0.0147		CTCCGT	0.000135999	7.69e-05	2.17842	0.0293751	0.0368
ACGTCCA	2.67e-05	8.33e-06	2.65198	0.00800219	0.0151		TTCGCCGT	1.42e-05	1.59e-06	2.17381	0.0297195	0.0368
TGCGGAT	2.67e-05	8.33e-06	2.65198	0.00800219	0.0151		GCGACCGT	1.42e-05	1.59e-06	2.17381	0.0297195	0.0368
AACGACT	2.67e-05	8.33e-06	2.65198	0.00800219	0.0151		TTCGGCGA	1.42e-05	1.59e-06	2.17381	0.0297195	0.0368
AACGGC	7.84e-05	4.14e-05	2.64839	0.00808761	0.0152		GTGGACAT	1.42e-05	1.59e-06	2.17381	0.0297195	0.0368
ACGGAC	7.84e-05	4.14e-05	2.64839	0.00808761	0.0152		ACCGGGAC	1.42e-05	1.59e-06	2.17381	0.0297195	0.0368
ACTCCG	9.8e-05	5.58e-05	2.638	0.00833976	0.0156		TGACCGGG	1.42e-05	1.59e-06	2.17381	0.0297195	0.0368
CAAGGAC	0.000106858	6.21e-05	2.63578	0.00839444	0.0157		GCTGACGA	1.42e-05	1.59e-06	2.17381	0.0297195	0.0368
TCCGACG	1.34e-05	2.27e-06	2.63458	0.00842427	0.0157		GGAACGTC	1.42e-05	1.59e-06	2.17381	0.0297195	0.0368
CCGGGAC	6.68e-05	3.33e-05	2.63019	0.00853364	0.0158		GGCGACCG	1.42e-05	1.59e-06	2.17381	0.0297195	0.0368
CTCGCCG	3.34e-05	1.21e-05	2.62366	0.00869898	0.016		ATGACGGC	1.42e-05	1.59e-06	2.17381	0.0297195	0.0368
TCGTCCA	3.34e-05	1.21e-05	2.62366	0.00869898	0.016		ACTCCGAC	1.42e-05	1.59e-06	2.17381	0.0297195	0.0368
ACTTCGA	3.34e-05	1.21e-05	2.62366	0.00869898	0.016		AACAAC	0.000346797	0.000244798	2.17057	0.0299634	0.0368
CAAGATC	9.02e-05	5e-05	2.61966	0.00880179	0.0161		CATGGACAAC	7.46e-06	0	2.15837	0.0308994	0.0368
TGGACCT	9.02e-05	5e-05	2.61966	0.00880179	0.0161		GAATCCGGCG	7.46e-06	0	2.15837	0.0308994	0.0368
ACCTCGGA	2.05e-05	5.33e-06	2.60914	0.00907691	0.0166		CTCCGGAGCC	7.46e-06	0	2.15837	0.0308994	0.0368
CGTCGC	4.9e-05	2.19e-05	2.60718	0.00912914	0.0167		CCTGCGGATG	7.46e-06	0	2.15837	0.0308994	0.0368
CTCGGACC	1.71e-05	3.81e-06	2.60345	0.00922899	0.0167		ATGGACATCG	7.46e-06	0	2.15837	0.0308994	0.0368
AGACGTTC	1.71e-05	3.81e-06	2.60345	0.00922899	0.0167		CGTCGCGACG	7.46e-06	0	2.15837	0.0308994	0.0368
GAAGACGA	1.71e-05	3.81e-06	2.60345	0.00922899	0.0167		CGGAACGTCT	7.46e-06	0	2.15837	0.0308994	0.0368
CTCGTCG	2.34e-05	6.82e-06	2.6031	0.00923863	0.0167		TTCGGACGCG	7.46e-06	0	2.15837	0.0308994	0.0368
CTCCGGA	4.68e-05	2.04e-05	2.58291	0.00979701	0.0177		CTTCGCCGTC	7.46e-06	0	2.15837	0.0308994	0.0368
TGAAGCC	0.000116875	7.04e-05	2.58123	0.00984486	0.0177		GATGACGGCG	7.46e-06	0	2.15837	0.0308994	0.0368
GACCGA	7.84e-05	4.22e-05	2.57808	0.0099352	0.0178		ATTCCGGAGA	7.46e-06	0	2.15837	0.0308994	0.0368
GTTCGC	5.55e-05	2.64e-05	2.57591	0.00999762	0.0179		CCGCGCGACC	7.46e-06	0	2.15837	0.0308994	0.0368
TACCGGG	2e-05	5.3e-06	2.56967	0.0101797	0.0181		CCGGCGACCG	7.46e-06	0	2.15837	0.0308994	0.0368
TTGACGC	2e-05	5.3e-06	2.56967	0.0101797	0.0181		GAAGAGACGA	7.46e-06	0	2.15837	0.0308994	0.0368
TCGTCGG	2e-05	5.3e-06	2.56967	0.0101797	0.0181		CGGCGACCGG	7.46e-06	0	2.15837	0.0308994	0.0368
TCTACGG	1.67e-05	3.79e-06	2.56706	0.0102566	0.0181		GTGAAGACGA	7.46e-06	0	2.15837	0.0308994	0.0368
TCGACTG	1.67e-05	3.79e-06	2.56706	0.0102566	0.0181		GAAGAAGACG	7.46e-06	0	2.15837	0.0308994	0.0368
GATCCG	9.47e-05	5.43e-05	2.56535	0.0103072	0.0181		GGAATCCGGA	7.46e-06	0	2.15837	0.0308994	0.0368
GCCGCGA	3.67e-05	1.44e-05	2.56502	0.010317	0.0181		GAAGAGACCT	7.46e-06	0	2.15837	0.0308994	0.0368
GATGACG	3.67e-05	1.44e-05	2.56502	0.010317	0.0181		AACGGCGACC	7.46e-06	0	2.15837	0.0308994	0.0368
CGGCGCC	7.35e-05	3.86e-05	2.56408	0.010345	0.0181		GACTTCGGAA	7.46e-06	0	2.15837	0.0308994	0.0368
CGTGGAG	6.34e-05	3.18e-05	2.54719	0.0108594	0.019		GATGGACATC	7.46e-06	0	2.15837	0.0308994	0.0368
ACTGCG	0.000124074	7.69e-05	2.54437	0.0109475	0.0191		ACCTCG	0.000122399	6.75e-05	2.15283	0.0313323	0.0368
GGAAGAAC	5.13e-05	2.36e-05	2.52811	0.0114679	0.02		CGAACGT	1.39e-05	1.58e-06	2.14967	0.0315815	0.0368
GATCGG	4.57e-05	2.03e-05	2.52582	0.0115428	0.02		TACGACT	1.39e-05	1.58e-06	2.14967	0.0315815	0.0368
CGACGT	4.57e-05	2.03e-05	2.52582	0.0115428	0.02		GTCGCGA	1.39e-05	1.58e-06	2.14967	0.0315815	0.0368
GAAGGAT	0.000106858	6.36e-05	2.52452	0.0115856	0.02		GAAGAAT	0.000173862	0.00010568	2.14642	0.0318393	0.0368
ACTCCGT	4.01e-05	1.67e-05	2.52451	0.011586	0.02		TCGACC	7.48e-05	3.45e-05	2.1464	0.0318411	0.0368
ATGAAC	0.000303654	0.000225291	2.52366	0.0116139	0.02		CTCGGAA	4.17e-05	1.42e-05	2.14631	0.0318482	0.0368
TGTGGAC	9.35e-05	5.38e-05	2.51075	0.0120473	0.0207		TGGAACG	4.17e-05	1.42e-05	2.14631	0.0318482	0.0368
CAAGAT	0.000323244	0.000242622	2.50546	0.0122292	0.0209		TTCGGAT	4.17e-05	1.42e-05	2.14631	0.0318482	0.0368
AGACGC	9.47e-05	5.5e-05	2.50518	0.012239	0.0209		GACTTCGGA	7.29e-06	0	2.13809	0.0325093	0.0368
ACGGAT	7.51e-05	4.07e-05	2.50008	0.0124167	0.0212		TACCGGGAG	7.29e-06	0	2.13809	0.0325093	0.0368
CGTCCT	0.000124074	7.76e-05	2.49487	0.0126002	0.0214		GGAATCCGG	7.29e-06	0	2.13809	0.0325093	0.0368
GAAGTT	0.000372221	0.00028557	2.48845	0.0128301	0.0218		CGGAACGTC	7.29e-06	0	2.13809	0.0325093	0.0368
CGCCGA	6.86e-05	3.62e-05	2.48681	0.0128895	0.0218		CGCGATCCG	7.29e-06	0	2.13809	0.0325093	0.0368
GACTTCG	3.34e-05	1.29e-05	2.48297	0.0130293	0.022		CGCGCGACC	7.29e-06	0	2.13809	0.0325093	0.0368
CTCGGAT	3.34e-05	1.29e-05	2.48297	0.0130293	0.022		ACGGCGACC	7.29e-06	0	2.13809	0.0325093	0.0368
CTGACGA	2.67e-05	9.09e-06	2.47834	0.0131996	0.0222		CCGTGGACC	7.29e-06	0	2.13809	0.0325093	0.0368
CCCGCG	0.000137134	8.82e-05	2.47642	0.0132706	0.0223		GGCGACCGG	7.29e-06	0	2.13809	0.0325093	0.0368
TCACCG	9.8e-05	5.8e-05	2.46143	0.0138385	0.0232		CCGTGGACG	7.29e-06	0	2.13809	0.0325093	0.0368
ATGGACAAC	1.05e-05	1.53e-06	2.45022	0.0142768	0.0238		GACGACTGA	7.29e-06	0	2.13809	0.0325093	0.0368
CAAGAAGCT	1.05e-05	1.53e-06	2.45022	0.0142768	0.0238		GGCGACCGA	7.29e-06	0	2.13809	0.0325093	0.0368
ATCCTGC	0.000103518	6.21e-05	2.44988	0.0142905	0.0238		GCAAGACGA	7.29e-06	0	2.13809	0.0325093	0.0368
AGAGGA	0.000558331	0.00045209	2.43996	0.0146887	0.0244		AATCCGGCG	7.29e-06	0	2.13809	0.0325093	0.0368
TTCCGGA	3.67e-05	1.51e-05	2.43778	0.014778	0.0244		TCGGACGCG	7.29e-06	0	2.13809	0.0325093	0.0368
GACGCCG	3.67e-05	1.51e-05	2.43778	0.014778	0.0244		GCGCGCGAC	7.29e-06	0	2.13809	0.0325093	0.0368
GCGACG	4.57e-05	2.11e-05	2.42145	0.0154589	0.0253		CGGAAGACG	7.29e-06	0	2.13809	0.0325093	0.0368
CGCGACCG	1.03e-05	1.52e-06	2.42019	0.0155123	0.0253		GACTTCGCC	7.29e-06	0	2.13809	0.0325093	0.0368
GACGTCTG	1.03e-05	1.52e-06	2.42019	0.0155123	0.0253		GCGGAATCG	7.29e-06	0	2.13809	0.0325093	0.0368
CTTCGACG	1.03e-05	1.52e-06	2.42019	0.0155123	0.0253		CTCGACGGC	7.29e-06	0	2.13809	0.0325093	0.0368
AACGACTG	1.03e-05	1.52e-06	2.42019	0.0155123	0.0253		CTGCGGATG	7.29e-06	0	2.13809	0.0325093	0.0368
CGACTG	7.18e-05	3.92e-05	2.41994	0.015523	0.0253		TGAAGACGA	7.29e-06	0	2.13809	0.0325093	0.0368
GACGCA	8.82e-05	5.12e-05	2.4151	0.0157307	0.0256		AAGAGACGA	7.29e-06	0	2.13809	0.0325093	0.0368
ACGCCG	6.86e-05	3.69e-05	2.41156	0.0158843	0.0258		AGACCGGGC	7.29e-06	0	2.13809	0.0325093	0.0368
TCGGACC	2.34e-05	7.57e-06	2.40987	0.0159583	0.0259		TCCGACGGG	7.29e-06	0	2.13809	0.0325093	0.0368
GGACAAC	7.01e-05	3.79e-05	2.40726	0.0160728	0.026		CGATCGACC	7.29e-06	0	2.13809	0.0325093	0.0368
TCGACC	5.22e-05	2.56e-05	2.40046	0.0163743	0.0263		CCGGAGACC	7.29e-06	0	2.13809	0.0325093	0.0368
TTCGCA	6.2e-05	3.24e-05	2.39973	0.0164072	0.0263		ATGACGGCG	7.29e-06	0	2.13809	0.0325093	0.0368
ACGATC	6.2e-05	3.24e-05	2.39973	0.0164072	0.0263		GTCGCGACG	7.29e-06	0	2.13809	0.0325093	0.0368
TCCGGCG	3.01e-05	1.14e-05	2.39939	0.0164226	0.0263		TCCGGAGCC	7.29e-06	0	2.13809	0.0325093	0.0368
CAAGACG	3.01e-05	1.14e-05	2.39939	0.0164226	0.0263		ACTCCGACG	7.29e-06	0	2.13809	0.0325093	0.0368
CGACGAA	1e-05	1.51e-06	2.3912	0.0167935	0.0266		CGGCGACCG	7.29e-06	0	2.13809	0.0325093	0.0368
GCGAACG	1e-05	1.51e-06	2.3912	0.0167935	0.0266		ATCGACCGA	7.29e-06	0	2.13809	0.0325093	0.0368
CGTTCGA	1e-05	1.51e-06	2.3912	0.0167935	0.0266		TGTGGACAT	7.29e-06	0	2.13809	0.0325093	0.0368
CGATCGT	1e-05	1.51e-06	2.3912	0.0167935	0.0266		ACTTCGGCG	7.29e-06	0	2.13809	0.0325093	0.0368
TCTTCGGA	2.05e-05	6.09e-06	2.38808	0.0169365	0.0268		CTCGACCGT	7.29e-06	0	2.13809	0.0325093	0.0368
TGTGGAAC	3.76e-05	1.6e-05	2.36743	0.0179123	0.0283		GTTCGACCA	7.29e-06	0	2.13809	0.0325093	0.0368
CAAGATG	0.000106858	6.59e-05	2.36152	0.0182	0.0287		GAATCCGGC	7.29e-06	0	2.13809	0.0325093	0.0368
GGACCT	0.000257942	0.000190631	2.35547	0.0184993	0.0291		CGTCGCGAC	7.29e-06	0	2.13809	0.0325093	0.0368
GCCGTCG	2e-05	6.06e-06	2.34891	0.0188284	0.0292		TTCGCCGTC	7.29e-06	0	2.13809	0.0325093	0.0368
GCGACCG	2e-05	6.06e-06	2.34891	0.0188284	0.0292		CCGCGCGAC	7.29e-06	0	2.13809	0.0325093	0.0368
CCTGCG	0.000169785	0.00011679	2.34851	0.0188487	0.0292		ACTTCGGAA	7.29e-06	0	2.13809	0.0325093	0.0368
TTCTTCG	3.34e-05	1.36e-05	2.34822	0.0188632	0.0292		TGATGACGG	7.29e-06	0	2.13809	0.0325093	0.0368
AAGAACG	3.34e-05	1.36e-05	2.34822	0.0188632	0.0292		AACGGCGAC	7.29e-06	0	2.13809	0.0325093	0.0368
GCTGCGA	3.34e-05	1.36e-05	2.34822	0.0188632	0.0292		TGATGACGC	7.29e-06	0	2.13809	0.0325093	0.0368
GATCCGG	3.34e-05	1.36e-05	2.34822	0.0188632	0.0292		TGCGGACCG	7.29e-06	0	2.13809	0.0325093	0.0368
CGCTGAC	3.34e-05	1.36e-05	2.34822	0.0188632	0.0292		GTGGACAAC	7.29e-06	0	2.13809	0.0325093	0.0368
CGTGGACA	1.71e-05	4.57e-06	2.33998	0.0192849	0.0298		TGGACATCG	7.29e-06	0	2.13809	0.0325093	0.0368
AACGTC	6.86e-05	3.77e-05	2.33751	0.0194128	0.0299		CGGAGC	0.000203998	0.000130245	2.12412	0.0336602	0.0368
GGAAAC	0.00036569	0.000284817	2.32965	0.0198247	0.0304		ATCGACCG	7.12e-06	0	2.11858	0.034126	0.0368
CTCGTCGG	1.37e-05	3.05e-06	2.3286	0.0198804	0.0304		CGGAACGT	7.12e-06	0	2.11858	0.034126	0.0368
TCTCCGAC	1.37e-05	3.05e-06	2.3286	0.0198804	0.0304		GCGACCGG	7.12e-06	0	2.11858	0.034126	0.0368
AACGCCG	1.67e-05	4.54e-06	2.304	0.0212226	0.0324		GACGACTG	7.12e-06	0	2.11858	0.034126	0.0368
TGGACTGC	3.08e-05	1.22e-05	2.30301	0.0212782	0.0325		ACGTCGTC	7.12e-06	0	2.11858	0.034126	0.0368
GGAAGAAG	6.49e-05	3.5e-05	2.29969	0.0214659	0.0327		CTTCGACG	7.12e-06	0	2.11858	0.034126	0.0368
GTCGTCG	1.34e-05	3.03e-06	2.29604	0.0216734	0.0327		GCGACCGA	7.12e-06	0	2.11858	0.034126	0.0368
ATCGACG	1.34e-05	3.03e-06	2.29604	0.0216734	0.0327		TCGCCGTC	7.12e-06	0	2.11858	0.034126	0.0368
ATCGACC	1.34e-05	3.03e-06	2.29604	0.0216734	0.0327		GCGAACGT	7.12e-06	0	2.11858	0.034126	0.0368
GAAGGAC	9.68e-05	5.91e-05	2.29579	0.021688	0.0327		GTCGCGAC	7.12e-06	0	2.11858	0.034126	0.0368
TCTTCGG	4.01e-05	1.82e-05	2.29463	0.0217541	0.0328		ACGGACGT	7.12e-06	0	2.11858	0.034126	0.0368
TGGACAC	8.68e-05	5.15e-05	2.29086	0.0219714	0.033		GATCCGGC	7.12e-06	0	2.11858	0.034126	0.0368
GGAATCC	7.35e-05	4.17e-05	2.2795	0.0226373	0.034		CTCGCCGT	7.12e-06	0	2.11858	0.034126	0.0368
TTCGCG	3.59e-05	1.58e-05	2.26458	0.0235387	0.0353		CGATCGAC	7.12e-06	0	2.11858	0.034126	0.0368
ACGTCC	8.16e-05	4.82e-05	2.25754	0.0239741	0.0358		TCGAACGT	7.12e-06	0	2.11858	0.034126	0.0368
GGACGAA	3.01e-05	1.21e-05	2.25566	0.0240919	0.0359		CTCGACGG	7.12e-06	0	2.11858	0.034126	0.0368
CAACGGAATCCGGA	3.97e-06	0	2.24812	0.0245683	0.0366		AACGGAAT	7.12e-06	0	2.11858	0.034126	0.0368
TCGGAC	6.2e-05	3.39e-05	2.24184	0.0249718	0.0366		CGGAACCG	7.12e-06	0	2.11858	0.034126	0.0368
AACCTG	0.000303654	0.00023358	2.22573	0.0260321	0.0366		CGCGAACG	7.12e-06	0	2.11858	0.034126	0.0368
GATGGACATC	7.17e-06	7.69e-07	2.22477	0.0260965	0.0366		CCGCGCGA	7.12e-06	0	2.11858	0.034126	0.0368
AACGGAATCCGGA	3.87e-06	0	2.22427	0.0261304	0.0366		GACAACGC	7.12e-06	0	2.11858	0.034126	0.0368
CAACGGAATCCGG	3.87e-06	0	2.22427	0.0261304	0.0366		ACTTCGGC	7.12e-06	0	2.11858	0.034126	0.0368
CTCGGAA	3.34e-05	1.44e-05	2.21895	0.0264904	0.0366		CTTCGGAC	7.12e-06	0	2.11858	0.034126	0.0368
CAACGGAATCCG	3.77e-06	0	2.2014	0.0277078	0.0366		CTCGACCG	7.12e-06	0	2.11858	0.034126	0.0368
ACGGAATCCGGA	3.77e-06	0	2.2014	0.0277078	0.0366		AATCCGGC	7.12e-06	0	2.11858	0.034126	0.0368
AACGGAATCCGG	3.77e-06	0	2.2014	0.0277078	0.0366		AACGCCGT	7.12e-06	0	2.11858	0.034126	0.0368
GAATCC	0.000225291	0.00016652	2.20051	0.0277708	0.0366		GTTCGCAC	7.12e-06	0	2.11858	0.034126	0.0368
ATGGACATC	7e-06	7.65e-07	2.19882	0.0278904	0.0366		AATCGACG	7.12e-06	0	2.11858	0.034126	0.0368
CAACGGAAT	7e-06	7.65e-07	2.19882	0.0278904	0.0366		CGGAATCG	7.12e-06	0	2.11858	0.034126	0.0368
CTCGGACGC	7e-06	7.65e-07	2.19882	0.0278904	0.0366		TTCGGACC	7.12e-06	0	2.11858	0.034126	0.0368
GCTGCGGAC	7e-06	7.65e-07	2.19882	0.0278904	0.0366		ACGGACGA	7.12e-06	0	2.11858	0.034126	0.0368
GGCGACGGG	7e-06	7.65e-07	2.19882	0.0278904	0.0366		AGAACGTC	7.12e-06	0	2.11858	0.034126	0.0368
GAAGACGAA	7e-06	7.65e-07	2.19882	0.0278904	0.0366		TCGACCGT	7.12e-06	0	2.11858	0.034126	0.0368
CGGCGGACG	7e-06	7.65e-07	2.19882	0.0278904	0.0366		TCGACCGA	7.12e-06	0	2.11858	0.034126	0.0368
TCGGACGCG	7e-06	7.65e-07	2.19882	0.0278904	0.0366		TCCGACGG	7.12e-06	0	2.11858	0.034126	0.0368
TGACCGGGA	7e-06	7.65e-07	2.19882	0.0278904	0.0366		CTCGGACC	7.12e-06	0	2.11858	0.034126	0.0368
CTCCGGAGA	7e-06	7.65e-07	2.19882	0.0278904	0.0366		TCGACGGC	7.12e-06	0	2.11858	0.034126	0.0368
GGACAACGG	7e-06	7.65e-07	2.19882	0.0278904	0.0366		CTCCGACG	7.12e-06	0	2.11858	0.034126	0.0368
ATTCCGGAA	7e-06	7.65e-07	2.19882	0.0278904	0.0366		GAGGAT	0.000339997	0.00024166	2.10798	0.0350325	0.0377
AGAGACCGT	7e-06	7.65e-07	2.19882	0.0278904	0.0366		GATGGACC	3.56e-05	1.11e-05	2.10411	0.0353691	0.038
ACGTCCT	3.67e-05	1.67e-05	2.19694	0.0280245	0.0366		AGAAGCC	0.000159953	9.62e-05	2.09985	0.035742	0.038
CCTCCG	0.000195906	0.000141655	2.19649	0.0280571	0.0366		TTCGACG	6.95e-06	0	2.09978	0.0357478	0.038
CTTCGG	0.000120808	7.99e-05	2.18276	0.0290534	0.0366		TCGAACG	6.95e-06	0	2.09978	0.0357478	0.038
AACGGAATCCG	3.67e-06	0	2.17945	0.0292982	0.0366		TCGACGG	6.95e-06	0	2.09978	0.0357478	0.038
CAACGGAATCC	3.67e-06	0	2.17945	0.0292982	0.0366		ATCGCGA	6.95e-06	0	2.09978	0.0357478	0.038
GATCCGGAGCC	3.67e-06	0	2.17945	0.0292982	0.0366		GAAGAGA	0.000222544	0.000145112	2.09967	0.0357582	0.038
GGCGCGACCGG	3.67e-06	0	2.17945	0.0292982	0.0366		GGAGAC	0.000387597	0.000282459	2.09101	0.0365276	0.0387
CGGAAGAAGCC	3.67e-06	0	2.17945	0.0292982	0.0366		GGAGACC	0.000132135	7.57e-05	2.08142	0.0373959	0.0396
CGGAATCCGGA	3.67e-06	0	2.17945	0.0292982	0.0366		CTCGCC	0.000190398	0.00012083	2.07852	0.0376617	0.0398
GGCGGACGCGC	3.67e-06	0	2.17945	0.0292982	0.0366		GGCGACC	3.48e-05	1.1e-05	2.06844	0.0385984	0.0405
GATGGACATCG	3.67e-06	0	2.17945	0.0292982	0.0366		GACGTCT	3.48e-05	1.1e-05	2.06844	0.0385984	0.0405
GCGACCGGGAC	3.67e-06	0	2.17945	0.0292982	0.0366		GCGGATG	3.48e-05	1.1e-05	2.06844	0.0385984	0.0405
TCGCGG	6.53e-05	3.69e-05	2.17837	0.0293788	0.0366		TTCATCG	3.48e-05	1.1e-05	2.06844	0.0385984	0.0405
AGCGTCGT	6.83e-06	7.61e-07	2.17381	0.0297196	0.0366		GACTGC	0.000292398	0.000203998	2.05769	0.0396202	0.0414
CTCCGACG	6.83e-06	7.61e-07	2.17381	0.0297196	0.0366		GCGTCC	0.000142799	8.47e-05	2.05249	0.0401222	0.0419
ATCCGGCG	6.83e-06	7.61e-07	2.17381	0.0297196	0.0366		GATGTC	0.000251598	0.000171045	2.04104	0.0412464	0.043
ATCGCGAC	6.83e-06	7.61e-07	2.17381	0.0297196	0.0366		AGCGAC	0.000101999	5.49e-05	2.03816	0.0415336	0.0431
ATCGTCGA	6.83e-06	7.61e-07	2.17381	0.0297196	0.0366		CGGAAGAA	2.85e-05	7.93e-06	2.03809	0.0415408	0.0431
TCGTCGTC	6.83e-06	7.61e-07	2.17381	0.0297196	0.0366		TGAACG	9.52e-05	5.02e-05	2.03049	0.0423072	0.0438
CGGCGACC	6.83e-06	7.61e-07	2.17381	0.0297196	0.0366		ATGACG	9.52e-05	5.02e-05	2.03049	0.0423072	0.0438
CGACGTTC	6.83e-06	7.61e-07	2.17381	0.0297196	0.0366		ACGTCG	4.76e-05	1.88e-05	2.0205	0.0433316	0.0448
GAACGACT	6.83e-06	7.61e-07	2.17381	0.0297196	0.0366		TTCCGGAA	2.13e-05	4.76e-06	2.01663	0.0437344	0.0448
ATCGACGG	6.83e-06	7.61e-07	2.17381	0.0297196	0.0366		GAATCCGG	2.13e-05	4.76e-06	2.01663	0.0437344	0.0448
CCGACGGA	6.83e-06	7.61e-07	2.17381	0.0297196	0.0366		CCGACGGG	2.13e-05	4.76e-06	2.01663	0.0437344	0.0448
CGATGAAC	6.83e-06	7.61e-07	2.17381	0.0297196	0.0366		TCCGGAGA	2.13e-05	4.76e-06	2.01663	0.0437344	0.0448
TCGCGACG	6.83e-06	7.61e-07	2.17381	0.0297196	0.0366		TACCGGG	2.78e-05	7.89e-06	2.00599	0.0448573	0.0455
GAAGACT	0.000126893	8.48e-05	2.15997	0.0307747	0.0366		TCAACGC	2.78e-05	7.89e-06	2.00599	0.0448573	0.0455
CGGAATC	2.67e-05	1.06e-05	2.15993	0.0307779	0.0366		CTCGGAC	2.78e-05	7.89e-06	2.00599	0.0448573	0.0455
TGACGAA	2.67e-05	1.06e-05	2.15993	0.0307779	0.0366		CGAAGCT	2.78e-05	7.89e-06	2.00599	0.0448573	0.0455
CGGAGACGAA	3.58e-06	0	2.15837	0.0308995	0.0366		ATCGACC	2.78e-05	7.89e-06	2.00599	0.0448573	0.0455
CGGAAGAAGC	3.58e-06	0	2.15837	0.0308995	0.0366		AACGCCG	2.78e-05	7.89e-06	2.00599	0.0448573	0.0455
CTCGGACCGG	3.58e-06	0	2.15837	0.0308995	0.0366		TCAAGATG	4.27e-05	1.59e-05	1.99785	0.0457329	0.0463
TGAAGACGAA	3.58e-06	0	2.15837	0.0308995	0.0366		GAAGGAC	9.74e-05	5.21e-05	1.99565	0.0459722	0.0465
CCGTGGACAT	3.58e-06	0	2.15837	0.0308995	0.0366		CCGGAAT	2.09e-05	4.73e-06	1.98843	0.0467636	0.0469
ACAACGCGCG	3.58e-06	0	2.15837	0.0308995	0.0366		TTCGTCG	2.09e-05	4.73e-06	1.98843	0.0467636	0.0469
ATCCGGAGAC	3.58e-06	0	2.15837	0.0308995	0.0366		CGACCGT	2.09e-05	4.73e-06	1.98843	0.0467636	0.0469
CGGCGGACGT	3.58e-06	0	2.15837	0.0308995	0.0366		ACGCGGA	2.09e-05	4.73e-06	1.98843	0.0467636	0.0469
CTCGGACGCG	3.58e-06	0	2.15837	0.0308995	0.0366		GTGAAGC	9.04e-05	4.73e-05	1.98406	0.047249	0.0473
CCTCGGACGT	3.58e-06	0	2.15837	0.0308995	0.0366		AGCGTC	0.000108799	6.12e-05	1.96491	0.0494245	0.0494
CTTCCGGAGA	3.58e-06	0	2.15837	0.0308995	0.0366
CGGCGGACGA	3.58e-06	0	2.15837	0.0308995	0.0366
CCGGCGACCA	3.58e-06	0	2.15837	0.0308995	0.0366
CCTCGGACCT	3.58e-06	0	2.15837	0.0308995	0.0366
TCAAGACGAA	3.58e-06	0	2.15837	0.0308995	0.0366
TGGACTGCGC	3.58e-06	0	2.15837	0.0308995	0.0366
GCGGCGACCA	3.58e-06	0	2.15837	0.0308995	0.0366
GGCGGACGCG	3.58e-06	0	2.15837	0.0308995	0.0366
GAACAACGGC	3.58e-06	0	2.15837	0.0308995	0.0366
GAACAACGGA	3.58e-06	0	2.15837	0.0308995	0.0366
GCGACCGGGA	3.58e-06	0	2.15837	0.0308995	0.0366
GCGGACGCGC	3.58e-06	0	2.15837	0.0308995	0.0366
CCGCGACCGG	3.58e-06	0	2.15837	0.0308995	0.0366
GATCGACGGG	3.58e-06	0	2.15837	0.0308995	0.0366
AAGAGACCGT	3.58e-06	0	2.15837	0.0308995	0.0366
GCTGCGGACG	3.58e-06	0	2.15837	0.0308995	0.0366
GCTGCGGACC	3.58e-06	0	2.15837	0.0308995	0.0366
ATCGTCGTCT	3.58e-06	0	2.15837	0.0308995	0.0366
CCTGCGGATG	3.58e-06	0	2.15837	0.0308995	0.0366
GTCGACGGCG	3.58e-06	0	2.15837	0.0308995	0.0366
ATCCGGAGCC	3.58e-06	0	2.15837	0.0308995	0.0366
ATCGCGACGG	3.58e-06	0	2.15837	0.0308995	0.0366
GGAATCCGGA	3.58e-06	0	2.15837	0.0308995	0.0366
CATGGACAAC	3.58e-06	0	2.15837	0.0308995	0.0366
CAACGGAATC	3.58e-06	0	2.15837	0.0308995	0.0366
GGCGCGACCG	3.58e-06	0	2.15837	0.0308995	0.0366
CGAAGACGAA	3.58e-06	0	2.15837	0.0308995	0.0366
CGACCGGGAC	3.58e-06	0	2.15837	0.0308995	0.0366
AACGGAATCC	3.58e-06	0	2.15837	0.0308995	0.0366
TGGACCGGGC	3.58e-06	0	2.15837	0.0308995	0.0366
GATCCGGAGC	3.58e-06	0	2.15837	0.0308995	0.0366
GCGCGACCGG	3.58e-06	0	2.15837	0.0308995	0.0366
TCCTCGGACC	3.58e-06	0	2.15837	0.0308995	0.0366
TGGAACGTCT	3.58e-06	0	2.15837	0.0308995	0.0366
ATGGACATCG	3.58e-06	0	2.15837	0.0308995	0.0366
CTCCGCGGAC	3.58e-06	0	2.15837	0.0308995	0.0366
CTCCTGCGGA	3.58e-06	0	2.15837	0.0308995	0.0366
GAACGA	7.51e-05	4.45e-05	2.1574	0.0309742	0.0366
GGCGCCG	6.34e-05	3.56e-05	2.1557	0.0311071	0.0366
GGAAGAC	0.000120215	7.95e-05	2.15491	0.0311687	0.0366
CAAGAAGC	3.42e-05	1.52e-05	2.14444	0.0319975	0.0366
CGATGACGT	3.5e-06	0	2.13809	0.0325094	0.0366
CGATGACGC	3.5e-06	0	2.13809	0.0325094	0.0366
AACAACGGC	3.5e-06	0	2.13809	0.0325094	0.0366
GTGGAACGT	3.5e-06	0	2.13809	0.0325094	0.0366
CCGACGGAC	3.5e-06	0	2.13809	0.0325094	0.0366
GATCGACGG	3.5e-06	0	2.13809	0.0325094	0.0366
CCGACGGAT	3.5e-06	0	2.13809	0.0325094	0.0366
GGAACGTCT	3.5e-06	0	2.13809	0.0325094	0.0366
AATCCGGCG	3.5e-06	0	2.13809	0.0325094	0.0366
CCTCCGCGA	3.5e-06	0	2.13809	0.0325094	0.0366
CTCGGACGT	3.5e-06	0	2.13809	0.0325094	0.0366
CCGTGGACA	3.5e-06	0	2.13809	0.0325094	0.0366
CGGACGCGC	3.5e-06	0	2.13809	0.0325094	0.0366
TGGCGACCA	3.5e-06	0	2.13809	0.0325094	0.0366
TGATGACGA	3.5e-06	0	2.13809	0.0325094	0.0366
CCGGCGACC	3.5e-06	0	2.13809	0.0325094	0.0366
ATCCGGAGA	3.5e-06	0	2.13809	0.0325094	0.0366
GCGCGACCG	3.5e-06	0	2.13809	0.0325094	0.0366
CGACCGGGA	3.5e-06	0	2.13809	0.0325094	0.0366
TGGAACGTC	3.5e-06	0	2.13809	0.0325094	0.0366
CTCGGACCT	3.5e-06	0	2.13809	0.0325094	0.0366
ATCCTGCGG	3.5e-06	0	2.13809	0.0325094	0.0366
CTGCGGACC	3.5e-06	0	2.13809	0.0325094	0.0366
CTGCGGACG	3.5e-06	0	2.13809	0.0325094	0.0366
CCTCCGACG	3.5e-06	0	2.13809	0.0325094	0.0366
GGATCCGGG	3.5e-06	0	2.13809	0.0325094	0.0366
AGCGTCGTC	3.5e-06	0	2.13809	0.0325094	0.0366
GTCGACGGC	3.5e-06	0	2.13809	0.0325094	0.0366
ACAACGCGC	3.5e-06	0	2.13809	0.0325094	0.0366
GGAAGAACG	3.5e-06	0	2.13809	0.0325094	0.0366
TCCGACGGG	3.5e-06	0	2.13809	0.0325094	0.0366
TCGTCGTCT	3.5e-06	0	2.13809	0.0325094	0.0366
GGAGACGAA	3.5e-06	0	2.13809	0.0325094	0.0366
GCGACCGGG	3.5e-06	0	2.13809	0.0325094	0.0366
ATCGTCGTC	3.5e-06	0	2.13809	0.0325094	0.0366
GGACGTTCG	3.5e-06	0	2.13809	0.0325094	0.0366
CGACGTTCG	3.5e-06	0	2.13809	0.0325094	0.0366
TCCGCGGAC	3.5e-06	0	2.13809	0.0325094	0.0366
TCGGACCGG	3.5e-06	0	2.13809	0.0325094	0.0366
GGCGGACGT	3.5e-06	0	2.13809	0.0325094	0.0366
GGCGGACGA	3.5e-06	0	2.13809	0.0325094	0.0366
CAACGCGCG	3.5e-06	0	2.13809	0.0325094	0.0366
CTTCGACGG	3.5e-06	0	2.13809	0.0325094	0.0366
TGCGGACGT	3.5e-06	0	2.13809	0.0325094	0.0366
GCGGAATCC	3.5e-06	0	2.13809	0.0325094	0.0366
TGCGGACGC	3.5e-06	0	2.13809	0.0325094	0.0366
TCGACGGCG	3.5e-06	0	2.13809	0.0325094	0.0366
TCTCCGCGA	3.5e-06	0	2.13809	0.0325094	0.0366
GATCCGGAG	3.5e-06	0	2.13809	0.0325094	0.0366
CGGAAGAAC	3.5e-06	0	2.13809	0.0325094	0.0366
GATGAACGT	3.5e-06	0	2.13809	0.0325094	0.0366
ACGGACCGA	3.5e-06	0	2.13809	0.0325094	0.0366
TTCAACGGC	3.5e-06	0	2.13809	0.0325094	0.0366
TGCGGACCT	3.5e-06	0	2.13809	0.0325094	0.0366
TCGCGACGG	3.5e-06	0	2.13809	0.0325094	0.0366
ATCGACGGG	3.5e-06	0	2.13809	0.0325094	0.0366
ATCCGGAGC	3.5e-06	0	2.13809	0.0325094	0.0366
TGACGAACG	3.5e-06	0	2.13809	0.0325094	0.0366
CTGCGGATG	3.5e-06	0	2.13809	0.0325094	0.0366
TCTCCGACG	3.5e-06	0	2.13809	0.0325094	0.0366
GCGAAC	3.92e-05	1.88e-05	2.13234	0.0329788	0.0371
AGTTCG	8.16e-05	4.97e-05	2.13188	0.0330167	0.0371
GAGGAT	0.000313449	0.000244882	2.13081	0.0331046	0.0371
CGCGAC	4.24e-05	2.11e-05	2.12569	0.033529	0.0371
CAAGGAA	0.000133572	9.09e-05	2.1222	0.0338211	0.0371
TGACGCGC	3.42e-06	0	2.11858	0.0341261	0.0371
AGCGACCA	3.42e-06	0	2.11858	0.0341261	0.0371
TTCGACGG	3.42e-06	0	2.11858	0.0341261	0.0371
TCGTTCGA	3.42e-06	0	2.11858	0.0341261	0.0371
TCGGACGT	3.42e-06	0	2.11858	0.0341261	0.0371
CGACGGAC	3.42e-06	0	2.11858	0.0341261	0.0371
GATCGACC	3.42e-06	0	2.11858	0.0341261	0.0371
GATCGACG	3.42e-06	0	2.11858	0.0341261	0.0371
TCGACGGG	3.42e-06	0	2.11858	0.0341261	0.0371
TCGACGGC	3.42e-06	0	2.11858	0.0341261	0.0371
ACAACGCG	3.42e-06	0	2.11858	0.0341261	0.0371
CGATCGTC	3.42e-06	0	2.11858	0.0341261	0.0371
GTCGTCGT	3.42e-06	0	2.11858	0.0341261	0.0371
AACGCGCG	3.42e-06	0	2.11858	0.0341261	0.0371
GCGTCGTC	3.42e-06	0	2.11858	0.0341261	0.0371
TTCAACGC	3.42e-06	0	2.11858	0.0341261	0.0371
TTCGCGAC	3.42e-06	0	2.11858	0.0341261	0.0371
TACGTCGT	3.42e-06	0	2.11858	0.0341261	0.0371
ACTGCGA	3.01e-05	1.29e-05	2.11846	0.0341362	0.0371
CCCGGA	0.00017958	0.000129599	2.11513	0.0344185	0.0373
CCTCGGA	5.34e-05	2.88e-05	2.10924	0.0349238	0.0378
AGAAGCC	0.000120215	8.03e-05	2.10735	0.0350877	0.038
TCAACG	6.53e-05	3.77e-05	2.10533	0.0352624	0.038
TCGCGC	6.53e-05	3.77e-05	2.10533	0.0352624	0.038
TTCCGGAA	1.71e-05	5.33e-06	2.1041	0.0353698	0.0381
TCTCCGTC	1.71e-05	5.33e-06	2.1041	0.0353698	0.0381
GACACG	9.47e-05	6.03e-05	2.10131	0.035614	0.0383
CGAAGCC	3.67e-05	1.74e-05	2.08272	0.0372768	0.0399
GACTGCG	3.67e-05	1.74e-05	2.08272	0.0372768	0.0399
GGAGTC	0.000248147	0.000189124	2.08116	0.0374194	0.04
ACTGCGC	4.01e-05	1.97e-05	2.07892	0.0376247	0.0401
CCGAAGC	4.01e-05	1.97e-05	2.07892	0.0376247	0.0401
CGCGAG	8.16e-05	5.05e-05	2.07018	0.0384357	0.0409
CGACGTT	1.67e-05	5.3e-06	2.06843	0.0385992	0.0409
GATCGTC	1.67e-05	5.3e-06	2.06843	0.0385992	0.0409
GACGACT	1.67e-05	5.3e-06	2.06843	0.0385992	0.0409
CCCGCGA	1.67e-05	5.3e-06	2.06843	0.0385992	0.0409
CGCCGG	0.000117543	7.91e-05	2.06333	0.0390815	0.0413
CAACGGA	2.34e-05	9.09e-06	2.06099	0.0393037	0.0414
CGAGGAT	2.34e-05	9.09e-06	2.06099	0.0393037	0.0414
TTGACGG	2.34e-05	9.09e-06	2.06099	0.0393037	0.0414
CCGACG	5.55e-05	3.09e-05	2.06057	0.039344	0.0414
GTGACG	8.82e-05	5.58e-05	2.05547	0.0398341	0.0418
TCGGCG	6.86e-05	4.07e-05	2.05244	0.0401271	0.0421
CATGGACAC	1.05e-05	2.3e-06	2.0458	0.0407764	0.0426
GGAAGAAGC	1.05e-05	2.3e-06	2.0458	0.0407764	0.0426
CCCGCGGAC	1.05e-05	2.3e-06	2.0458	0.0407764	0.0426
TGCGGATG	1.37e-05	3.81e-06	2.03808	0.0415414	0.043
TGTGGACG	1.37e-05	3.81e-06	2.03808	0.0415414	0.043
CGTGGACG	1.37e-05	3.81e-06	2.03808	0.0415414	0.043
TTTCGCCT	1.37e-05	3.81e-06	2.03808	0.0415414	0.043
TTCTTCGA	1.37e-05	3.81e-06	2.03808	0.0415414	0.043
CCTCGG	0.000202436	0.000150697	2.03807	0.0415429	0.043
AACGCG	3.59e-05	1.73e-05	2.03219	0.0421343	0.0436
CGATCG	2.29e-05	9.04e-06	2.02049	0.0433329	0.0448
TCAAGAT	9.68e-05	6.29e-05	2.01895	0.0434922	0.0448
CTCGGACG	1.03e-05	2.28e-06	2.01662	0.0437348	0.0448
GCGACCGG	1.03e-05	2.28e-06	2.01662	0.0437348	0.0448
ATTCCGGA	1.03e-05	2.28e-06	2.01662	0.0437348	0.0448
ACGGAATC	1.03e-05	2.28e-06	2.01662	0.0437348	0.0448
TTCAACGG	1.03e-05	2.28e-06	2.01662	0.0437348	0.0448
AACGGA	8.16e-05	5.12e-05	2.0092	0.0445155	0.0455
GACCGG	8.16e-05	5.12e-05	2.0092	0.0445155	0.0455
GCGGCG	0.000150194	0.000106995	2.00883	0.0445556	0.0455
TCGTCCG	1.34e-05	3.79e-06	2.00598	0.0448579	0.0457
GATGGACT	2.05e-05	7.61e-06	1.99784	0.045734	0.0465
TCCGTC	8.82e-05	5.65e-05	1.9978	0.0457385	0.0465
CTCGCC	0.000153459	0.000110009	1.99416	0.0461342	0.0468
AGCGACG	1e-05	2.27e-06	1.98843	0.0467641	0.0473
ACGTTCG	1e-05	2.27e-06	1.98843	0.0467641	0.0473
TCGGCGA	1e-05	2.27e-06	1.98843	0.0467641	0.0473
CAACGGC	3.01e-05	1.36e-05	1.98721	0.0468996	0.0473
GTGGACC	6.01e-05	3.48e-05	1.98617	0.0470139	0.0474
AGACCG	7.84e-05	4.9e-05	1.98596	0.0470378	0.0474
GGAAGCT	0.000126893	8.79e-05	1.97823	0.0479031	0.0482
GCGGACG	3.34e-05	1.59e-05	1.9751	0.0482564	0.0484
CGAGCGC	3.67e-05	1.82e-05	1.97225	0.0485809	0.0486
GTGGACG	3.67e-05	1.82e-05	1.97225	0.0485809	0.0486
GGACGCG	3.67e-05	1.82e-05	1.97225	0.0485809	0.0486
