# Supplementary material for: Computational Identification of Tissue-Specific Splicing Regulatory Elements in Human Genes from RNA-Seq Data
Source: PLoS One. 2016 Nov 18;11(11):e0166978. doi: 10.1371/journal.pone.0166978 (PMC5115852; doi:10.1371/journal.pone.0166978)
Supplement: S1 Table — (XLSX) [file pone.0166978.s003.xlsx]

## Sheet: S1 Table 
Tissue-specific enhancers
Brain		Heart		Liver		Muscle
AACGAC		ACGTCCT		ACGTCG		ACATCG
AACGACT		AAGACG		AGAAGCT		ATCCGGC
AACGACTG		AAGACGA		ATCGTC		CCTCCGGAA
AAGAAG		AAGATC		ATCGTCG		CGAAGA
AAGAAGA		AATCCGGC		CAAGAAG		CGACGT
AAGACG		ACGACG		CAAGAAGC		CGACTG
AAGATC		ACGTCC		CATGGA		CGATGA
AAGATG		ACTCCGAC		CGAAGA		CGATGAA
AATCCG		AGCGACC		CGAAGCC		CGGACC
AATCCGG		ATCCGGC		CGACCA		CGGCCG
AATCGA		ATCCTG		CGACGT		CGGCGG
ACAACG		ATCGTC		CGAGGA		CGTCCA
ACATCG		ATCGTCG		CGATGA		CTCGGACC
ACCGGGA		ATTCGC		CGCCGA		CTGCGG
ACGACT		ATTCGCC		CGCTCG		CTTCGGAC
ACGATC		CCCGGAA		CGGAGC		GAAGAAGA
ACGTCG		CCGGAA		CGGCGC		GAAGAT
ACTCCG		CCGGAATC		CGTCAA		GAAGATG
ACTTCGC		CCGGCG		CGTCGG		GACACG
AGAACG		CGAAGA		CTACGG		GACATCG
AGAAGA		CGAAGC		CTCCTG		GACGAC
AGAAGCT		CGACCA		CTTCCG		GACGGC
AGACGA		CGACGA		CTTCGA		GACGTCG
AGCGTC		CGACTG		GAAGAT		GCGGAA
AGCGTCGTCG		CGAGGA		GAAGATG		GCGGCG
ATCCCG		CGAGGAC		GAAGCC		GCTGCG
ATCCGG		CGATCG		GACATCG		GCTGTC
ATCCGGA		CGATCGT		GACGCCG		GGACACG
ATCCGGAA		CGATGA		GAGATC		TCCACG
ATCCGGAG		CGATGAC		GATCGAC		TCCGGC
ATCCGGAGA		CGCTGA		GATCGTC		TCCTGC
ATCCGGC		CGGAAG		GATGTC		TCTTCG
ATCGAC		CGGAAGC		GCGGCG		TGATCG
ATCGACC		CGGCCG		GCGTTC		TTCATC
ATCGACCGT		CGGCGG		GCTGTC
ATCGTC		CGTCCA		GGCGCCG
ATGACG		CGTCCT		TCATCG
ATGACGA		CGTCGG		TCCGAC
ATGGAC		CGTGGA		TCGAAC
CAACGC		CGTGGAA		TCGATC
CAAGAAG		CTCCGA		TCGGCG
CAAGGAA		CTCCTG		TGAAGA
CAGACGA		CTTCGA		TGGAAC
CCCGGA		CTTCGAC		TGGACCTG
CCGGAA		CTTCGGCGA		TGTGGA
CCGGAG		GAAGAAT		TTCATC
CCGGCGAC		GAAGCC		TTCGAC
CCGGGA		GAAGGC		TTCGGA
CCGTGGA		GAAGTT		TTCTTC
CGAAGA		GACATCG		TTGACGC
CGACCG		GACGAC
CGACCGT		GACGATC
CGACGT		GATCGA
CGACGTTCG		GATCGAC
CGACTG		GATCGTC
CGAGGA		GATGAC
CGAGGAC		GATGGACA
CGAGGAT		GATGGC
CGATCC		GATGTC
CGATGA		GCCGTC
CGATGACGC		GCGGAA
CGCCGA		GCGGCG
CGCGAAC		GCGTCC
CGCTGA		GCTGACGA
CGGAACCG		GCTGCG
CGGAAGA		GGATCC
CGGACG		GGCGTC
CGGATG		GTGGAA
CGGCGA		TCCACG
CGGCGC		TCGATC
CGGGAG		TCGGAA
CGTCAA		TCTTCG
CGTCCA		TCTTCGA
CGTCGA		TCTTCGGA
CGTCGAC		TGATGA
CGTCGACCA		TGGACA
CGTCGT		TGGACT
CGTCGTC		TGGCGA
CGTCGTCG		TGTGGA
CGTGGA		TTCATC
CTCCGA		TTCGAC
CTCCGGA		TTCGCC
CTCGGAT		TTCGGA
CTCGTCGA		TTCGGAA
CTTCCGG		TTCGGCGA
CTTCGA
CTTCGC
CTTCGG
GAAGAA
GAAGAAG
GAAGAAGACG
GAAGAAT
GAAGACG
GAAGAG
GAAGAT
GAAGATC
GAAGATG
GAAGATT
GAAGCT
GAAGGA
GAAGTC
GAATCC
GACATCG
GACCGT
GACGAA
GACGAC
GACGACT
GACGAG
GACGCA
GACGGC
GACGTC
GACGTCG
GACGTCGT
GACGTTCG
GACTCG
GACTGC
GAGAAC
GAGAGC
GAGATC
GAGCGA
GAGGAC
GATCGT
GATGAA
GATGAC
GATGACGA
GATGACGC
GATGAT
GATGCC
GATGGA
GATGGAC
GATGTC
GCGGCG
GCTGCG
GCTGCGC
GCTGTC
GCTGTCG
GGAACG
GGAAGA
GGAATCC
GGACAT
GGACGT
GGAGAC
GGAGACC
GGATTC
GTCGTC
GTCGTCG
GTGACG
GTGGAG
TACCGG
TCAACG
TCAAGAA
TCACCG
TCATCG
TCCACG
TCCGAC
TCCGGA
TCCGGAA
TCCGGAATC
TCCGGG
TCCTCGG
TCGACCG
TCGACCGT
TCGATC
TCGCCG
TCGGAT
TCGGATG
TCGGCG
TCGTCA
TCGTCC
TCGTCCA
TCGTCG
TCGTCGT
TCGTCGTC
TCGTCGTCA
TCGTCGTCT
TCGTTC
TCTACG
TCTCCG
TCTCCGGA
TCTTCG
TGAAGA
TGAAGC
TGACCG
TGACGA
TGAGGA
TGATGA
TGATGAA
TGCGGA
TGGAAC
TGGAACG
TGGACA
TGGACATCG
TGGACC
TGGACCG
TGGACCT
TGGACCTG
TGGACG
TGTGGA
TTCATC
TTCCGG
TTCGGA
TTCGGAT
TTCGGC
TTCGGCG
TTCTTC
