# Supplementary material for: Computational Identification of Tissue-Specific Splicing Regulatory Elements in Human Genes from RNA-Seq Data
Source: PLoS One. 2016 Nov 18;11(11):e0166978. doi: 10.1371/journal.pone.0166978 (PMC5115852; doi:10.1371/journal.pone.0166978)
Supplement: S3 File — (XLSX) [file pone.0166978.s004.xlsx]

## Sheet: Table 1
Combinatorial enhancers and silencers
Brain
	Enhancer	Silencer	No of exons
Enhancer+Silencer	GTGGAG	AGGTGG	68
Enhancer+Silencer	TTCTTC	CATTTT	63
Enhancer+Silencer	TTCTTC	TCCTTT	60
Enhancer+Silencer	TTCTTC	CTTTTT	56
Enhancer+Silencer	GTGAAG	AGGTGA	53
Enhancer+Silencer	GAAGGC	AGGCAG	52
Enhancer+Silencer	TTCTTC	CTTTCA	49
Enhancer+Silencer	TTCTTC	TATTTT	46
Enhancer+Silencer	TTCATC	CTTTCA	44
Enhancer+Silencer	GTGGAA	AGGTGG	44
Enhancer+Silencer	TTCATC	TATTTT	43
Enhancer+Silencer	TTCATC	CATTTT	42
Enhancer+Silencer	GTGGAC	AGGTGG	41
Enhancer+Silencer	TCCTGC	CAGCCA	40
Enhancer+Silencer	TTCTTC	CCCAGC	40
Enhancer+Silencer	CTCCTG	CAGCCA	39
Enhancer+Silencer	TTCTTC	CCTTTT	39
Enhancer+Silencer	TGAGGA	GGTGAG	37
Enhancer+Silencer	CTCCTG	CCCAGC	36
Enhancer+Silencer	TGAGGA	CAGCCA	36
Enhancer+Silencer	TTCTTC	CAGCCA	35
Enhancer+Silencer	AGAGGA	AGGCAG	34
Enhancer+Silencer	GAAGGA	CCCAGC	34
Enhancer+Silencer	GGAGCC	CCCAGC	33
Enhancer+Silencer	TTCTTC	TTTTTG	33
Enhancer+Silencer	CTCCTG	CCACCA	33
Enhancer+Silencer	TTCTTC	AAAATT	33
Enhancer+Silencer	AAGGAA	AAAATT	33
Enhancer+Silencer	GATGAA	ATAAAA	33
Enhancer+Silencer	CTCCTG	CCAGCA	33
Enhancer+Silencer	GAAGCC	GCCAAA	32
Enhancer+Silencer	TTCTTC	TCTTTA	32
Enhancer+Silencer	TTCTTC	CCATTT	32
Enhancer+Silencer	GTGGAG	GGGTGG	32
Enhancer+Silencer	TTCTTC	TTCCCA	31
Enhancer+Silencer	AGAAGC	CCAGCA	31
Enhancer+Silencer	GGAAGC	AGGCAG	31
Enhancer+Silencer	GTGGAG	AGGCAG	30
Enhancer+Silencer	GAAGCC	CAGCCA	30
Enhancer+Silencer	TTCTTC	TAAAAT	30
Enhancer+Silencer	GAGGAT	GGGAGG	30
Enhancer+Silencer	TTCTTC	ACTTTT	29
Enhancer+Silencer	GCAAGA	CCAGCA	29
Enhancer+Silencer	AAGAGA	CCAAAA	29
Enhancer+Silencer	GAAGGA	GGGAGG	29
Enhancer+Silencer	TTCTTC	ATTTTA	29
Enhancer+Silencer	TTCTTC	TTAATT	29
Enhancer+Silencer	AAGGAA	TAAAAT	29
Enhancer+Silencer	TGAGGA	CCAGCA	29
Enhancer+Silencer	CAAGAA	ATTTTA	29
Enhancer+Silencer	AAGAAT	ATATTT	29
Enhancer+Silencer	TGAGGA	AGGCAG	29
Enhancer+Silencer	TTCATC	TCCTTT	29
Enhancer+Silencer	TGATGA	TATTTT	28
Enhancer+Silencer	CTCCTG	CCCACC	28
Enhancer+Silencer	CATGGA	CCAGCA	28
Enhancer+Silencer	AAGATT	ATTAAA	28
Enhancer+Silencer	GATGAA	CAGCCA	28
Enhancer+Silencer	GAAGTC	AGTCAG	28
Enhancer+Silencer	AAGAAT	ATTTAA	28
Enhancer+Silencer	TTCTTC	CACTTT	28
Enhancer+Silencer	TTCTTC	ATATTT	28
Enhancer+Silencer	GATGTC	TGTCAG	27
Enhancer+Silencer	TGAAGC	CCAGCA	27
Enhancer+Silencer	GTGGAG	CCAGCA	27
Enhancer+Silencer	AAGATT	ATTTTA	27
Enhancer+Silencer	GAGAGC	CCAGCA	27
Enhancer+Silencer	GATGCC	CCAGCA	27
Enhancer+Silencer	GGAAGC	GGGAGG	27
Enhancer+Silencer	TTCTTC	CCCTTT	27
Enhancer+Silencer	TTCATC	ATATTT	26
Enhancer+Silencer	CATGGA	AGGTGG	26
Enhancer+Silencer	AAGGAA	TTCCCA	26
Enhancer+Silencer	TTCTTC	TTTTATT	26
Enhancer+Silencer	AAGGAA	CATTTT	26
Enhancer+Silencer	CTCCTG	TTCCCA	26
Enhancer+Silencer	AGAGGA	CCCAGC	26
Enhancer+Silencer	AGAGGA	CCAGCA	26
Enhancer+Silencer	CTCCTG	AGGCAG	26
Enhancer+Silencer	GAAGGA	AGGTGA	26
Enhancer+Silencer	CAAGAA	CCAGCA	26
Enhancer+Silencer	TTCATC	TAAAAT	26
Enhancer+Silencer	AAGAGA	TGCAAA	26
Enhancer+Silencer	GTGAAG	CCAGCA	26
Enhancer+Silencer	TGATGA	TTAATT	26
Enhancer+Silencer	GAAGCC	CCAGCA	25
Enhancer+Silencer	AAGGAA	CAGCCA	25
Enhancer+Silencer	AAGAAT	AAAATT	25
Enhancer+Silencer	TTCAAC	CTTTCA	25
Enhancer+Silencer	GATGGC	CCACCA	25
Enhancer+Silencer	TTCATC	CTTTTT	25
Enhancer+Silencer	TTCATC	CCAGCA	25
Enhancer+Silencer	TTCATC	CCAAAA	25
Enhancer+Silencer	GAGGAC	GGGAGG	25
Enhancer+Silencer	AAGAGA	TATTTT	25
Enhancer+Silencer	GATGGC	CAGCCA	25
Enhancer+Silencer	GAAGGA	CCACCA	25
Enhancer+Silencer	TCCTGC	CCAGCA	25
Enhancer+Silencer	AACAGA	CCAGCA	25
Enhancer+Silencer	TGAAGAA	TTTTTG	25
Enhancer+Silencer	GGAGTC	AGTCAG	25
Enhancer+Silencer	GCTGCG	GGGAGG	25
Enhancer+Silencer	AAGATT	TATTTT	25
Enhancer+Silencer	GAATCC	CCAGCA	25
Enhancer+Silencer	TGGACA	AGGCAG	25
Enhancer+Silencer	TGGACA	CATTTT	25
Enhancer+Silencer	GAAGCT	CATTTT	25
Enhancer+Silencer	AGAAGC	GCCAAA	25
Enhancer+Silencer	AAGAAT	ATAAAA	25
Enhancer+Silencer	GCTGTC	TGTCAG	24
Enhancer+Silencer	TGAAGC	CATTTT	24
Enhancer+Silencer	TGAAGC	CCATTT	24
Enhancer+Silencer	AAGGAA	CCAAAA	24
Enhancer+Silencer	AAGAAT	TATTTT	24
Enhancer+Silencer	TTCTTC	CTTTAT	24
Enhancer+Silencer	TGTGGA	CCAGCA	24
Enhancer+Silencer	ACAAGA	ATTTTA	24
Enhancer+Silencer	GAGGAC	CCAGCA	24
Enhancer+Silencer	TGGACC	CCCAGC	24
Enhancer+Silencer	TTCTTC	TCAGGT	24
Enhancer+Silencer	GAAGGA	CCAGCA	24
Enhancer+Silencer	AAGGAA	TAGAAA	24
Enhancer+Silencer	GATGGA	CAGCCA	24
Enhancer+Silencer	GAGGAT	CCAGCA	24
Enhancer+Silencer	AGAAGC	CCCCAG	24
Enhancer+Silencer	AAGGAA	CTTTCA	24
Enhancer+Silencer	TTCTTC	CCAAAA	24
Enhancer+Silencer	TGATGA	AGGTGA	24
Enhancer+Silencer	TGAAGC	TTTTTG	23
Enhancer+Silencer	GGAGCC	AGGTGG	23
Enhancer+Silencer	ATGGAC	CCACCA	23
Enhancer+Silencer	AAGAGA	CATTTT	23
Enhancer+Silencer	GTGGAC	CAGCCA	23
Enhancer+Silencer	AGAAGC	TTAGAA	23
Enhancer+Silencer	TTCTTC	TCCCCA	23
Enhancer+Silencer	AAGAAC	TAGAAA	23
Enhancer+Silencer	CAAGAA	AAAATT	23
Enhancer+Silencer	TTCATC	AAAATT	23
Enhancer+Silencer	TTCTTC	TAAATT	23
Enhancer+Silencer	TGATGA	CTTTCA	23
Enhancer+Silencer	TGAAGC	GCCAAA	23
Enhancer+Silencer	GTGGAC	GGGTGG	23
Enhancer+Silencer	AAGACT	CTTTTC	23
Enhancer+Silencer	TTCATC	TTCCCA	23
Enhancer+Silencer	TTCTTC	GTATTT	23
Enhancer+Silencer	GAAGGA	AGGCAG	23
Enhancer+Silencer	GATGGA	CCACCA	23
Enhancer+Silencer	TTCATC	TTTTTG	23
Enhancer+Silencer	TCCTGC	CCCCAG	23
Enhancer+Silencer	TCCTGC	CATTTT	23
Enhancer+Silencer	GAAGTT	CTTTTT	23
Enhancer+Silencer	TGATGA	CAGCCA	23
Enhancer+Silencer	ATCCTG	CATTTT	23
Enhancer+Silencer	TGAGGA	AGGTGA	23
Enhancer+Silencer	AAGAGA	AGGCAG	23
Enhancer+Silencer	GAAGTT	CCAGCA	23
Enhancer+Silencer	GCTGTC	CTTTTC	23
Enhancer+Silencer	GAAGCT	CCAGCA	23
Enhancer+Silencer	GCTGTC	TCCCCA	23
Enhancer+Silencer	TGTGGA	CATTTT	22
Enhancer+Silencer	TTCATC	CTTTTC	22
Enhancer+Silencer	GCTGTC	AGGCAG	22
Enhancer+Silencer	GGAGAC	CCCAGC	22
Enhancer+Silencer	TGATGA	TCCTTT	22
Enhancer+Silencer	CTCCTG	CAGGGT	22
Enhancer+Silencer	TCAAGA	CCAAAA	22
Enhancer+Silencer	GAAGGA	CAGCCA	22
Enhancer+Silencer	TTCTTC	CTTTAA	22
Enhancer+Silencer	TGTGGA	CAGCCA	22
Enhancer+Silencer	CAAGAA	TATTTT	22
Enhancer+Silencer	TGGACA	CAGCCA	22
Enhancer+Silencer	GATGGA	AGGCAG	22
Enhancer+Silencer	GATGAT	TATTTT	22
Enhancer+Silencer	GAAGGA	CATTTT	22
Enhancer+Silencer	ATCCTG	CCAGCA	22
Enhancer+Silencer	GCTGTC	CATTTT	22
Enhancer+Silencer	GTGGAA	CAGCCA	22
Enhancer+Silencer	CTGCGG	GGGAGG	22
Enhancer+Silencer	TGAAGC	GCAGGT	22
Enhancer+Silencer	AACAGA	CCATTT	22
Enhancer+Silencer	CTCCGC	CCCAGC	22
Enhancer+Silencer	GAAGGA	TTCCCA	22
Enhancer+Silencer	GAAGTC	AGGCAG	22
Enhancer+Silencer	GAAGAC	CCAGCA	22
Enhancer+Silencer	GAACTG	CCCAGC	22
Enhancer+Silencer	TTCATC	TAGCAG	22
Enhancer+Silencer	TCCTGC	CCCAGC	22
Enhancer+Silencer	TGAAGC	TATTTT	22
Enhancer+Silencer	AGAGGA	CAGCCA	22
Enhancer+Silencer	TTCTTC	CCACCA	22
Enhancer+Silencer	TTCTTC	CCTTTTC	21
Enhancer+Silencer	AAGACT	CATTTT	21
Enhancer+Silencer	TGAAGC	CAGCCA	21
Enhancer+Silencer	AAGGAA	ATATTT	21
Enhancer+Silencer	AGACCT	CCTTTT	21
Enhancer+Silencer	CAAGGA	CCAGCA	21
Enhancer+Silencer	AGAAGC	TCCCCA	21
Enhancer+Silencer	GAGATC	TCCTTT	21
Enhancer+Silencer	TTCATC	CAGCCA	21
Enhancer+Silencer	TTCATC	ATTTTA	21
Enhancer+Silencer	GAAGTT	TTCCCA	21
Enhancer+Silencer	GGAGCC	CCAGCA	21
Enhancer+Silencer	AAGATT	CAGCCA	21
Enhancer+Silencer	TGATGA	TAAATT	21
Enhancer+Silencer	GAAGCT	GGGAGG	21
Enhancer+Silencer	AAGGAA	CCCAGC	21
Enhancer+Silencer	CATGGA	CATTTT	21
Enhancer+Silencer	CTCCTG	CCCAAA	21
Enhancer+Silencer	AAGAGA	CAGCCA	21
Enhancer+Silencer	AAGAGA	ATTAAA	21
Enhancer+Silencer	AGAAGC	TTTTTG	21
Enhancer+Silencer	TGATGA	CTTTTT	21
Enhancer+Silencer	GAGACC	AGGTGG	21
Enhancer+Silencer	CATGGA	CCACCA	21
Enhancer+Silencer	GAAGGA	TTTTTG	21
Enhancer+Silencer	GAAGCT	TATTTT	21
Enhancer+Silencer	GAGAAC	CCAGCA	21
Enhancer+Silencer	AAGGAA	CCATTT	21
Enhancer+Silencer	AAGGAA	CCAGCA	21
Enhancer+Silencer	AGAAGC	CAGCCA	21
Enhancer+Silencer	CTCCTG	AGGTGA	21
Enhancer+Silencer	TTCTTC	GTAAAA	21
Enhancer+Silencer	GAAGGA	CCAAAA	21
Enhancer+Silencer	AAGGAA	TGCAAA	21
Enhancer+Silencer	TGATGA	CCAGCA	21
Enhancer+Silencer	GTGGAG	GCCAAA	21
Enhancer+Silencer	TCAAGA	CTTTCA	21
Enhancer+Silencer	AACAGA	CAGCCA	21
Enhancer+Silencer	ACAAGA	CATTTT	21
Enhancer+Silencer	AAGAGA	ATAAAA	21
Enhancer+Silencer	AGAGAC	AGGCAG	21
Enhancer+Silencer	TGAAGC	AGGTGA	21
Enhancer+Silencer	TTCTTC	CTTAAA	21
Enhancer+Silencer	TTCTTC	CTTTTA	21
Enhancer+Silencer	GAAGGA	ACCACC	21
Enhancer+Silencer	GAAGAC	AGGCAG	21
Enhancer+Silencer	GACTTC	TTCCCA	21
Enhancer+Silencer	GGATCC	CCCAGC	21
Enhancer+Silencer	GAGAGC	CAGCCA	21
Enhancer+Silencer	AAGAAC	CCAGCA	21
Enhancer+Silencer	GAACTG	AGGCAG	20
Enhancer+Silencer	GTGGAA	GGGTGG	20
Enhancer+Silencer	AAGGAA	ATTAAA	20
Enhancer+Silencer	CTCCTG	GGGAGG	20
Enhancer+Silencer	GGAGCC	AGGCAG	20
Enhancer+Silencer	AAGACT	CCAAAA	20
Enhancer+Silencer	TGTGGA	CCAAAA	20
Enhancer+Silencer	AACAGA	ATAAAA	20
Enhancer+Silencer	TCAAGA	ATTTTA	20
Enhancer+Silencer	GCTGTC	CCCCAG	20
Enhancer+Silencer	GATGAA	AGGTGA	20
Enhancer+Silencer	TGGACA	GGGTGG	20
Enhancer+Silencer	AGAAGAT	TTAGAA	20
Enhancer+Silencer	TTCTTC	AGGCAG	20
Enhancer+Silencer	TCAAGA	TAAATT	20
Enhancer+Silencer	AGAAGC	TTCCCA	20
Enhancer+Silencer	CTCCTG	CCCCAG	20
Enhancer+Silencer	GATGAA	ATTTTA	20
Enhancer+Silencer	GATGAA	TTTTTG	20
Enhancer+Silencer	AAGGAA	ATAAAA	20
Enhancer+Silencer	GTGGAG	CAGCCA	20
Enhancer+Silencer	TGTGGA	GCCAAA	20
Enhancer+Silencer	AGAGGA	CCAAAA	20
Enhancer+Silencer	TCAAGA	TATTTT	20
Enhancer+Silencer	CTCCTG	AGGTGG	20
Enhancer+Silencer	CAAGAA	CATTTT	20
Enhancer+Silencer	TGAGGA	CATTTT	20
Enhancer+Silencer	TTCTTC	GGGAGG	20
Enhancer+Silencer	AAGAAT	CCCAAA	20
Enhancer+Silencer	AAGAAT	CATTTT	20
Enhancer+Silencer	TTCTTC	GTGCTT	20
Enhancer+Silencer	CAAGAA	ATTAAA	20
Enhancer+Silencer	GTGGAA	TTTTTG	20
Enhancer+Silencer	TGATGA	ATTTTA	20
Enhancer+Silencer	AAGAAT	ATTTTA	20
Enhancer+Silencer	TGGACA	TATTTT	20
Enhancer+Silencer	TGTGGA	TCCTTT	20
Enhancer+Silencer	GACCTG	CCAGCA	20
Enhancer+Silencer	AACAGA	ATATTT	20
Enhancer+Silencer	AAGATT	CCAAAA	20
Enhancer+Silencer	GATGAT	ATAAAT	20
Enhancer+Silencer	TTCTTC	CCAGCA	20
Enhancer+Silencer	TTCTTC	CCCCAG	20
Enhancer+Silencer	TGATGA	TTTTTG	20
Enhancer+Silencer	GAAGCT	CCATTT	20
Enhancer+Silencer	GTGAAG	GCAGGT	20
Enhancer+Silencer	GGAAGC	CAGCCA	20
Enhancer+Silencer	TGATGA	TTTAAT	20
Enhancer+Silencer	TGATGA	ACTTTT	20
Enhancer+Silencer	TTCATC	GTATTT	19
Enhancer+Silencer	CAAGGA	TTCCCA	19
Enhancer+Silencer	ATCCTG	TCCTTT	19
Enhancer+Silencer	GAAGTC	CCAGCA	19
Enhancer+Silencer	GTGGAA	GGGAGG	19
Enhancer+Silencer	CTCCTG	CTTTCA	19
Enhancer+Silencer	AAGGAA	CTTAAA	19
Enhancer+Silencer	TTCATC	CTTTAT	19
Enhancer+Silencer	GAAGGA	TAGAAA	19
Enhancer+Silencer	TGATGA	AAAATT	19
Enhancer+Silencer	AGAGAC	CATTTT	19
Enhancer+Silencer	CAAGGA	CCACCA	19
Enhancer+Silencer	TGTGGA	AGGCAG	19
Enhancer+Silencer	AGAGGA	TATTTT	19
Enhancer+Silencer	CATGGA	CAGCCA	19
Enhancer+Silencer	CAAGAA	TAGAAA	19
Enhancer+Silencer	AGAAGC	CCACCA	19
Enhancer+Silencer	AGAAGAA	TTAGAA	19
Enhancer+Silencer	CTGCGG	CCCAGC	19
Enhancer+Silencer	GAAGGA	AAAATT	19
Enhancer+Silencer	CAAGGA	CAGCCA	19
Enhancer+Silencer	CAAGGA	ATATTT	19
Enhancer+Silencer	GCTGAC	CCAGCA	19
Enhancer+Silencer	TGTGGA	TTTTTG	19
Enhancer+Silencer	GAGACC	CCAGCA	19
Enhancer+Silencer	AAGAGA	GCCAAA	19
Enhancer+Silencer	GATGAT	TAGAAA	19
Enhancer+Silencer	GCTGCG	CCCCAG	19
Enhancer+Silencer	GGAGTC	GGGAGG	19
Enhancer+Silencer	GGAACC	GGGAGG	19
Enhancer+Silencer	TCAAGA	ATTAAA	19
Enhancer+Silencer	GGAGCC	GCCAAA	19
Enhancer+Silencer	GATGCC	AGGCAG	19
Enhancer+Silencer	TCAAGA	CATTTT	19
Enhancer+Silencer	TGGACT	CTTTTC	19
Enhancer+Silencer	CTCCTG	TGTGCC	19
Enhancer+Silencer	GAAGTT	TATTTT	19
Enhancer+Silencer	GATGTC	CCAGCA	19
Enhancer+Silencer	TTCTTC	TGCAAA	19
Enhancer+Silencer	GATGAA	TTAATT	19
Enhancer+Silencer	AACAGA	AAAATT	19
Enhancer+Silencer	TCCTGC	GCCAAA	19
Enhancer+Silencer	GAAGGA	CCCAAA	19
Enhancer+Silencer	GAAGGC	CCAGCA	19
Enhancer+Silencer	CCGGGC	AGGCAG	19
Enhancer+Silencer	AACAGA	CATTTT	19
Enhancer+Silencer	AGAAGC	CACTTT	19
Enhancer+Silencer	CTCCTG	AGTCAG	19
Enhancer+Silencer	GGAGAC	AGGTGG	19
Enhancer+Silencer	GATGGA	TTTTTG	19
Enhancer+Silencer	GATGAA	CATTTT	19
Enhancer+Silencer	GATGGA	AGGTGA	19
Enhancer+Silencer	AAGGAA	TATTTT	19
Enhancer+Silencer	TGATGA	CCAAAA	19
Enhancer+Silencer	TGAGGA	TTCCCA	19
Enhancer+Silencer	TGAAGAA	AGGTGA	19
Enhancer+Silencer	AGAAGC	CCAAAA	19
Enhancer+Silencer	TGAGGA	TTTTTG	19
Enhancer+Silencer	TGATGA	ATATTT	19
Enhancer+Silencer	GAGAGC	GGGAGG	19
Enhancer+Silencer	GACCTG	CCCAGC	19
Enhancer+Silencer	AGAGGA	TCCCCA	19
Enhancer+Silencer	GATGAA	TAAATT	19
Enhancer+Silencer	TTCATC	TCTTTA	19
Enhancer+Silencer	TGGACA	AGGTGG	19
Enhancer+Silencer	AAGAAT	TTTTTG	19
Enhancer+Silencer	GACATC	TCCCCA	19
Enhancer+Silencer	GTGGAG	CCCCAG	19
Enhancer+Silencer	TGGACA	CCAGCA	19
Enhancer+Silencer	AACAGA	GCCAAA	19
Enhancer+Silencer	AGAAGC	GCAGGT	19
Enhancer+Silencer	TTCAAC	CATTTT	19
Enhancer+Silencer	CTCCTG	TCCCAA	19
Enhancer+Silencer	TCCTGC	TTCCCA	19
Enhancer+Silencer	TTCTTC	CAGGTT	19
Enhancer+Silencer	GCTGTC	TCCTTT	19
Enhancer+Silencer	GAAGGA	TCCCAA	19
			Total No. of exons
			8753

## Sheet: Table 2
Combinatorial enhancers and silencers
Heart
	Enhancer	Silencer	No of exons
Enhancer+Silencer	TTCTTC	CTTTTC	64
Enhancer+Silencer	TTCTTC	CATTTT	60
Enhancer+Silencer	GTGGAG	AGGTGG	52
Enhancer+Silencer	TTCTTC	CTTTTT	51
Enhancer+Silencer	TTCTTC	ATTTTT	48
Enhancer+Silencer	TTCTTC	TCCTTT	47
Enhancer+Silencer	TTCTTC	TTCCCA	43
Enhancer+Silencer	TTCATC	CTTTCA	43
Enhancer+Silencer	GAAGGC	AGGCAG	40
Enhancer+Silencer	TTCTTC	CTTTCA	39
Enhancer+Silencer	TTCTTC	TTTATT	38
Enhancer+Silencer	TTCATC	CATTTT	38
Enhancer+Silencer	TTCTTC	TCTTTA	38
Enhancer+Silencer	TTCTTC	CAGCCA	37
Enhancer+Silencer	TTCTTC	AAAATT	35
Enhancer+Silencer	TTCTTC	TATTTT	35
Enhancer+Silencer	CTCCTG	CCAGCA	35
Enhancer+Silencer	GGAGCC	CCCAGC	35
Enhancer+Silencer	TTCTTC	TTTTTA	34
Enhancer+Silencer	TTCTTC	TTTTTG	34
Enhancer+Silencer	TTCTTC	TTTTAT	34
Enhancer+Silencer	AAGAAT	ATAAAA	34
Enhancer+Silencer	TTCATC	ATTTTT	34
Enhancer+Silencer	GTGGAC	AGGTGG	33
Enhancer+Silencer	GTGAAG	AGGTGA	33
Enhancer+Silencer	TTCTTC	CCATTT	33
Enhancer+Silencer	GCTGTC	TGTCAG	33
Enhancer+Silencer	AAGATT	ATTTTT	32
Enhancer+Silencer	TTCTTC	TAAAAT	32
Enhancer+Silencer	TCCTGC	CCAGCA	32
Enhancer+Silencer	TTCTTC	CTTTAT	32
Enhancer+Silencer	TTCTTC	CCCAGC	31
Enhancer+Silencer	AAGGAA	AAAATT	31
Enhancer+Silencer	TTCATC	TATTTT	31
Enhancer+Silencer	CTCCTG	CCCAGC	31
Enhancer+Silencer	GATGAA	CAGCCA	30
Enhancer+Silencer	AACAGA	ATAAAA	30
Enhancer+Silencer	TGATGA	ATTTTT	30
Enhancer+Silencer	AAGAAT	TTTATT	30
Enhancer+Silencer	GATGAA	ATAAAA	30
Enhancer+Silencer	TTCTTC	ACTTTT	29
Enhancer+Silencer	GGAAGA	TGCAAA	29
Enhancer+Silencer	GGAAGA	AAAATT	29
Enhancer+Silencer	AAGGAA	TAGAAA	29
Enhancer+Silencer	TTCTTC	CCAGCA	29
Enhancer+Silencer	GGAAGA	CTTTTC	29
Enhancer+Silencer	AAGAAT	TATTTT	29
Enhancer+Silencer	GGAAGA	CAGCCA	29
Enhancer+Silencer	TGATGA	TATTTT	29
Enhancer+Silencer	TTCATC	CTTTTT	28
Enhancer+Silencer	AGAAGC	CCAGCA	28
Enhancer+Silencer	TTCTTC	ATTTTA	28
Enhancer+Silencer	CATGGA	CCAGCA	28
Enhancer+Silencer	GAAGCC	CAGCCA	28
Enhancer+Silencer	TTCTTC	CCTTTT	28
Enhancer+Silencer	TGTGGA	CAGCCA	28
Enhancer+Silencer	GATGAA	ATTTTT	28
Enhancer+Silencer	AACAGA	AAAATT	27
Enhancer+Silencer	TCAAGA	ATTTTT	27
Enhancer+Silencer	TTCTTC	ATATTT	27
Enhancer+Silencer	GAAGCC	GCCAAA	27
Enhancer+Silencer	CTCCTG	CAGCCA	27
Enhancer+Silencer	GATGAA	TTTTAT	27
Enhancer+Silencer	GAAGCC	CCCAGC	27
Enhancer+Silencer	GTGGAA	AGGTGG	27
Enhancer+Silencer	TTCATC	TTCCCA	27
Enhancer+Silencer	TTCATC	TTTATT	27
Enhancer+Silencer	GAAGGA	GGGAGG	26
Enhancer+Silencer	AAGATG	AAAATT	26
Enhancer+Silencer	GGAAGA	AGGCAG	26
Enhancer+Silencer	AAGATG	TGCAAA	26
Enhancer+Silencer	TGATGA	TTTTTG	26
Enhancer+Silencer	TGGACA	ATTTTT	26
Enhancer+Silencer	AGAAGC	CCCCAG	26
Enhancer+Silencer	GAAGTC	AGTCAG	26
Enhancer+Silencer	CTCCTG	TCCCCA	26
Enhancer+Silencer	GAGGAC	GGGAGG	26
Enhancer+Silencer	TGATGA	CCAGCA	26
Enhancer+Silencer	TCCTGC	CCCAGC	26
Enhancer+Silencer	GATGGC	CCAGCA	25
Enhancer+Silencer	GGAAGC	AGGCAG	25
Enhancer+Silencer	GATGCC	CCAGCA	25
Enhancer+Silencer	TGAGGA	CCAGCA	25
Enhancer+Silencer	AAGATT	ATTTTA	25
Enhancer+Silencer	AAGGAA	ATTTTT	25
Enhancer+Silencer	AAGAAT	ATTTTA	25
Enhancer+Silencer	GAACTG	CCCAGC	25
Enhancer+Silencer	AAGATG	ATAAAA	25
Enhancer+Silencer	GTGGAG	GGGAGG	25
Enhancer+Silencer	GAAGCT	CATTTT	25
Enhancer+Silencer	GAAGGC	TTCCCA	25
Enhancer+Silencer	TGATGA	TTTTTA	25
Enhancer+Silencer	TTCTTC	CACTTT	25
Enhancer+Silencer	GTGGAG	CAGCCA	25
Enhancer+Silencer	GAAGAG	AGGCAG	25
Enhancer+Silencer	CTCCTG	CAGGGT	25
Enhancer+Silencer	GGAAGA	CCCAGC	25
Enhancer+Silencer	TCCTGC	CAGCCA	25
Enhancer+Silencer	GAAGGA	CCAGCA	25
Enhancer+Silencer	GAGGAT	GGGAGG	25
Enhancer+Silencer	GTGGAG	CCCAGC	25
Enhancer+Silencer	AAGATG	CAGCCA	25
Enhancer+Silencer	TTCATC	AAAATT	25
Enhancer+Silencer	GGAGCC	CCAGCA	25
Enhancer+Silencer	CTCCTG	CCCCAG	25
Enhancer+Silencer	TTCATC	TCTTTA	25
Enhancer+Silencer	AAGGAA	TGCAAA	24
Enhancer+Silencer	AAGATT	TTTATT	24
Enhancer+Silencer	GAAGGA	CCCAGC	24
Enhancer+Silencer	TTCATC	CTTTTC	24
Enhancer+Silencer	TGATGA	TTTTAT	24
Enhancer+Silencer	AGAAGC	CCACCA	24
Enhancer+Silencer	AGAAGC	CAGCCA	24
Enhancer+Silencer	GGAAGA	AGTCAG	24
Enhancer+Silencer	AAGGAA	TAAAAT	24
Enhancer+Silencer	AGAGGA	AGGCAG	24
Enhancer+Silencer	GAAGAG	CCAGCA	24
Enhancer+Silencer	GTGGAG	CCAGCA	24
Enhancer+Silencer	GAAGCC	CCAGCA	24
Enhancer+Silencer	TTCTTC	CTTTAA	24
Enhancer+Silencer	TTCTTC	CTCAAA	24
Enhancer+Silencer	GAAGCT	ATTTTT	24
Enhancer+Silencer	CAAGAA	CCAGCA	24
Enhancer+Silencer	TCAAGA	CTTTCA	24
Enhancer+Silencer	TTCATC	TCCTTT	24
Enhancer+Silencer	GAAGGC	CCCAGC	24
Enhancer+Silencer	CTCCTG	TTCCCA	23
Enhancer+Silencer	AAGAAT	AAAATT	23
Enhancer+Silencer	TCAAGA	TTTATT	23
Enhancer+Silencer	CAAGAA	ATAAAA	23
Enhancer+Silencer	GGAAAC	TTTATT	23
Enhancer+Silencer	TGAAGC	CAGCCA	23
Enhancer+Silencer	TGATGA	TAAATT	23
Enhancer+Silencer	AAGAAT	ATATTT	23
Enhancer+Silencer	AAGATG	ATTTTT	23
Enhancer+Silencer	AGAAGC	GCCAAA	23
Enhancer+Silencer	TTCTTC	TCCCCA	23
Enhancer+Silencer	GACTTC	CTTTTC	23
Enhancer+Silencer	AACAGA	CCAGCA	23
Enhancer+Silencer	TTCTTC	CCAAAA	23
Enhancer+Silencer	CAAGAA	TATTTT	23
Enhancer+Silencer	TGATGA	CTTTTT	23
Enhancer+Silencer	TGAGGA	TTTTTG	23
Enhancer+Silencer	CTCCTG	TCCTTT	23
Enhancer+Silencer	AGAAGC	TGCAAA	23
Enhancer+Silencer	AGAAGC	ATATTT	23
Enhancer+Silencer	TGTGGA	CCAGCA	23
Enhancer+Silencer	TTCATC	CCAAAA	23
Enhancer+Silencer	TTCATC	CCAGCA	23
Enhancer+Silencer	TGATGA	CAGCCA	23
Enhancer+Silencer	TTCATC	ACTTTT	23
Enhancer+Silencer	ATCCTG	CCAGCA	23
Enhancer+Silencer	GATGAA	CATTTT	22
Enhancer+Silencer	TGGACC	CCCAGC	22
Enhancer+Silencer	CAAGAA	ATAAAT	22
Enhancer+Silencer	CAAGAA	ATTTTA	22
Enhancer+Silencer	TGAGGA	CTTTTT	22
Enhancer+Silencer	AAGATT	TATTTT	22
Enhancer+Silencer	AAGATG	TAGAAA	22
Enhancer+Silencer	GTGGAG	GGGTGG	22
Enhancer+Silencer	GAAGTT	CCACCA	22
Enhancer+Silencer	TGTGGA	TTTTTG	22
Enhancer+Silencer	TCCTGC	TTCCCA	22
Enhancer+Silencer	GAAGAC	CAGCCA	22
Enhancer+Silencer	AAGAGA	TTTTTA	22
Enhancer+Silencer	TCAAGA	TAGAAA	22
Enhancer+Silencer	GGACAC	CCCAGC	22
Enhancer+Silencer	TTCTTC	TCAGGT	22
Enhancer+Silencer	AGAGGA	CCAGCA	22
Enhancer+Silencer	GATGCC	CCCAGC	22
Enhancer+Silencer	CATGGA	CAGCCA	22
Enhancer+Silencer	AGAAGC	CTTTTC	22
Enhancer+Silencer	CAAGAA	TTTATT	22
Enhancer+Silencer	TGATGA	ATATTT	22
Enhancer+Silencer	GGAAGA	CCCCAG	22
Enhancer+Silencer	GCAAGA	CCAGCA	22
Enhancer+Silencer	TTCATC	TAAAAT	22
Enhancer+Silencer	TGGACA	AGGTGG	22
Enhancer+Silencer	GGAAGA	GCAGGT	22
Enhancer+Silencer	GGAAGA	CCAGCA	22
Enhancer+Silencer	CTCCTG	TCCCAA	22
Enhancer+Silencer	AAGAGA	CCAAAA	22
Enhancer+Silencer	TGATGA	TATTTG	22
Enhancer+Silencer	GGAGCC	AGGCAG	22
Enhancer+Silencer	GAAGGC	CCAGCA	22
Enhancer+Silencer	CTCCTG	AGGTGA	22
Enhancer+Silencer	GTGGAG	AGGCAG	22
Enhancer+Silencer	GATGAA	TATTTT	22
Enhancer+Silencer	CTCCTG	CTTTTC	22
Enhancer+Silencer	ATCCTG	CATTTT	22
Enhancer+Silencer	GAAGGC	CCCCAG	22
Enhancer+Silencer	TGAGGA	CCCAGC	21
Enhancer+Silencer	GCTGAC	CCCAGC	21
Enhancer+Silencer	GATGGC	CAGCCA	21
Enhancer+Silencer	GAAGGA	TAGAAA	21
Enhancer+Silencer	AAGAAT	CCATTT	21
Enhancer+Silencer	AAGGAT	TTTATT	21
Enhancer+Silencer	AAGAAT	CATTTT	21
Enhancer+Silencer	TGATGA	GTGCCT	21
Enhancer+Silencer	AAGGAA	ATAAAA	21
Enhancer+Silencer	AAGAAT	ATTTAA	21
Enhancer+Silencer	AAGGAA	CAGCCA	21
Enhancer+Silencer	TTCATC	CTTTAT	21
Enhancer+Silencer	TGGACC	CAGCCA	21
Enhancer+Silencer	AAGATT	TAAATT	21
Enhancer+Silencer	AAGAGA	TGCAAA	21
Enhancer+Silencer	AGAGGA	CCCAGC	21
Enhancer+Silencer	AAGATG	TATTTT	21
Enhancer+Silencer	GAAGAC	CCAGCA	21
Enhancer+Silencer	GATGAC	CCAGCA	21
Enhancer+Silencer	AGAAGC	CTTTCA	21
Enhancer+Silencer	AAGAGA	ATTTTT	21
Enhancer+Silencer	TGAAGC	CATTTT	21
Enhancer+Silencer	TGATGA	ATTTTA	21
Enhancer+Silencer	AACAGA	CATTTT	21
Enhancer+Silencer	AAGATT	TTTTTA	21
Enhancer+Silencer	TTCTTC	CCACCA	21
Enhancer+Silencer	GAAGGA	AAAATT	21
Enhancer+Silencer	TTCATC	CACTTT	21
Enhancer+Silencer	TGATGA	CTTTTC	21
Enhancer+Silencer	GGAAGA	ATAAAT	21
Enhancer+Silencer	GATGAA	TTTATT	21
Enhancer+Silencer	GAAGCC	CCAAAA	21
Enhancer+Silencer	TGGACA	CAGCCA	21
Enhancer+Silencer	GAAGAG	GGGAGG	21
Enhancer+Silencer	TGGACA	AGGCAG	21
Enhancer+Silencer	AACAGA	TTTTTA	21
Enhancer+Silencer	GGAAGA	CCCAAA	21
Enhancer+Silencer	CAAGAA	CTTTTT	21
Enhancer+Silencer	GAGAAC	CAGCCA	21
Enhancer+Silencer	TCCTGC	CATTTT	21
Enhancer+Silencer	GAAGAC	AGGCAG	21
Enhancer+Silencer	TGATGA	TCCTTT	21
Enhancer+Silencer	ACAAGA	ATTTTA	21
Enhancer+Silencer	GAAGGA	CCACCA	21
Enhancer+Silencer	TGTGGA	CATTTT	21
Enhancer+Silencer	AAGATG	CCAAAA	21
Enhancer+Silencer	GTGAAG	CATTTT	21
Enhancer+Silencer	GATGAA	ATATTT	21
Enhancer+Silencer	GATGAA	CCAAAA	20
Enhancer+Silencer	GATGCC	CAGCCA	20
Enhancer+Silencer	TTCTTC	ACTTTA	20
Enhancer+Silencer	TTCTTC	TTTAAT	20
Enhancer+Silencer	AAGAAT	CCAAAA	20
Enhancer+Silencer	AAGAAT	ATTTTT	20
Enhancer+Silencer	TCAAGA	TTTTAT	20
Enhancer+Silencer	AAGATG	ATTAAA	20
Enhancer+Silencer	GAAGTT	CTTTTT	20
Enhancer+Silencer	TTCATC	CCCAGC	20
Enhancer+Silencer	TGAAGC	GCCAAA	20
Enhancer+Silencer	AACAGA	ATTTTT	20
Enhancer+Silencer	TTCATC	ATAAAT	20
Enhancer+Silencer	GAGGAC	CCCCAG	20
Enhancer+Silencer	TTCTTC	TAAATT	20
Enhancer+Silencer	TGATGA	TTTATT	20
Enhancer+Silencer	TGATGA	TTCCCA	20
Enhancer+Silencer	GTGGAA	CAGCCA	20
Enhancer+Silencer	AAGAGA	AAAATT	20
Enhancer+Silencer	GGAAGA	ATTTTT	20
Enhancer+Silencer	GAAGGA	TTTATT	20
Enhancer+Silencer	GAAGAG	CCAAAA	20
Enhancer+Silencer	TGTGGA	TTTATT	20
Enhancer+Silencer	GAAGAG	CAGCCA	20
Enhancer+Silencer	TTCTTC	TGCAAA	20
Enhancer+Silencer	CTCCTG	TCAGGT	20
Enhancer+Silencer	AAGAAC	CCAGCA	20
Enhancer+Silencer	AAGGAA	TTTATT	20
Enhancer+Silencer	AAGGAA	TTTTTA	20
Enhancer+Silencer	AAGGAA	TTTTTG	20
Enhancer+Silencer	GGAAGA	CCTTTT	20
Enhancer+Silencer	GAAGAC	CTTTTC	20
Enhancer+Silencer	GACTTC	TTCCCA	20
Enhancer+Silencer	AAGATT	AAAATT	20
Enhancer+Silencer	TGATGA	ACTTTT	20
Enhancer+Silencer	AAGAAT	TGCAAA	20
Enhancer+Silencer	GAAGCT	TGCAAA	20
Enhancer+Silencer	TCAAGA	TATTTT	20
Enhancer+Silencer	TCAAGA	CTTTTT	20
Enhancer+Silencer	GATGAT	ATTTTT	20
Enhancer+Silencer	TGAGGA	AGGTGG	20
Enhancer+Silencer	TGATGA	CCAAAA	20
Enhancer+Silencer	GTGAAG	CCAGCA	20
Enhancer+Silencer	TCCTGC	CCCCAG	20
			Total No. of exons
			7048

## Sheet: Table 3
Combinatorial enhancers and silencers
Liver
	Enhancer	Silencer	No of exons
Enhancer+Silencer	TTCTTC	CTTTTC	38
Enhancer+Silencer	AAGAAA	AAAATT	38
Enhancer+Silencer	TTCTTC	CATTTT	36
Enhancer+Silencer	AAGAAA	ATTTTT	31
Enhancer+Silencer	GAAGGC	AGGCAG	31
Enhancer+Silencer	TGAAGA	CCAGCA	30
Enhancer+Silencer	TTCTTC	CTTTTT	29
Enhancer+Silencer	AAGAAA	CATTTT	29
Enhancer+Silencer	GTGGAG	AGGTGG	29
Enhancer+Silencer	TTCTTC	ATTTTT	29
Enhancer+Silencer	AAGAAA	ATAAAA	28
Enhancer+Silencer	AAGAAA	TTTTAT	28
Enhancer+Silencer	TTCTTC	TCCTTT	27
Enhancer+Silencer	TTCATC	CTTTCA	27
Enhancer+Silencer	TGAAGA	TTTTTG	27
Enhancer+Silencer	TTCTTC	TTCCCA	26
Enhancer+Silencer	TGAAGA	ATTTTT	25
Enhancer+Silencer	TGAAGA	ATATTT	25
Enhancer+Silencer	AAGAAA	TTTATT	24
Enhancer+Silencer	TGAAGA	AAAATT	24
Enhancer+Silencer	GGAGCC	CCCAGC	24
Enhancer+Silencer	GAAGAT	ATTTTT	23
Enhancer+Silencer	CTCCTG	CCCAGC	23
Enhancer+Silencer	TTCTTC	TATTTT	22
Enhancer+Silencer	TGAAGA	TCCTTT	22
Enhancer+Silencer	TTCTTC	TTTATT	22
Enhancer+Silencer	TTCTTC	CCCAGC	22
Enhancer+Silencer	TGAAGA	ATAAAA	22
Enhancer+Silencer	TTCATC	CATTTT	22
Enhancer+Silencer	TGAAGA	CCCAGC	22
Enhancer+Silencer	GTGAAG	AGGTGA	22
Enhancer+Silencer	CTCCTG	CAGCCA	22
Enhancer+Silencer	TTCTTC	AAAATT	21
Enhancer+Silencer	AGAAGC	CCAGCA	21
Enhancer+Silencer	AAGAAA	CCAAAA	21
Enhancer+Silencer	GGAAGA	CCAGCA	21
Enhancer+Silencer	TTCTTC	CCATTT	21
Enhancer+Silencer	TGAAGA	CATTTT	21
Enhancer+Silencer	TCCTGC	CAGCCA	20
Enhancer+Silencer	TGAAGA	TAGAAA	20
Enhancer+Silencer	GAAGAT	AAAATT	20
Enhancer+Silencer	GAAGAT	ATAAAA	20
Enhancer+Silencer	AAGATG	ATTTTT	20
Enhancer+Silencer	AAGAAA	TTTTTG	20
Enhancer+Silencer	TTCTTC	CAGCCA	20
Enhancer+Silencer	AAGAAA	ATATTT	20
Enhancer+Silencer	TGAAGA	CAGCCA	20
Enhancer+Silencer	GAGAGC	CCCCAG	20
Enhancer+Silencer	AAGAAA	TATTTT	20
Enhancer+Silencer	TGAAGA	TTTATT	20
Enhancer+Silencer	TGAAGA	TTTTAT	20
			Total No. of exons
			1235

## Sheet: Table 4
Combinatorial enhancers and silencers
Muscle
	Enhancer	Silencer	No of exons
Enhancer+Silencer	CGGGAG	GGGAGG	40
Enhancer+Silencer	CCGGGAG	GGGAGG	21
Enhancer+Silencer	AACAGA	TAACAG	21
Enhancer+Silencer	TTCTTC	CTTTTC	21
Enhancer+Silencer	GTGAAG	AGGTGA	20
Enhancer+Silencer	TTCTTC	CATTTT	19
Enhancer+Silencer	TTCTTC	TCCTTT	18
Enhancer+Silencer	TTCTTC	CTTTTT	17
Enhancer+Silencer	GAAGGC	AGGCAG	17
Enhancer+Silencer	TTCTTC	TCTTTA	15
Enhancer+Silencer	GAAGTC	AGTCAG	14
Enhancer+Silencer	AGAAGC	CCCCAG	13
Enhancer+Silencer	TCCGGG	GGGAGG	13
Enhancer+Silencer	GTGGAG	AGGTGG	12
Enhancer+Silencer	GAGGAC	GGGAGG	12
Enhancer+Silencer	GAAGGA	AGGCAG	12
Enhancer+Silencer	TTCTTC	TTCCCA	12
Enhancer+Silencer	TTCTTC	ACTTTT	12
Enhancer+Silencer	GAGGAT	GGGAGG	11
Enhancer+Silencer	GAAGGA	AGGTGA	11
Enhancer+Silencer	GAAGCC	CAGCCA	11
Enhancer+Silencer	AGAAGC	CAGCCA	11
Enhancer+Silencer	GAAGCC	CCACCA	11
Enhancer+Silencer	TTCTTC	CCATTT	11
Enhancer+Silencer	CCGCGG	GGGAGG	11
Enhancer+Silencer	GATGAA	TCCCCA	11
Enhancer+Silencer	GAAGGA	TGCAAA	10
Enhancer+Silencer	AAGATT	ATTTTT	10
Enhancer+Silencer	TTCTTC	TCAGGT	10
Enhancer+Silencer	TTCTTC	TAATTC	10
Enhancer+Silencer	TCCTCG	GGTGAG	10
Enhancer+Silencer	TTCATC	TATTTT	10
Enhancer+Silencer	TTCTTC	CAGCCA	10
Enhancer+Silencer	TGAGGA	TGCAAA	10
Enhancer+Silencer	GTGGAC	AGGTGG	10
Enhancer+Silencer	CCGGGA	AGGCAG	10
Enhancer+Silencer	GATGGC	CCCCAG	10
Enhancer+Silencer	TTCATC	CACTTT	10
Enhancer+Silencer	AGAGAC	TCCCCA	10
Enhancer+Silencer	TTCTTC	CCTTTT	10
Enhancer+Silencer	TTCTTC	CTTTAT	10
Enhancer+Silencer	GGATCC	TCCTTT	10
Enhancer+Silencer	GATGGC	CAGCCA	10
Enhancer+Silencer	TGATGA	TATTTT	10
Enhancer+Silencer	TTCTTC	TTTATT	10
			Total No. of exons
			587
