# Supplementary material for: Computational Identification of Tissue-Specific Splicing Regulatory Elements in Human Genes from RNA-Seq Data
Source: PLoS One. 2016 Nov 18;11(11):e0166978. doi: 10.1371/journal.pone.0166978 (PMC5115852; doi:10.1371/journal.pone.0166978)
Supplement: S5 File — (XLSX) [file pone.0166978.s006.xlsx]

## Sheet: Table 1
GO enrichment analysis of gene sets that contain the identified brain-specific combinatorial SREs
Combinatorial SREs	ID	Annotation	Study count	p-value	Popultaion Total	Population count	Study total
TTCTTC,TAAATT	GO:0071480	cellular response to gamma radiation	1.6384e-05	4075	2	17	2
GAAGGA,AAAATT	GO:0090260	negative regulation of retinal ganglion cell axon guidance	1.8432e-05	4075	2	18	2
CTCCTG,CCCAAA	GO:0048496	maintenance of organ identity	2.38142e-05	4075	3	12	2
GAAGGA,AGGCAG	GO:0046847	filopodium assembly	3.6796e-05	4075	11	26	3
GTGGAA,GGGAGG	GO:0045880	positive regulation of smoothened signaling pathway	3.78675e-05	4075	3	15	2
TTCTTC,AAAATT	GO:0006975	DNA damage induced protein phosphorylation	3.78675e-05	4075	3	15	2
AAGGAA,ATTAAA	GO:0006898	receptor-mediated endocytosis	4.17185e-05	4075	38	22	4
GAAGCT,CCAGCA	GO:0010165	response to X-ray	5.61774e-05	4075	4	13	2
TTCTTC,TGCAAA	GO:0042104	positive regulation of activated T cell proliferation	6.8466e-05	4075	3	20	2
GATGGC,CCACCA	GO:0006895	Golgi to endosome transport	7.56605e-05	4075	3	21	2
TGAGGA,TTTTTG	GO:0032922	circadian regulation of gene expression	8.63418e-05	4075	4	16	2
AGAAGC,CCCCAG	GO:0033327	Leydig cell differentiation	9.7822e-05	4075	4	17	2
TCAAGA,ATTTTA	GO:0005513	detection of calcium ion	0.000110014	4075	4	18	2
CAAGAA,AAAATT	GO:0031297	replication fork processing	0.000122916	4075	4	19	2
CAAGAA,TATTTT	GO:0031297	replication fork processing	0.000122916	4075	4	19	2
TCAAGA,TATTTT	GO:0006968	cellular defense response	0.000122916	4075	4	19	2
AAGGAA,AAAATT	GO:0060122	inner ear receptor stereocilium organization	0.000136529	4075	4	20	2
TTCTTC,GTAAAA	GO:0086001	cardiac muscle cell action potential	0.000143573	4075	5	16	2
ATCCTG,CCAGCA	GO:0043277	apoptotic cell clearance	0.000163154	4075	6	14	2
GATGTC,TGTCAG	GO:0034770	histone H4-K20 methylation	0.000165881	4075	4	22	2
GAAGAC,CCAGCA	GO:0031581	hemidesmosome assembly	0.000182876	4075	5	18	2
AAGGAA,TAGAAA	GO:0007067	mitosis	0.000189887	4075	78	16	4
GCTGTC,TCCTTT	GO:0048260	positive regulation of receptor-mediated endocytosis	0.000193381	4075	10	9	2
GAAGGA,TCCCAA	GO:0001508	action potential	0.000198102	4075	35	14	3
TTCATC,TATTTT	GO:0019695	choline metabolic process	0.00020169	4075	3	34	2
TGAGGA,CAGCCA	GO:0097009	energy homeostasis	0.000213879	4075	3	35	2
AAGATT,ATTAAA	GO:0032467	positive regulation of cytokinesis	0.000226877	4075	5	20	2
TTCATC,ATATTT	GO:0051593	response to folic acid	0.000226877	4075	5	20	2
TTCTTC,TTAATT	GO:1902692	regulation of neuroblast proliferation	0.000226877	4075	5	20	2
AAGAAT,CCCAAA	GO:0048260	positive regulation of receptor-mediated endocytosis	0.000241409	4075	10	10	2
TCAAGA,ATTAAA	GO:0086001	cardiac muscle cell action potential	0.000250636	4075	5	21	2
AAGGAA,TAAAAT	GO:0002230	positive regulation of defense response to virus by host	0.000275564	4075	5	22	2
TGAAGC,AGGTGA	GO:0051289	protein homotetramerization	0.000282975	4075	9	12	2
AAGAGA,CATTTT	GO:0001818	negative regulation of cytokine production	0.000290975	4075	25	22	3
TGAAGC,TATTTT	GO:0060113	inner ear receptor cell differentiation	0.000294669	4075	10	11	2
AGAAGC,CCAGCA	GO:0055012	ventricular cardiac muscle cell differentiation	0.000300124	4075	7	16	2
GGAGCC,CCCAGC	GO:0046888	negative regulation of hormone secretion	0.000339314	4075	6	20	2
CAAGGA,CCACCA	GO:0045494	photoreceptor cell maintenance	0.000339862	4075	7	17	2
GATGAA,TTAATT	GO:0060113	inner ear receptor cell differentiation	0.00035314	4075	10	12	2
TTCATC,CCAGCA	GO:0019933	cAMP-mediated signaling	0.00035314	4075	10	12	2
AAGAAT,ATTTAA	GO:0000288	nuclear-transcribed mRNA catabolic process, deadenylation-dependent decay	0.000357347	4075	5	25	2
TGAAGC,CAGCCA	GO:0048011	neurotrophin TRK receptor signaling pathway	0.000368769	4075	66	22	4
TTCATC,CTTTTC	GO:0045494	photoreceptor cell maintenance	0.000382032	4075	7	18	2
TTCTTC,CTTTTT	GO:0051782	negative regulation of cell division	0.000387809	4075	3	47	2
AAGAAC,TAGAAA	GO:0048742	regulation of skeletal muscle fiber development	0.000389269	4075	9	14	2
CAAGAA,TAGAAA	GO:0048742	regulation of skeletal muscle fiber development	0.000389269	4075	9	14	2
TTCATC,GTATTT	GO:0001933	negative regulation of protein phosphorylation	0.000393599	4075	44	14	3
AAGAGA,TATTTT	GO:0032653	regulation of interleukin-10 production	0.000411994	4075	6	22	2
TTCTTC,TCTTTA	GO:0007202	activation of phospholipase C activity	0.000433744	4075	18	35	3
CAAGAA,ATTAAA	GO:0016197	endosomal transport	0.000438067	4075	30	21	3
GATGGA,CAGCCA	GO:0031076	embryonic camera-type eye development	0.000448641	4075	9	15	2
AGAAGC,GCCAAA	GO:0051496	positive regulation of stress fiber assembly	0.000452038	4075	8	17	2
GAAGCC,CAGCCA	GO:0007268	synaptic transmission	0.00045385	4075	115	24	5
TTCTTC,CAGCCA	GO:0032288	myelin assembly	0.000482657	4075	5	29	2
GCTGCG,GGGAGG	GO:0043009	chordate embryonic development	0.000484177	4075	115	14	4
TTCTTC,CCATTT	GO:0008104	protein localization	0.000494219	4075	299	27	8
GATGAA,CATTTT	GO:0010812	negative regulation of cell-substrate adhesion	0.000523069	4075	7	21	2
TTCTTC,TTTTTG	GO:0031290	retinal ganglion cell axon guidance	0.000552253	4075	5	31	2
GATGGA,CCACCA	GO:0008033	tRNA processing	0.000559609	4075	15	10	2
GAGGAT,CCAGCA	GO:0006897	endocytosis	0.000566024	4075	97	17	4
AGAAGC,CCAAAA	GO:0048660	regulation of smooth muscle cell proliferation	0.000609109	4075	13	12	2
TGATGA,CCAGCA	GO:0048008	platelet-derived growth factor receptor signaling pathway	0.000609109	4075	12	13	2
TTCTTC,ACTTTT	GO:0071599	otic vesicle development	0.000626456	4075	5	33	2
AAGAAT,AAAATT	GO:0007616	long-term memory	0.000629141	4075	7	23	2
TTCTTC,CCTTTT	GO:0050869	negative regulation of B cell activation	0.000665281	4075	5	34	2
AAGGAA,CCAAAA	GO:0000278	mitotic cell cycle	0.000688333	4075	183	17	5
GAAGGA,ACCACC	GO:0008344	adult locomotory behavior	0.000709464	4075	12	14	2
AGAGGA,AGGCAG	GO:0048538	thymus development	0.00072079	4075	6	29	2
CTCCTG,GGGAGG	GO:0006626	protein targeting to mitochondrion	0.000722929	4075	10	17	2
GATGAA,ATTTTA	GO:0060324	face development	0.000727299	4075	9	19	2
TGGACA,CAGCCA	GO:0031000	response to caffeine	0.000727299	4075	9	19	2
GAAGCC,CCAGCA	GO:0001578	microtubule bundle formation	0.000764033	4075	8	22	2
TGAGGA,CCAGCA	GO:0006898	receptor-mediated endocytosis	0.000764669	4075	38	20	3
AACAGA,AAAATT	GO:0071260	cellular response to mechanical stimulus	0.000778865	4075	11	16	2
TTCTTC,CCACCA	GO:0045600	positive regulation of fat cell differentiation	0.000806199	4075	7	26	2
TGAAGC,CATTTT	GO:0060113	inner ear receptor cell differentiation	0.00081223	4075	10	18	2
CAAGGA,CCAGCA	GO:0007257	activation of JUN kinase activity	0.000817273	4075	12	15	2
TTCTTC,TTCCCA	GO:0031290	retinal ganglion cell axon guidance	0.000832034	4075	5	38	2
AAGGAA,CCAGCA	GO:0046847	filopodium assembly	0.000881413	4075	11	17	2
CATGGA,AGGTGG	GO:0046677	response to antibiotic	0.000881413	4075	11	17	2
TGGACT,CTTTTC	GO:0033059	cellular pigmentation	0.000891128	4075	9	21	2
TTCATC,TCCTTT	GO:0001895	retina homeostasis	0.000891128	4075	9	21	2
TTCTTC,CTTTTA	GO:0030516	regulation of axon extension	0.000891128	4075	9	21	2
CTGCGG,GGGAGG	GO:0001701	in utero embryonic development	0.000891269	4075	58	14	3
TTCTTC,GTGCTT	GO:0051298	centrosome duplication	0.000990129	4075	18	11	2
CTCCTG,CCCCAG	GO:0070527	platelet aggregation	0.00100601	4075	10	20	2
TTCTTC,TCCTTT	GO:0051647	nucleus localization	0.00101703	4075	5	42	2
TTCTTC,TCAGGT	GO:0048583	regulation of response to stimulus	0.00102043	4075	540	14	7
CTCCGC,CCCAGC	GO:0060998	regulation of dendritic spine development	0.00111045	4075	10	21	2
GAATCC,CCAGCA	GO:0046635	positive regulation of alpha-beta T cell activation	0.00112206	4075	15	14	2
TGGACA,CATTTT	GO:0035329	hippo signaling	0.00115524	4075	8	27	2
CAAGGA,CAGCCA	GO:0016192	vesicle-mediated transport	0.00115554	4075	205	17	5
GTGGAG,AGGTGG	GO:0045197	establishment or maintenance of epithelial cell apical/basal polarity	0.00116767	4075	5	45	2
AAGGAA,CTTTCA	GO:0001933	negative regulation of protein phosphorylation	0.00117812	4075	44	20	3
GAAGGA,CCACCA	GO:0008344	adult locomotory behavior	0.00118505	4075	12	18	2
GAAGGA,CCAGCA	GO:0008344	adult locomotory behavior	0.00118505	4075	12	18	2
TGATGA,TCCTTT	GO:0048008	platelet-derived growth factor receptor signaling pathway	0.00118505	4075	12	18	2
TTCTTC,TAAAAT	GO:0071312	cellular response to alkaloid	0.0012199	4075	10	22	2
GAGGAT,GGGAGG	GO:0006914	autophagy	0.0012401	4075	33	27	3
TGAAGC,GCAGGT	GO:0007269	neurotransmitter secretion	0.00124388	4075	17	13	2
TTCTTC,GGGAGG	GO:1901215	negative regulation of neuron death	0.0013223	4075	19	12	2
AGAAGC,TTAGAA	GO:0021549	cerebellum development	0.00146682	4075	20	12	2
TCAAGA,TAAATT	GO:0007088	regulation of mitosis	0.00146682	4075	20	12	2
AGACCT,CCTTTT	GO:0030048	actin filament-based movement	0.00148611	4075	22	11	2
GAAGTT,TATTTT	GO:0007131	reciprocal meiotic recombination	0.00155837	4075	13	19	2
AAGGAA,CATTTT	GO:0019827	stem cell maintenance	0.00157806	4075	10	25	2
ATGGAC,CCACCA	GO:0009611	response to wounding	0.00158897	4075	220	17	5
AACAGA,ATATTT	GO:0000079	regulation of cyclin-dependent protein serine/threonine kinase activity	0.00162539	4075	14	18	2
AACAGA,CCATTT	GO:0010811	positive regulation of cell-substrate adhesion	0.00162539	4075	19	14	3
GTGGAG,GCCAAA	GO:0038095	Fc-epsilon receptor signaling pathway	0.00163724	4075	37	7	2
AAGGAA,CTTAAA	GO:0051048	negative regulation of secretion	0.00166625	4075	17	15	2
GAAGCC,GCCAAA	GO:0007268	synaptic transmission	0.00168075	4075	115	19	4
TTCTTC,CATTTT	GO:0030049	muscle filament sliding	0.00172678	4075	7	38	2
CAAGGA,ATATTT	GO:0030330	DNA damage response, signal transduction by p53 class mediator	0.00172841	4075	20	13	2
GAAGTT,CTTTTT	GO:0007264	small GTPase mediated signal transduction	0.00176265	4075	162	14	4
CTCCTG,TTCCCA	GO:0001756	somitogenesis	0.00177751	4075	12	22	2
AACAGA,CATTTT	GO:0032321	positive regulation of Rho GTPase activity	0.00181305	4075	19	14	2
GCTGTC,TCCCCA	GO:0030307	positive regulation of cell growth	0.00181305	4075	19	14	2
GAAGTC,CCAGCA	GO:0043066	negative regulation of apoptotic process	0.00182273	4075	96	11	3
GTGGAC,AGGTGG	GO:0051336	regulation of hydrolase activity	0.00183153	4075	201	19	5
TGTGGA,AGGCAG	GO:0046777	protein autophosphorylation	0.00186941	4075	61	17	3
CTCCTG,AGTCAG	GO:0006091	generation of precursor metabolites and energy	0.00187044	4075	65	16	3
GAAGGA,CCCAAA	GO:0007218	neuropeptide signaling pathway	0.00187055	4075	18	15	2
ACAAGA,CATTTT	GO:0048706	embryonic skeletal system development	0.00190691	4075	21	13	2
TTCTTC,CTTTAA	GO:0007160	cell-matrix adhesion	0.00191724	4075	52	20	3
GTGGAC,CAGCCA	GO:0007267	cell-cell signaling	0.0019236	4075	180	13	4
TCCTGC,GCCAAA	GO:0006200	ATP catabolic process	0.0019507	4075	31	9	2
TGATGA,TAAATT	GO:0010826	negative regulation of centrosome duplication	0.00196319	4075	1	8	1
TTCTTC,CTTTCA	GO:0008088	axon cargo transport	0.00200921	4075	7	41	2
TTCTTC,TATTTT	GO:0021591	ventricular system development	0.00207836	4075	9	32	2
AACAGA,ATAAAA	GO:0071260	cellular response to mechanical stimulus	0.00207856	4075	11	26	2
TGTGGA,GCCAAA	GO:0007219	Notch signaling pathway	0.00209383	4075	22	13	2
TGAGGA,AGGTGA	GO:0021510	spinal cord development	0.00213219	4075	16	18	2
TGTGGA,CCAAAA	GO:0043647	inositol phosphate metabolic process	0.00231305	4075	15	20	2
AAGAGA,ATAAAA	GO:0061053	somite development	0.00243483	4075	14	22	2
AACAGA,GCCAAA	GO:0036071	N-glycan fucosylation	0.00245399	4075	1	10	1
CTCCTG,CAGGGT	GO:0007195	adenylate cyclase-inhibiting dopamine receptor signaling pathway	0.00245399	4075	1	10	1
CTGCGG,CCCAGC	GO:0017126	nucleologenesis	0.00245399	4075	1	10	1
GAAGCT,CCATTT	GO:0010193	response to ozone	0.00245399	4075	1	10	1
GAAGGA,TTTTTG	GO:0048312	intracellular distribution of mitochondria	0.00245399	4075	1	10	1
GAGATC,TCCTTT	GO:0006173	dADP biosynthetic process	0.00245399	4075	1	10	1
TGGACA,TATTTT	GO:0006003	fructose 2,6-bisphosphate metabolic process	0.00245399	4075	1	10	1
AACAGA,CAGCCA	GO:0032844	regulation of homeostatic process	0.00247152	4075	54	21	3
GAAGGA,TAGAAA	GO:0001841	neural tube formation	0.0024845	4075	26	12	2
GAGAGC,CAGCCA	GO:0048747	muscle fiber development	0.00255109	4075	15	21	2
AGAGGA,TCCCCA	GO:0006641	triglyceride metabolic process	0.00255109	4075	21	15	2
GGAAGC,AGGCAG	GO:0016337	single organismal cell-cell adhesion	0.002627	4075	58	20	3
GTGAAG,AGGTGA	GO:0051289	protein homotetramerization	0.00262776	4075	9	36	2
GAAGGC,CCAGCA	GO:0050773	regulation of dendrite development	0.00266148	4075	23	14	2
TCCTGC,CCAGCA	GO:0043491	protein kinase B signaling	0.00266148	4075	23	14	2
CATGGA,CCACCA	GO:1901215	negative regulation of neuron death	0.00268711	4075	19	17	2
GATGAA,TAAATT	GO:0010826	negative regulation of centrosome duplication	0.00269939	4075	1	11	1
GCTGTC,CATTTT	GO:0010747	positive regulation of plasma membrane long-chain fatty acid transport	0.00269939	4075	1	11	1
GGATCC,CCCAGC	GO:0006465	signal peptide processing	0.00269939	4075	1	11	1
GTGGAC,GGGTGG	GO:0060484	lung-associated mesenchyme development	0.00269939	4075	1	11	1
TGAAGAA,AGGTGA	GO:0036089	cleavage furrow formation	0.00269939	4075	1	11	1
TGGACA,CCAGCA	GO:0048172	regulation of short-term neuronal synaptic plasticity	0.00269939	4075	1	11	1
TGTGGA,TCCTTT	GO:0048014	Tie signaling pathway	0.00269939	4075	1	11	1
TTCATC,TAGCAG	GO:0048312	intracellular distribution of mitochondria	0.00269939	4075	1	11	1
TCCTGC,TTCCCA	GO:0038093	Fc receptor signaling pathway	0.00276873	4075	47	25	3
TTCATC,CTTTCA	GO:0001895	retina homeostasis	0.00277473	4075	9	37	2
GTGAAG,CCAGCA	GO:0035051	cardiocyte differentiation	0.00290649	4075	21	16	2
AAGAGA,GCCAAA	GO:0031274	positive regulation of pseudopodium assembly	0.00294479	4075	1	12	1
GAAGGA,CCAAAA	GO:0043163	cell envelope organization	0.00294479	4075	1	12	1
GACCTG,CCAGCA	GO:0014841	satellite cell proliferation	0.00294479	4075	1	12	1
TGAAGAA,TTTTTG	GO:0036089	cleavage furrow formation	0.00294479	4075	1	12	1
AAGGAA,ATAAAA	GO:0006024	glycosaminoglycan biosynthetic process	0.00297836	4075	17	20	2
AAGAAT,ATAAAA	GO:0048747	muscle fiber development	0.00306042	4075	15	23	2
GTGGAG,GGGTGG	GO:0035725	sodium ion transmembrane transport	0.00306042	4075	15	23	2
TTCTTC,CACTTT	GO:0051928	positive regulation of calcium ion transport	0.00314354	4075	14	25	2
TTCTTC,AGGCAG	GO:0017157	regulation of exocytosis	0.00315302	4075	27	13	2
GACTTC,TTCCCA	GO:0010921	regulation of phosphatase activity	0.00318983	4075	22	16	2
AAGAGA,AGGCAG	GO:0031427	response to methotrexate	0.00319018	4075	1	13	1
ACAAGA,ATTTTA	GO:2000287	positive regulation of myotome development	0.00319018	4075	1	13	1
AGAGGA,CCAAAA	GO:0031274	positive regulation of pseudopodium assembly	0.00319018	4075	1	13	1
CATGGA,CCAGCA	GO:0034616	response to laminar fluid shear stress	0.00319018	4075	1	13	1
GACATC,TCCCCA	GO:0071985	multivesicular body sorting pathway	0.00319018	4075	1	13	1
TGAAGC,CCATTT	GO:0010193	response to ozone	0.00319018	4075	1	13	1
AAGACT,CATTTT	GO:0048666	neuron development	0.00328318	4075	217	20	5
TTCATC,ATTTTA	GO:0042439	ethanolamine-containing compound metabolic process	0.00328381	4075	17	21	2
GGAAGC,GGGAGG	GO:0007605	sensory perception of sound	0.00334082	4075	18	20	2
GGAGCC,CCAGCA	GO:2000045	regulation of G1/S transition of mitotic cell cycle	0.00334082	4075	18	20	2
GGAGCC,AGGTGG	GO:0007596	blood coagulation	0.00337551	4075	119	11	3
AAGAAT,ATTTTA	GO:2000659	regulation of interleukin-1-mediated signaling pathway	0.00343558	4075	1	14	1
AGAGAC,CATTTT	GO:0015760	glucose-6-phosphate transport	0.00343558	4075	1	14	1
GAACTG,AGGCAG	GO:0043504	mitochondrial DNA repair	0.00343558	4075	1	14	1
GTGGAG,CCCCAG	GO:0006468	protein phosphorylation	0.00344665	4075	262	17	5
AAGGAA,TGCAAA	GO:0055088	lipid homeostasis	0.00348564	4075	16	23	2
TCCTGC,CCCCAG	GO:0072659	protein localization to plasma membrane	0.00360335	4075	22	17	2
GATGAA,AGGTGA	GO:0006898	receptor-mediated endocytosis	0.00363544	4075	38	10	2
GAGAAC,CCAGCA	GO:0048172	regulation of short-term neuronal synaptic plasticity	0.00368098	4075	1	15	1
GGAGAC,CCCAGC	GO:0042412	taurine biosynthetic process	0.00368098	4075	1	15	1
TGATGA,CAGCCA	GO:0045175	basal protein localization	0.00368098	4075	1	15	1
TTCATC,CAGCCA	GO:0042340	keratan sulfate catabolic process	0.00368098	4075	1	15	1
TTCTTC,CCTTTTC	GO:0071985	multivesicular body sorting pathway	0.00368098	4075	1	15	1
GATGAA,ATAAAA	GO:0007202	activation of phospholipase C activity	0.00368284	4075	18	21	2
TTCTTC,GTATTT	GO:0035051	cardiocyte differentiation	0.00368284	4075	21	18	2
TGTGGA,CAGCCA	GO:0046907	intracellular transport	0.00369704	4075	223	20	5
GGAGCC,GCCAAA	GO:0007067	mitosis	0.00378169	4075	78	17	3
TTCTTC,CCCAGC	GO:0006887	exocytosis	0.00383014	4075	60	22	3
TGTGGA,CCAGCA	GO:0001505	regulation of neurotransmitter levels	0.00390637	4075	26	15	2
TTCTTC,TCCCCA	GO:0048747	muscle fiber development	0.00390637	4075	15	26	2
AAGAAC,CCAGCA	GO:0034616	response to laminar fluid shear stress	0.00392638	4075	1	16	1
AAGAGA,TGCAAA	GO:0035426	extracellular matrix-cell signaling	0.00392638	4075	1	16	1
AGAAGC,TTCCCA	GO:0007097	nuclear migration	0.00392638	4075	1	16	1
CTCCTG,CCACCA	GO:0032447	protein urmylation	0.00392638	4075	1	16	1
GATGTC,CCAGCA	GO:0048172	regulation of short-term neuronal synaptic plasticity	0.00392638	4075	1	16	1
TTCATC,TTCCCA	GO:0048312	intracellular distribution of mitochondria	0.00392638	4075	1	16	1
TTCTTC,CCCTTT	GO:0006661	phosphatidylinositol biosynthetic process	0.00393686	4075	23	17	2
GTGGAG,CAGCCA	GO:0009112	nucleobase metabolic process	0.00404054	4075	18	22	2
TTCTTC,ATTTTA	GO:0006919	activation of cysteine-type endopeptidase activity involved in apoptotic process	0.00404054	4075	18	22	2
AAGACT,CTTTTC	GO:0007127	meiosis I	0.00410335	4075	21	19	2
GATGGC,CAGCCA	GO:0006664	glycolipid metabolic process	0.00410335	4075	21	19	2
GCTGTC,TGTCAG	GO:0007267	cell-cell signaling	0.00410812	4075	180	25	5
TCAAGA,CTTTCA	GO:0007088	regulation of mitosis	0.00412439	4075	20	20	2
TGAAGC,GCCAAA	GO:0006261	DNA-dependent DNA replication	0.00414712	4075	31	13	2
AGAAGC,TTTTTG	GO:0071286	cellular response to magnesium ion	0.00417178	4075	1	17	1
AGAGGA,CAGCCA	GO:0043504	mitochondrial DNA repair	0.00417178	4075	1	17	1
CTCCTG,CCCACC	GO:0042407	cristae formation	0.00417178	4075	1	17	1
GAAGTT,TTCCCA	GO:0014005	microglia development	0.00417178	4075	1	17	1
CTCCTG,CCAGCA	GO:0051897	positive regulation of protein kinase B signaling	0.00422098	4075	14	29	2
TTCATC,CATTTT	GO:0002673	regulation of acute inflammatory response	0.00422098	4075	14	29	2
GTGGAA,TTTTTG	GO:0090305	nucleic acid phosphodiester bond hydrolysis	0.00422098	4075	29	14	2
AGAAGC,CACTTT	GO:0060487	lung epithelial cell differentiation	0.00441284	4075	2	9	1
GTGAAG,GCAGGT	GO:0016255	attachment of GPI anchor to protein	0.00441284	4075	2	9	1
AAGAAT,TTTTTG	GO:0009294	DNA mediated transformation	0.00441718	4075	1	18	1
GCAAGA,CCAGCA	GO:0032418	lysosome localization	0.00441718	4075	1	18	1
GAAGGC,AGGCAG	GO:0002698	negative regulation of immune effector process	0.00448202	4075	12	35	2
AAGAAT,ATATTT	GO:0032185	septin cytoskeleton organization	0.00466258	4075	1	19	1
GGAGTC,AGTCAG	GO:0048014	Tie signaling pathway	0.00466258	4075	1	19	1
GATGAT,TAGAAA	GO:0097191	extrinsic apoptotic signaling pathway	0.00469206	4075	33	13	2
GGAGAC,AGGTGG	GO:0006909	phagocytosis	0.0047379	4075	36	12	2
TTCTTC,ATATTT	GO:0050688	regulation of defense response to virus	0.00479174	4075	16	27	2
TCCTGC,CAGCCA	GO:0007218	neuropeptide signaling pathway	0.00480248	4075	18	24	2
TCCTGC,CCCAGC	GO:0007281	germ cell development	0.00484894	4075	29	15	2
AGAGGA,TATTTT	GO:0051301	cell division	0.00487711	4075	154	19	4
CAAGGA,TTCCCA	GO:0002175	protein localization to paranode region of axon	0.00490255	4075	2	10	1
GATGCC,AGGCAG	GO:0035999	tetrahydrofolate interconversion	0.00490255	4075	2	10	1
GCTGTC,CTTTTC	GO:0048554	positive regulation of metalloenzyme activity	0.00490255	4075	2	10	1
AAGAAT,CATTTT	GO:0070121	Kupffer's vesicle development	0.00490798	4075	1	20	1
AAGAAT,TATTTT	GO:0009294	DNA mediated transformation	0.00490798	4075	1	20	1
GTGGAA,GGGTGG	GO:0017126	nucleologenesis	0.00490798	4075	1	20	1
TGAGGA,TTCCCA	GO:0035726	common myeloid progenitor cell proliferation	0.00490798	4075	1	20	1
AAGAGA,ATTAAA	GO:0006366	transcription from RNA polymerase II promoter	0.00498558	4075	240	20	6
TGAAGC,TTTTTG	GO:0007601	visual perception	0.00500045	4075	37	12	2
TTCTTC,CCAGCA	GO:0007097	nuclear migration	0.00515337	4075	1	21	1
TTCTTC,CTTTAT	GO:0032418	lysosome localization	0.00515337	4075	1	21	1
TGGACA,AGGTGG	GO:0032319	regulation of Rho GTPase activity	0.00526846	4075	35	13	2
TTCATC,CTTTAT	GO:0043161	proteasome-mediated ubiquitin-dependent protein catabolic process	0.00537822	4075	42	11	2
AGAAGC,TCCCCA	GO:0034391	regulation of smooth muscle cell apoptotic process	0.00539215	4075	2	11	1
GAAGAC,AGGCAG	GO:0032851	positive regulation of Rab GTPase activity	0.00539215	4075	2	11	1
GATGAA,CAGCCA	GO:0045175	basal protein localization	0.00539877	4075	1	22	1
TGAGGA,GGTGAG	GO:0001952	regulation of cell-matrix adhesion	0.00544373	4075	20	23	2
TGATGA,CTTTCA	GO:0030031	cell projection assembly	0.00551382	4075	84	18	3
CATGGA,CAGCCA	GO:0015698	inorganic anion transport	0.00551728	4075	16	29	2
TGATGA,AGGTGA	GO:0090305	nucleic acid phosphodiester bond hydrolysis	0.00551728	4075	29	16	2
ATCCTG,TCCTTT	GO:0007596	blood coagulation	0.00560623	4075	119	13	3
TTCTTC,CCCCAG	GO:0050796	regulation of insulin secretion	0.00579719	4075	25	19	2
AAGATT,TATTTT	GO:0007601	visual perception	0.00587595	4075	37	13	2
AGAAGC,CCACCA	GO:0097009	energy homeostasis	0.00587946	4075	3	8	1
CATGGA,CATTTT	GO:0046856	phosphatidylinositol dephosphorylation	0.00588162	4075	2	12	1
CTCCTG,TCCCAA	GO:0002076	osteoblast development	0.00588162	4075	2	12	1
GATGAT,ATAAAT	GO:0071480	cellular response to gamma radiation	0.00588162	4075	2	12	1
GATGGA,AGGTGA	GO:0032713	negative regulation of interleukin-4 production	0.00588162	4075	2	12	1
TGTGGA,TTTTTG	GO:0040038	polar body extrusion after meiotic divisions	0.00588162	4075	2	12	1
GAAGGA,CATTTT	GO:0046621	negative regulation of organ growth	0.00588957	4075	1	24	1
TTCAAC,CTTTCA	GO:0001967	suckling behavior	0.00588957	4075	1	24	1
GAAGCT,GGGAGG	GO:0016358	dendrite development	0.00589178	4075	44	11	2
GAAGTC,AGTCAG	GO:0007202	activation of phospholipase C activity	0.00605981	4075	18	27	2
CAAGAA,CATTTT	GO:0010193	response to ozone	0.00613497	4075	1	25	1
CAAGAA,CCAGCA	GO:0034769	basement membrane disassembly	0.00613497	4075	1	25	1
CTCCTG,AGGTGG	GO:0042407	cristae formation	0.00613497	4075	1	25	1
AAGAGA,CCAAAA	GO:0032880	regulation of protein localization	0.00620523	4075	93	17	3
TGATGA,TTTTTG	GO:0007051	spindle organization	0.00622542	4075	29	17	2
TGGACA,AGGCAG	GO:0032320	positive regulation of Ras GTPase activity	0.00625264	4075	33	15	2
AGAAGAA,TTAGAA	GO:0030011	maintenance of cell polarity	0.00637097	4075	2	13	1
AGAAGAT,TTAGAA	GO:0051383	kinetochore organization	0.00637097	4075	2	13	1
AGAGAC,AGGCAG	GO:0002544	chronic inflammatory response	0.00637097	4075	2	13	1
GCTGAC,CCAGCA	GO:0034587	piRNA metabolic process	0.00637097	4075	2	13	1
GAAGGA,CCCAGC	GO:0034332	adherens junction organization	0.00641719	4075	25	20	2
TTCATC,TTTTTG	GO:0030031	cell projection assembly	0.00645122	4075	84	19	3
TGATGA,CTTTTT	GO:0060249	anatomical structure homeostasis	0.00648199	4075	51	10	2
CTCCTG,TGTGCC	GO:1901068	guanosine-containing compound metabolic process	0.0065051	4075	116	14	3
CTCCTG,CTTTCA	GO:0008543	fibroblast growth factor receptor signaling pathway	0.00651417	4075	39	13	2
AGAGGA,CCAGCA	GO:0007044	cell-substrate junction assembly	0.00657322	4075	22	23	2
ATCCTG,CATTTT	GO:0032516	positive regulation of phosphoprotein phosphatase activity	0.00661276	4075	3	9	1
GTGGAG,CCAGCA	GO:0046903	secretion	0.00682318	4075	145	22	4
CCGGGC,AGGCAG	GO:0035871	protein K11-linked deubiquitination	0.006856	4075	4	7	1
GAACTG,CCCAGC	GO:0030091	protein repair	0.0068602	4075	2	14	1
TGATGA,CCAAAA	GO:0031340	positive regulation of vesicle fusion	0.0068602	4075	2	14	1
GGAACC,GGGAGG	GO:0001890	placenta development	0.00693156	4075	26	20	2
GGAGTC,GGGAGG	GO:0022027	interkinetic nuclear migration	0.00734571	4075	3	10	1
GATGAA,TTTTTG	GO:0071243	cellular response to arsenic-containing substance	0.00734931	4075	2	15	1
TTCATC,AAAATT	GO:0071321	cellular response to cGMP	0.00734931	4075	2	15	1
GTGGAA,AGGTGG	GO:0007160	cell-matrix adhesion	0.00748972	4075	52	32	3
TGTGGA,CATTTT	GO:0051276	chromosome organization	0.00750857	4075	150	22	5
TTCTTC,CTTAAA	GO:0019932	second-messenger-mediated signaling	0.00755414	4075	39	14	2
TTCTTC,CCAAAA	GO:0051276	chromosome organization	0.00768683	4075	150	22	4
TGGACA,GGGTGG	GO:0021522	spinal cord motor neuron differentiation	0.00783254	4075	8	4	1
GTGGAG,AGGCAG	GO:0007588	excretion	0.0078383	4075	2	16	1
GAGACC,AGGTGG	GO:0051346	negative regulation of hydrolase activity	0.00793615	4075	40	14	2
TTCTTC,CAGGTT	GO:0048490	anterograde synaptic vesicle transport	0.0080783	4075	3	11	1
AGAAGC,CAGCCA	GO:0002449	lymphocyte mediated immunity	0.00821628	4075	27	21	2
AAGATT,CAGCCA	GO:0016337	single organismal cell-cell adhesion	0.00832691	4075	58	10	2
TGAGGA,CATTTT	GO:0048484	enteric nervous system development	0.00832717	4075	2	17	1
AAGAGA,CAGCCA	GO:0002175	protein localization to paranode region of axon	0.00881592	4075	2	18	1
AGAGGA,CCCAGC	GO:0030100	regulation of endocytosis	0.0088373	4075	31	19	2
TGAAGC,CCAGCA	GO:0006200	ATP catabolic process	0.0088373	4075	31	19	2
TGATGA,TTTAAT	GO:0006066	alcohol metabolic process	0.00952163	4075	76	24	3
GAGAGC,CCAGCA	GO:0007185	transmembrane receptor protein tyrosine phosphatase signaling pathway	0.00954239	4075	3	13	1
TGATGA,ATATTT	GO:0048496	maintenance of organ identity	0.00954239	4075	3	13	1
CAAGAA,ATTTTA	GO:0007156	homophilic cell adhesion	0.00966201	4075	28	22	2
GATGGA,TTTTTG	GO:0030517	negative regulation of axon extension	0.00978347	4075	4	10	1
GCTGTC,CCCCAG	GO:0030949	positive regulation of vascular endothelial growth factor receptor signaling pathway	0.00978347	4075	4	10	1
GAAGCT,TATTTT	GO:0072711	cellular response to hydroxyurea	0.00979306	4075	2	20	1
TTCATC,TCTTTA	GO:0051775	response to redox state	0.00979306	4075	2	20	1
GTGGAA,CAGCCA	GO:0050953	sensory perception of light stimulus	0.0100141	4075	37	17	2
AACAGA,CCAGCA	GO:0051782	negative regulation of cell division	0.0102739	4075	3	14	1
AAGATT,CCAAAA	GO:0034111	negative regulation of homotypic cell-cell adhesion	0.0102739	4075	3	14	1
GAAGGA,TTCCCA	GO:0033169	histone H3-K9 demethylation	0.0102739	4075	3	14	1
TGGACC,CCCAGC	GO:0030397	membrane disassembly	0.0102739	4075	3	14	1
GGAAGC,CAGCCA	GO:0019755	one-carbon compound transport	0.0102814	4075	2	21	1
TGATGA,ATTTTA	GO:0006112	energy reserve metabolic process	0.0105446	4075	38	17	2
CTCCTG,AGGTGA	GO:0014854	response to inactivity	0.0107697	4075	2	22	1
AAGGAA,CAGCCA	GO:0042572	retinol metabolic process	0.011005	4075	3	15	1
AAGGAA,CCCAGC	GO:0044550	secondary metabolite biosynthetic process	0.011005	4075	3	15	1
AAGGAA,TTCCCA	GO:0048496	maintenance of organ identity	0.011005	4075	3	15	1
CTCCTG,AGGCAG	GO:0071467	cellular response to pH	0.011005	4075	3	15	1
GCTGCG,CCCCAG	GO:0042428	serotonin metabolic process	0.011005	4075	3	15	1
TCAAGA,CATTTT	GO:0035640	exploration behavior	0.011005	4075	3	15	1
TTCAAC,CATTTT	GO:0090316	positive regulation of intracellular protein transport	0.0110467	4075	30	22	2
TGATGA,AAAATT	GO:0007059	chromosome segregation	0.0116873	4075	34	20	2
GAGAGC,GGGAGG	GO:0044089	positive regulation of cellular component biogenesis	0.0117315	4075	4	12	1
GAAGGA,GGGAGG	GO:0035640	exploration behavior	0.0117358	4075	3	16	1
GAAGTC,AGGCAG	GO:0032637	interleukin-8 production	0.0122158	4075	5	10	1
AAGGAA,ATATTT	GO:0007220	Notch receptor processing	0.0124662	4075	3	17	1
GATGGA,AGGCAG	GO:0071360	cellular response to exogenous dsRNA	0.0124662	4075	3	17	1
TGAGGA,AGGCAG	GO:0007224	smoothened signaling pathway	0.0128305	4075	31	23	2
GAGGAC,CCAGCA	GO:0006468	protein phosphorylation	0.0129599	4075	262	15	4
AAGGAA,TATTTT	GO:0044550	secondary metabolite biosynthetic process	0.0131963	4075	3	18	1
GAAGGA,AGGTGA	GO:1902337	regulation of apoptotic process involved in morphogenesis	0.0131963	4075	3	18	1
GAGACC,CCAGCA	GO:0051597	response to methylmercury	0.0131963	4075	3	18	1
TGATGA,ACTTTT	GO:0046100	hypoxanthine metabolic process	0.0131963	4075	3	18	1
GCTGTC,AGGCAG	GO:0043001	Golgi to plasma membrane protein transport	0.0136767	4075	4	14	1
TTCATC,CTTTTT	GO:0019932	second-messenger-mediated signaling	0.0137739	4075	39	19	2
AAGACT,CCAAAA	GO:0000184	nuclear-transcribed mRNA catabolic process, nonsense-mediated decay	0.0146428	4075	6	10	1
GATGCC,CCAGCA	GO:0009083	branched-chain amino acid catabolic process	0.0146554	4075	3	20	1
AGAAGC,GCAGGT	GO:0021952	central nervous system projection neuron axonogenesis	0.0153693	4075	7	9	1
AAGATT,ATTTTA	GO:0002931	response to ischemia	0.0153843	4075	3	21	1
TCAAGA,CCAAAA	GO:0030397	membrane disassembly	0.0153843	4075	3	21	1
GGAGCC,AGGCAG	GO:0032753	positive regulation of interleukin-4 production	0.0158572	4075	5	13	1
TGATGA,TTAATT	GO:0051346	negative regulation of hydrolase activity	0.0159664	4075	40	20	2
CTCCTG,CCCAGC	GO:0071467	cellular response to pH	0.016113	4075	3	22	1
GAGGAC,GGGAGG	GO:0048570	notochord morphogenesis	0.016113	4075	3	22	1
TTCATC,TAAAAT	GO:0022412	cellular process involved in reproduction in multicellular organism	0.0161947	4075	35	23	2
TTCATC,CCAAAA	GO:0006004	fucose metabolic process	0.0165891	4075	4	17	1
TCCTGC,CATTTT	GO:0008593	regulation of Notch signaling pathway	0.0175477	4075	8	9	1
AAGGAA,CCATTT	GO:0070986	left/right axis specification	0.0175584	4075	4	18	1
TTCTTC,TTTTATT	GO:0045840	positive regulation of mitosis	0.0175584	4075	4	18	1
TGATGA,TATTTT	GO:0001508	action potential	0.0175725	4075	35	24	2
GAAGTT,CCAGCA	GO:0035455	response to interferon-alpha	0.0187571	4075	7	11	1
GATGAT,TATTTT	GO:0042094	interleukin-2 biosynthetic process	0.0190007	4075	6	13	1
GAAGCT,CATTTT	GO:0017144	drug metabolic process	0.0219023	4075	5	18	1
GAAGGA,CAGCCA	GO:0055090	acylglycerol homeostasis	0.024312	4075	5	20	1
GACCTG,CCCAGC	GO:0048011	neurotrophin TRK receptor signaling pathway	0.0300472	4075	66	17	2
CTCCTG,CAGCCA	GO:0051276	chromosome organization	0.0416583	4075	150	36	4

## Sheet: Table 2
GO enrichment analysis of gene sets that contain the identified heart-combinatorial SREs
Combinatorial SREs	ID	Annotation	p-value	Population Total	Population count	Study total	Study count
TTCTTC,TAAATT	GO:0071480	cellular response to gamma radiation	1.9545e-05	3731	2	17	2
GAAGTT,CCACCA	GO:0006895	Golgi to endosome transport	5.6707e-05	3731	4	12	2
TGTGGA,CCAGCA	GO:0002003	angiotensin maturation	5.6707e-05	3731	4	12	2
TTCATC,CTTTCA	GO:0042059	negative regulation of epidermal growth factor receptor signaling pathway	6.66278e-05	3731	9	36	3
TGAGGA,TTTTTG	GO:0032922	circadian regulation of gene expression	0.000116642	3731	4	17	2
TTCTTC,CCACCA	GO:0010881	regulation of cardiac muscle contraction by regulation of the release of sequestered calcium ion	0.000116642	3731	4	17	2
TTCTTC,TTCCCA	GO:0048755	branching morphogenesis of a nerve	0.000129773	3731	2	43	2
CAAGAA,TATTTT	GO:0031297	replication fork processing	0.000131175	3731	4	18	2
TTCTTC,AAAATT	GO:0036092	phosphatidylinositol-3-phosphate biosynthetic process	0.000146555	3731	4	19	2
AAGGAA,TAAAAT	GO:0002230	positive regulation of defense response to virus by host	0.00016278	3731	4	20	2
GAAGAG,AGGCAG	GO:0002003	angiotensin maturation	0.00016278	3731	4	20	2
TTCTTC,TTTTAT	GO:0090280	positive regulation of calcium ion import	0.000174197	3731	3	29	2
GTGGAG,GGGTGG	GO:0045651	positive regulation of macrophage differentiation	0.00017985	3731	4	21	2
TTCATC,CATTTT	GO:0018095	protein polyglutamylation	0.00017985	3731	4	21	2
CTCCTG,TCCCCA	GO:0001894	tissue homeostasis	0.000191569	3731	26	17	3
GAAGAG,CCAGCA	GO:0002003	angiotensin maturation	0.000197764	3731	4	22	2
TTCATC,TATTTT	GO:0019695	choline metabolic process	0.00019944	3731	3	31	2
TTCTTC,CCATTT	GO:0010881	regulation of cardiac muscle contraction by regulation of the release of sequestered calcium ion	0.000216521	3731	4	23	2
TTCATC,CTTTTC	GO:0018095	protein polyglutamylation	0.000236121	3731	4	24	2
TTCATC,CCCAGC	GO:0061001	regulation of dendritic spine morphogenesis	0.000256104	3731	6	16	2
TGATGA,CTTTTT	GO:0046854	phosphatidylinositol phosphorylation	0.000281362	3731	9	11	2
TTCTTC,TCCCCA	GO:0030049	muscle filament sliding	0.000298733	3731	5	21	2
GAGGAT,GGGAGG	GO:0005979	regulation of glycogen biosynthetic process	0.000322918	3731	4	28	2
TTCTTC,CAGCCA	GO:0010881	regulation of cardiac muscle contraction by regulation of the release of sequestered calcium ion	0.000322918	3731	4	28	2
GATGAC,CCAGCA	GO:0031346	positive regulation of cell projection organization	0.000326486	3731	41	13	3
GAAGGA,TTTATT	GO:0018105	peptidyl-serine phosphorylation	0.000403176	3731	44	13	3
GAAGGA,TAGAAA	GO:0008544	epidermis development	0.000412361	3731	41	14	3
GATGAA,ATATTT	GO:0071277	cellular response to calcium ion	0.00041666	3731	8	15	2
TGAAGC,CAGCCA	GO:0008543	fibroblast growth factor receptor signaling pathway	0.000443096	3731	42	14	3
AAGAAT,AAAATT	GO:0007616	long-term memory	0.000446578	3731	6	21	2
TTCTTC,TGCAAA	GO:0086001	cardiac muscle cell action potential	0.000490884	3731	6	22	2
AAGAAT,ATAAAA	GO:0090307	spindle assembly involved in mitosis	0.000497701	3731	5	27	2
TTCATC,TTTATT	GO:0010881	regulation of cardiac muscle contraction by regulation of the release of sequestered calcium ion	0.000507021	3731	4	35	2
TGATGA,ATTTTT	GO:0032436	positive regulation of proteasomal ubiquitin-dependent protein catabolic process	0.000508281	3731	7	19	2
GTGAAG,CATTTT	GO:0008543	fibroblast growth factor receptor signaling pathway	0.00054954	3731	42	15	3
TTCATC,ATTTTT	GO:0030049	muscle filament sliding	0.000575069	3731	5	29	2
GCTGAC,CCCAGC	GO:0007018	microtubule-based movement	0.00060087	3731	38	17	3
GGAAGA,AAAATT	GO:0038032	termination of G-protein coupled receptor signaling pathway	0.000605179	3731	8	18	2
TTCATC,CCAGCA	GO:0019933	cAMP-mediated signaling	0.000605704	3731	13	11	2
GGAAGA,CCCAAA	GO:0032855	positive regulation of Rac GTPase activity	0.000605704	3731	11	13	2
TGATGA,TTTTTG	GO:0046854	phosphatidylinositol phosphorylation	0.000610048	3731	9	16	2
GATGGC,CCAGCA	GO:0003209	cardiac atrium morphogenesis	0.000623088	3731	7	21	2
GTGGAG,AGGTGG	GO:0046777	protein autophosphorylation	0.000658627	3731	61	44	5
TTCTTC,CATTTT	GO:0051782	negative regulation of cell division	0.000663472	3731	4	40	2
TGTGGA,TTTATT	GO:0046580	negative regulation of Ras protein signal transduction	0.000705518	3731	11	14	2
TTCTTC,CTTTAT	GO:0006929	substrate-dependent cell migration	0.000749329	3731	7	23	2
TTCTTC,TCTTTA	GO:0006886	intracellular protein transport	0.000753144	3731	100	28	5
GAAGAG,GGGAGG	GO:0050885	neuromuscular process controlling balance	0.000760652	3731	10	16	2
GATGAT,ATTTTT	GO:2000134	negative regulation of G1/S transition of mitotic cell cycle	0.000812749	3731	15	11	2
GAAGGC,CCCCAG	GO:0046834	lipid phosphorylation	0.000812749	3731	11	15	2
TTCATC,TCCTTT	GO:0018200	peptidyl-glutamic acid modification	0.000816717	3731	7	24	2
TTCTTC,CTTTAA	GO:0030198	extracellular matrix organization	0.000818173	3731	87	19	4
GTGGAG,AGGCAG	GO:0046777	protein autophosphorylation	0.000823873	3731	61	12	3
AACAGA,ATAAAA	GO:0007257	activation of JUN kinase activity	0.000827965	3731	8	21	2
GATGAA,TTTTAT	GO:0010717	regulation of epithelial to mesenchymal transition	0.000827965	3731	8	21	2
GGAAGA,CCTTTT	GO:0043507	positive regulation of JUN kinase activity	0.000844806	3731	14	12	2
GAAGGA,CCACCA	GO:0008344	adult locomotory behavior	0.000844806	3731	12	14	2
GAAGCC,CAGCCA	GO:0010977	negative regulation of neuron projection development	0.000866056	3731	9	19	2
TTCATC,CTTTTT	GO:0003351	epithelial cilium movement	0.000866056	3731	9	19	2
GATGCC,CCCAGC	GO:0001523	retinoid metabolic process	0.000927362	3731	11	16	2
TGTGGA,CAGCCA	GO:0021536	diencephalon development	0.000967059	3731	10	18	2
AAGATT,ATTTTA	GO:0000186	activation of MAPKK activity	0.000973034	3731	12	15	2
AAGGAA,TTTTTG	GO:0000186	activation of MAPKK activity	0.000973034	3731	12	15	2
TTCTTC,TCCTTT	GO:0051647	nucleus localization	0.000990932	3731	5	38	2
GAAGTT,CTTTTT	GO:0042384	cilium assembly	0.000990934	3731	45	17	3
TTCATC,ACTTTT	GO:0042384	cilium assembly	0.000990934	3731	45	17	3
CTCCTG,CAGCCA	GO:0006368	transcription elongation from RNA polymerase II promoter	0.00103586	3731	7	27	2
GAAGGA,AAAATT	GO:0042127	regulation of cell proliferation	0.00110786	3731	214	15	5
AACAGA,CCAGCA	GO:0042102	positive regulation of T cell proliferation	0.00114728	3731	13	15	2
CAAGAA,ATTTTA	GO:0009880	embryonic pattern specification	0.00114728	3731	13	15	2
TTCTTC,ATTTTT	GO:0030049	muscle filament sliding	0.00115398	3731	5	41	2
AAGATT,AAAATT	GO:0032273	positive regulation of protein polymerization	0.00115982	3731	14	14	2
GGAAGA,TGCAAA	GO:0006979	response to oxidative stress	0.00119765	3731	48	17	3
TTCTTC,CTTTCA	GO:0030049	muscle filament sliding	0.00121103	3731	5	42	2
AAGATT,TAAATT	GO:0000956	nuclear-transcribed mRNA catabolic process	0.00125581	3731	12	17	2
TGATGA,TATTTG	GO:0034446	substrate adhesion-dependent cell spreading	0.00125581	3731	12	17	2
TTCATC,TTCCCA	GO:0043547	positive regulation of GTPase activity	0.00127216	3731	49	17	3
AAGGAA,TTTATT	GO:0030042	actin filament depolymerization	0.0013086	3731	13	16	2
TGATGA,CCAGCA	GO:0014909	smooth muscle cell migration	0.00132165	3731	10	21	2
GAAGAC,CCAGCA	GO:0051301	cell division	0.00134325	3731	138	14	4
TTCTTC,CTTTTC	GO:0042073	intraciliary transport	0.00139022	3731	5	45	2
TGATGA,TCCTTT	GO:0048008	platelet-derived growth factor receptor signaling pathway	0.00141026	3731	12	18	2
GATGGC,CAGCCA	GO:0006664	glycolipid metabolic process	0.0014589	3731	20	11	2
AAGAAT,CATTTT	GO:0032320	positive regulation of Ras GTPase activity	0.00151043	3731	35	25	3
ATCCTG,CATTTT	GO:0045471	response to ethanol	0.00153725	3731	15	15	2
GAAGCC,GCCAAA	GO:0007268	synaptic transmission	0.00162989	3731	99	20	4
TTCTTC,TTTTTA	GO:0071479	cellular response to ionizing radiation	0.00163164	3731	9	26	2
AAGAGA,TTTTTA	GO:0061136	regulation of proteasomal protein catabolic process	0.00172223	3731	17	14	2
GAAGCC,CCAGCA	GO:0048008	platelet-derived growth factor receptor signaling pathway	0.00174505	3731	12	20	2
GAAGGA,CCAGCA	GO:0008344	adult locomotory behavior	0.00174505	3731	12	20	2
TCAAGA,CTTTCA	GO:0010332	response to gamma radiation	0.00176801	3731	11	22	2
AAGAAT,TTTATT	GO:0042787	protein ubiquitination involved in ubiquitin-dependent protein catabolic process	0.00193336	3731	14	18	2
GTGGAG,GGGAGG	GO:0051591	response to cAMP	0.00193336	3731	18	14	2
GAGAAC,CAGCCA	GO:0018107	peptidyl-threonine phosphorylation	0.00198187	3731	17	15	2
TTCTTC,CTCAAA	GO:0007155	cell adhesion	0.00199196	3731	212	17	5
GAAGCC,CCCAGC	GO:0048008	platelet-derived growth factor receptor signaling pathway	0.00211404	3731	12	22	2
GGAAGC,AGGCAG	GO:0016337	single organismal cell-cell adhesion	0.00211509	3731	55	18	3
TTCTTC,ACTTTT	GO:0002684	positive regulation of immune system process	0.00214108	3731	131	27	5
GACTTC,CTTTTC	GO:0070829	heterochromatin maintenance	0.0021442	3731	1	8	1
TCAAGA,TAGAAA	GO:0061055	myotome development	0.0021442	3731	1	8	1
AAGAGA,AAAATT	GO:0072091	regulation of stem cell proliferation	0.00215619	3731	14	19	2
CTCCTG,CCCCAG	GO:0001938	positive regulation of endothelial cell proliferation	0.00215619	3731	14	19	2
GGAAGA,AGTCAG	GO:0006198	cAMP catabolic process	0.00215619	3731	14	19	2
TTCTTC,CCAAAA	GO:0006464	cellular protein modification process	0.00219546	3731	481	20	8
GAAGGC,CCCAGC	GO:0007596	blood coagulation	0.00222247	3731	128	17	4
GATGAA,CATTTT	GO:0007605	sensory perception of sound	0.00222443	3731	15	18	2
TTCTTC,ATTTTA	GO:0071902	positive regulation of protein serine/threonine kinase activity	0.00222807	3731	56	18	3
AACAGA,AAAATT	GO:0071260	cellular response to mechanical stimulus	0.00225894	3731	16	17	2
AAGGAT,TTTATT	GO:2000042	negative regulation of double-strand break repair via homologous recombination	0.00241222	3731	1	9	1
TGATGA,TTCCCA	GO:0001942	hair follicle development	0.00248036	3731	19	15	2
AACAGA,CATTTT	GO:0032321	positive regulation of Rho GTPase activity	0.0024895	3731	22	13	2
AAGATT,ATTTTT	GO:0000956	nuclear-transcribed mRNA catabolic process	0.00251685	3731	12	24	2
AGAAGC,CAGCCA	GO:0007416	synapse assembly	0.00251685	3731	12	24	2
TTCTTC,CCTTTT	GO:0043525	positive regulation of neuron apoptotic process	0.00251685	3731	12	24	2
GATGAA,TATTTT	GO:0045862	positive regulation of proteolysis	0.00253495	3731	16	18	2
TCAAGA,TATTTT	GO:0045862	positive regulation of proteolysis	0.00253495	3731	16	18	2
TGGACA,AGGTGG	GO:0048041	focal adhesion assembly	0.00253495	3731	16	18	2
GGAAGA,ATAAAT	GO:0045444	fat cell differentiation	0.00262762	3731	33	9	2
AGAAGC,TGCAAA	GO:0007131	reciprocal meiotic recombination	0.00263661	3731	14	21	2
TCAAGA,CTTTTT	GO:0007018	microtubule-based movement	0.00272151	3731	38	8	2
AAGATG,CAGCCA	GO:0046847	filopodium assembly	0.00273081	3731	12	25	2
GATGAA,CAGCCA	GO:0042552	myelination	0.0028261	3731	16	19	2
TGGACA,ATTTTT	GO:0008033	tRNA processing	0.00286475	3731	17	18	2
TTCTTC,TTTTTG	GO:0071897	DNA biosynthetic process	0.00286528	3731	11	28	2
AAGATG,ATTAAA	GO:0042787	protein ubiquitination involved in ubiquitin-dependent protein catabolic process	0.00289406	3731	14	22	2
GATGCC,CCAGCA	GO:0030048	actin filament-based movement	0.00289406	3731	22	14	2
AAGGAA,TTTTTA	GO:0010917	negative regulation of mitochondrial membrane potential	0.00294827	3731	1	11	1
ACAAGA,ATTTTA	GO:0061026	cardiac muscle tissue regeneration	0.00294827	3731	1	11	1
CTCCTG,CAGGGT	GO:0001973	adenosine receptor signaling pathway	0.00294827	3731	1	11	1
GAAGGA,GGGAGG	GO:1900028	negative regulation of ruffle assembly	0.00294827	3731	1	11	1
GACTTC,TTCCCA	GO:0006808	regulation of nitrogen utilization	0.00294827	3731	1	11	1
GAAGAG,CAGCCA	GO:0000086	G2/M transition of mitotic cell cycle	0.00295463	3731	48	23	3
TTCTTC,CCCAGC	GO:0051262	protein tetramerization	0.00296279	3731	13	24	2
AAGAAT,ATTTTT	GO:0051225	spindle assembly	0.00303194	3731	15	21	2
AAGGAA,ATAAAA	GO:0006921	cellular component disassembly involved in execution phase of apoptosis	0.00303194	3731	15	21	2
GATGAA,CCAAAA	GO:0007623	circadian rhythm	0.00303194	3731	15	21	2
GTGGAC,AGGTGG	GO:0072593	reactive oxygen species metabolic process	0.00332739	3731	15	22	2
TGAAGC,GCCAAA	GO:0007268	synaptic transmission	0.00335	3731	99	12	3
GAAGAC,AGGCAG	GO:0003018	vascular process in circulatory system	0.00342242	3731	28	12	2
AGAAGC,CCACCA	GO:0006865	amino acid transport	0.00345334	3731	21	16	2
AAGAAT,ATTTTA	GO:0015798	myo-inositol transport	0.00348432	3731	1	13	1
AAGAGA,TGCAAA	GO:0035426	extracellular matrix-cell signaling	0.00348432	3731	1	13	1
CAAGAA,CTTTTT	GO:0061162	establishment of monopolar cell polarity	0.00348432	3731	1	13	1
TTCATC,ATAAAT	GO:0010826	negative regulation of centrosome duplication	0.00348432	3731	1	13	1
TGATGA,ATTTTA	GO:0050900	leukocyte migration	0.0035372	3731	59	20	3
GGAGCC,CCAGCA	GO:2000045	regulation of G1/S transition of mitotic cell cycle	0.00353852	3731	20	17	2
TCAAGA,ATTTTT	GO:0048477	oogenesis	0.00358147	3731	19	18	2
TGTGGA,TTTTTG	GO:0001676	long-chain fatty acid metabolic process	0.00358147	3731	19	18	2
TCCTGC,CATTTT	GO:0048609	multicellular organismal reproductive process	0.00364426	3731	112	11	3
AAGATG,TAGAAA	GO:0030278	regulation of ossification	0.0037356	3731	32	11	2
GATGCC,CAGCCA	GO:0015758	glucose transport	0.00390053	3731	17	21	2
TTCTTC,ATATTT	GO:0042384	cilium assembly	0.00391798	3731	45	27	3
TGAGGA,CCCAGC	GO:0051591	response to cAMP	0.00396806	3731	18	20	2
AAGATG,CCAAAA	GO:0030030	cell projection organization	0.00397242	3731	260	23	6
AAGAAT,TGCAAA	GO:0000226	microtubule cytoskeleton organization	0.00398219	3731	83	15	3
AAGGAA,TGCAAA	GO:0055088	lipid homeostasis	0.00399069	3731	19	19	2
GAGGAC,GGGAGG	GO:0001503	ossification	0.00400716	3731	65	19	3
AAGAAT,CCATTT	GO:0001672	regulation of chromatin assembly or disassembly	0.00402037	3731	1	15	1
GATGAA,ATTTTT	GO:0006983	ER overload response	0.00402037	3731	1	15	1
GAAGCC,CCAAAA	GO:0016197	endosomal transport	0.00403695	3731	26	14	2
GATGAA,ATAAAA	GO:0007202	activation of phospholipase C activity	0.0041397	3731	16	23	2
TTCTTC,CACTTT	GO:0050688	regulation of defense response to virus	0.0041397	3731	16	23	2
TTCTTC,TTTAAT	GO:0034614	cellular response to reactive oxygen species	0.00427911	3731	17	22	2
CTCCTG,TCCCAA	GO:0002076	osteoblast development	0.00428437	3731	2	8	1
AAGATG,ATTTTT	GO:0030889	negative regulation of B cell proliferation	0.00428839	3731	1	16	1
TGGACC,CCCAGC	GO:2001234	negative regulation of apoptotic signaling pathway	0.00429129	3731	25	15	2
GGAAGA,CTTTTC	GO:0051495	positive regulation of cytoskeleton organization	0.00431567	3731	29	13	2
TTCATC,TCTTTA	GO:0007420	brain development	0.00433822	3731	117	22	4
GGAAGA,AGGCAG	GO:0006865	amino acid transport	0.00437324	3731	21	18	2
TTCTTC,ACTTTA	GO:0007179	transforming growth factor beta receptor signaling pathway	0.00445878	3731	32	12	2
GATGAA,TTTATT	GO:0001964	startle response	0.00455642	3731	1	17	1
TGATGA,ATATTT	GO:0035426	extracellular matrix-cell signaling	0.00455642	3731	1	17	1
TGATGA,CAGCCA	GO:0035426	extracellular matrix-cell signaling	0.00455642	3731	1	17	1
GGAAGA,CCCCAG	GO:0006955	immune response	0.00458704	3731	227	19	5
AGAAGC,GCCAAA	GO:0051017	actin filament bundle assembly	0.00467411	3731	23	17	2
TCCTGC,CCAGCA	GO:0008277	regulation of G-protein coupled receptor protein signaling pathway	0.0046752	3731	28	14	2
GTGGAA,AGGTGG	GO:0008203	cholesterol metabolic process	0.00479685	3731	22	18	2
CAAGAA,ATAAAT	GO:0015798	myo-inositol transport	0.00482444	3731	1	18	1
CAAGAA,CCAGCA	GO:0034769	basement membrane disassembly	0.00482444	3731	1	18	1
GAAGCT,ATTTTT	GO:0035633	maintenance of blood-brain barrier	0.00482444	3731	1	18	1
GAAGGC,TTCCCA	GO:0007525	somatic muscle development	0.00482444	3731	1	18	1
GGAAAC,TTTATT	GO:0048312	intracellular distribution of mitochondria	0.00482444	3731	1	18	1
TCAAGA,TTTATT	GO:0001964	startle response	0.00482444	3731	1	18	1
GTGGAA,CAGCCA	GO:0030509	BMP signaling pathway	0.0048712	3731	21	19	2
TGATGA,TTTATT	GO:0010976	positive regulation of neuron projection development	0.0048712	3731	21	19	2
AGAGGA,AGGCAG	GO:0050688	regulation of defense response to virus	0.00488425	3731	16	25	2
GTGGAG,CCAGCA	GO:0015718	monocarboxylic acid transport	0.0048961	3731	20	20	2
TGATGA,TAAATT	GO:0007163	establishment or maintenance of cell polarity	0.00497573	3731	37	11	2
GGAAGA,GCAGGT	GO:0006261	DNA-dependent DNA replication	0.00501075	3731	29	14	2
CTCCTG,TCCTTT	GO:0002932	tendon sheath development	0.00509247	3731	1	19	1
TTCATC,CTTTAT	GO:0051775	response to redox state	0.00509247	3731	1	19	1
CTCCTG,CCAGCA	GO:0051591	response to cAMP	0.00523871	3731	18	23	2
TTCTTC,CTTTTT	GO:0045666	positive regulation of neuron differentiation	0.00532013	3731	12	35	2
TTCTTC,TCAGGT	GO:0033135	regulation of peptidyl-serine phosphorylation	0.00534209	3731	19	22	2
AAGGAA,TAGAAA	GO:0001841	neural tube formation	0.00534209	3731	22	19	2
TGGACC,CAGCCA	GO:0050916	sensory perception of sweet taste	0.00535403	3731	2	10	1
CATGGA,CAGCCA	GO:0097242	beta-amyloid clearance	0.00536049	3731	1	20	1
TGTGGA,CATTTT	GO:0031987	locomotion involved in locomotory behavior	0.00536049	3731	1	20	1
AAGAAT,TATTTT	GO:0009294	DNA mediated transformation	0.00562852	3731	1	21	1
AAGGAA,AAAATT	GO:0030258	lipid modification	0.00583315	3731	19	23	2
AACAGA,TTTTTA	GO:0086010	membrane depolarization during action potential	0.00588864	3731	2	11	1
AAGATT,TATTTT	GO:0008340	determination of adult lifespan	0.00588864	3731	2	11	1
GGACAC,CCCAGC	GO:0001921	positive regulation of receptor recycling	0.00588864	3731	2	11	1
GTGAAG,CCAGCA	GO:0006930	substrate-dependent cell migration, cell extension	0.00588864	3731	2	11	1
TGGACA,AGGCAG	GO:0017121	phospholipid scrambling	0.00588864	3731	2	11	1
GAAGGC,AGGCAG	GO:0035725	sodium ion transmembrane transport	0.00590495	3731	13	34	2
TTCTTC,TTTATT	GO:0014068	positive regulation of phosphatidylinositol 3-kinase signaling	0.00590495	3731	13	34	2
TCCTGC,TTCCCA	GO:0043409	negative regulation of MAPK cascade	0.00591453	3731	20	22	2
GCTGTC,TGTCAG	GO:0048489	synaptic vesicle transport	0.00610819	3731	16	28	2
GTGAAG,AGGTGA	GO:0007269	neurotransmitter secretion	0.00615057	3731	15	30	2
CAAGAA,ATAAAA	GO:0035426	extracellular matrix-cell signaling	0.00616457	3731	1	23	1
CAAGAA,TTTATT	GO:0002932	tendon sheath development	0.00616457	3731	1	23	1
GAAGTC,AGTCAG	GO:0042737	drug catabolic process	0.00616457	3731	1	23	1
CTCCTG,AGGTGA	GO:0043087	regulation of GTPase activity	0.00617671	3731	97	15	3
TGGACA,CAGCCA	GO:0048011	neurotrophin TRK receptor signaling pathway	0.00634298	3731	69	21	3
TGATGA,GTGCCT	GO:0045760	positive regulation of action potential	0.00642311	3731	2	12	1
GAAGGC,CCAGCA	GO:0050852	T cell receptor signaling pathway	0.00651384	3731	22	21	2
AAGAGA,ATTTTT	GO:0007420	brain development	0.00683046	3731	117	13	3
GAAGAG,CCAAAA	GO:0007219	Notch signaling pathway	0.00687496	3731	25	19	2
TTCTTC,TATTTT	GO:0043603	cellular amide metabolic process	0.00689061	3731	17	28	2
AAGATG,ATAAAA	GO:0031987	locomotion involved in locomotory behavior	0.00696864	3731	1	26	1
TTCATC,AAAATT	GO:0046058	cAMP metabolic process	0.00699423	3731	30	16	2
GGAAGA,CAGCCA	GO:0031334	positive regulation of protein complex assembly	0.00713973	3731	22	22	2
AAGAAT,ATATTT	GO:0051383	kinetochore organization	0.00749161	3731	2	14	1
GCAAGA,CCAGCA	GO:0042447	hormone catabolic process	0.00749161	3731	2	14	1
TCCTGC,CCCCAG	GO:0032252	secretory granule localization	0.00749161	3731	2	14	1
TGATGA,TTTTTA	GO:1901679	nucleotide transmembrane transport	0.00749161	3731	2	14	1
TTCTTC,CCAGCA	GO:0007173	epidermal growth factor receptor signaling pathway	0.0076212	3731	53	29	3
TTCTTC,TAAAAT	GO:0010212	response to ionizing radiation	0.00773024	3731	24	21	2
GAAGGA,CCCAGC	GO:0034332	adherens junction organization	0.00779188	3731	23	22	2
AACAGA,ATTTTT	GO:0046951	ketone body biosynthetic process	0.00802565	3731	2	15	1
AAGATT,TTTTTA	GO:0046951	ketone body biosynthetic process	0.00802565	3731	2	15	1
TCAAGA,TTTTAT	GO:0060013	righting reflex	0.00802565	3731	2	15	1
TGAAGC,CATTTT	GO:0071257	cellular response to electrical stimulus	0.00802565	3731	2	15	1
AGAAGC,CCAGCA	GO:0032940	secretion by cell	0.00810079	3731	115	14	3
AGAAGC,ATATTT	GO:0072711	cellular response to hydroxyurea	0.00855954	3731	2	16	1
GGAAGA,CCAGCA	GO:0007608	sensory perception of smell	0.00855954	3731	2	16	1
TGATGA,CCAAAA	GO:0005513	detection of calcium ion	0.00855954	3731	2	16	1
GAGGAC,CCCCAG	GO:0048705	skeletal system morphogenesis	0.00878458	3731	36	15	2
AAGAAC,CCAGCA	GO:0034616	response to laminar fluid shear stress	0.00882112	3731	3	11	1
AAGATT,TTTATT	GO:0046951	ketone body biosynthetic process	0.00909329	3731	2	17	1
AAGGAA,ATTTTT	GO:0006686	sphingomyelin biosynthetic process	0.00909329	3731	2	17	1
CATGGA,CCAGCA	GO:0030011	maintenance of cell polarity	0.00909329	3731	2	17	1
GAAGCT,CATTTT	GO:0042754	negative regulation of circadian rhythm	0.00909329	3731	2	17	1
GGAGCC,AGGCAG	GO:0071472	cellular response to salt stress	0.00909329	3731	2	17	1
TGAGGA,CCAGCA	GO:0006897	endocytosis	0.00960493	3731	94	18	3
AGAAGC,CTTTTC	GO:0009396	folic acid-containing compound biosynthetic process	0.00961788	3731	4	9	1
ATCCTG,CCAGCA	GO:0019511	peptidyl-proline hydroxylation	0.00962046	3731	3	12	1
AGAAGC,CTTTCA	GO:0071773	cellular response to BMP stimulus	0.0096269	3731	2	18	1
TGATGA,TTTTAT	GO:0070372	regulation of ERK1 and ERK2 cascade	0.00973154	3731	27	21	2
GGAGCC,CCCAGC	GO:0051193	regulation of cofactor metabolic process	0.0104194	3731	3	13	1
AGAGGA,CCCAGC	GO:0008063	Toll signaling pathway	0.0106937	3731	2	20	1
AAGAAT,CCAAAA	GO:0034111	negative regulation of homotypic cell-cell adhesion	0.0112178	3731	3	14	1
CTCCTG,TCAGGT	GO:0045824	negative regulation of innate immune response	0.0112178	3731	3	14	1
AGAGGA,CCAGCA	GO:0072710	response to hydroxyurea	0.0117599	3731	2	22	1
GAAGAC,CTTTTC	GO:0043949	regulation of cAMP-mediated signaling	0.0120095	3731	5	9	1
TTCATC,CACTTT	GO:0019835	cytolysis	0.0120159	3731	3	15	1
TCCTGC,CAGCCA	GO:0030073	insulin secretion	0.0126205	3731	27	24	2
GAAGAC,CAGCCA	GO:0046341	CDP-diacylglycerol metabolic process	0.0128084	3731	4	12	1
TGATGA,CTTTTC	GO:0071514	genetic imprinting	0.0128135	3731	3	16	1
TTCATC,TAAAAT	GO:0009235	cobalamin metabolic process	0.0136107	3731	3	17	1
CTCCTG,CTTTTC	GO:0060249	anatomical structure homeostasis	0.0141011	3731	46	15	2
AAGAAT,ATTTAA	GO:0060999	positive regulation of dendritic spine development	0.0144075	3731	3	18	1
AAGATG,TGCAAA	GO:0008333	endosome to lysosome transport	0.0144075	3731	3	18	1
CTCCTG,CCCAGC	GO:0070813	hydrogen sulfide metabolic process	0.0144229	3731	2	27	1
TGATGA,TATTTT	GO:0050804	regulation of synaptic transmission	0.0151663	3731	31	23	2
GGAAGA,CCCAGC	GO:0072522	purine-containing compound biosynthetic process	0.0154227	3731	36	20	2
AAGATG,AAAATT	GO:0070933	histone H4 deacetylation	0.0159997	3731	3	20	1
TCCTGC,CCCAGC	GO:0044268	multicellular organismal protein metabolic process	0.0159997	3731	3	20	1
AAGATG,TATTTT	GO:0010324	membrane invagination	0.0170504	3731	4	16	1
AGAAGC,CCCCAG	GO:0061430	bone trabecula morphogenesis	0.0170504	3731	4	16	1
GTGGAG,CCCAGC	GO:0061028	establishment of endothelial barrier	0.0170504	3731	4	16	1
AAGAGA,CCAAAA	GO:0036152	phosphatidylethanolamine acyl-chain remodeling	0.0173098	3731	5	13	1
TTCATC,CCAAAA	GO:0051346	negative regulation of hydrolase activity	0.0176618	3731	43	18	2
CTCCTG,TTCCCA	GO:0006004	fucose metabolic process	0.0181087	3731	4	17	1
GGAAGA,ATTTTT	GO:0051923	sulfation	0.0181087	3731	4	17	1
TGATGA,ACTTTT	GO:0042384	cilium assembly	0.0213554	3731	45	19	2
TGAGGA,AGGTGG	GO:0006501	C-terminal protein lipidation	0.0225874	3731	5	17	1
GTGGAG,CAGCCA	GO:0034367	macromolecular complex remodeling	0.0233877	3731	4	22	1
GAAGCT,TGCAAA	GO:0046949	fatty-acyl-CoA biosynthetic process	0.0238969	3731	6	15	1
GAACTG,CCCAGC	GO:0006979	response to oxidative stress	0.0241129	3731	48	19	2
AAGGAA,CAGCCA	GO:0032392	DNA geometric change	0.0477724	3731	14	13	1
TGAGGA,CTTTTT	GO:0016601	Rac protein signal transduction	0.0494627	3731	18	12	1

## Sheet: Table 3
GO enrichment analysis of gene sets that contain the identified liver-specific combinatorial SREs
Combinatorial SREs	ID	Annotation	p-value	Population Total	Population count	Study total	Study count
TGAAGA,TTTTTG	GO:0071044	histone mRNA catabolic process	8.33757e-05	2745	3	15	2
CTCCTG,CCCAGC	GO:0070814	hydrogen sulfide biosynthetic process	9.52633e-05	2745	3	16	2
GAAGGC,AGGCAG	GO:0051788	response to misfolded protein	0.000107803	2745	2	29	2
TTCTTC,AAAATT	GO:0006975	DNA damage induced protein phosphorylation	0.000107939	2745	3	17	2
TGAAGA,CATTTT	GO:0051602	response to electrical stimulus	0.000218678	2745	3	24	2
AAGAAA,CCAAAA	GO:0071044	histone mRNA catabolic process	0.000237636	2745	3	25	2
GTGGAG,AGGTGG	GO:0046777	protein autophosphorylation	0.000365005	2745	47	21	4
TGAAGA,ATTTTT	GO:0043525	positive regulation of neuron apoptotic process	0.000533815	2745	6	17	2
TGAAGA,ATAAAA	GO:0048286	lung alveolus development	0.000852257	2745	9	14	2
GAAGAT,ATTTTT	GO:0000737	DNA catabolic process, endonucleolytic	0.000912245	2745	10	13	2
GAAGAT,ATAAAA	GO:0007569	cell aging	0.000942975	2745	11	12	2
CTCCTG,CAGCCA	GO:0006368	transcription elongation from RNA polymerase II promoter	0.00103648	2745	7	20	2
TGAAGA,AAAATT	GO:0043525	positive regulation of neuron apoptotic process	0.00107596	2745	6	24	2
TGAAGA,ATATTT	GO:0060113	inner ear receptor cell differentiation	0.00149036	2745	11	15	2
AAGATG,ATTTTT	GO:0051402	neuron apoptotic process	0.00151855	2745	21	8	2
TTCTTC,CTTTTC	GO:0010970	microtubule-based transport	0.00176134	2745	9	20	2
TTCTTC,CTTTTT	GO:0007018	microtubule-based movement	0.00184933	2745	29	24	3
TGAAGA,CCAGCA	GO:0006308	DNA catabolic process	0.00210029	2745	13	15	2
TTCTTC,TTCCCA	GO:0006956	complement activation	0.00241809	2745	10	21	2
TGAAGA,TCCTTT	GO:0050688	regulation of defense response to virus	0.00270586	2745	17	13	2
GTGAAG,AGGTGA	GO:0032481	positive regulation of type I interferon production	0.0028095	2745	15	15	2
AAGAAA,ATATTT	GO:0060113	inner ear receptor cell differentiation	0.00294182	2745	11	21	2
AAGAAA,TATTTT	GO:0048167	regulation of synaptic plasticity	0.00318701	2745	12	20	2
GAAGAT,AAAATT	GO:0009651	response to salt stress	0.00327869	2745	1	9	1
TGAAGA,CAGCCA	GO:0055088	lipid homeostasis	0.00338407	2745	13	19	2
AAGAAA,AAAATT	GO:0070925	organelle assembly	0.0038354	2745	55	33	4
AAGAAA,ATAAAA	GO:0043647	inositol phosphate metabolic process	0.00384108	2745	11	24	2
GGAGCC,CCCAGC	GO:0035695	mitochondrion degradation by induced vacuole formation	0.00400729	2745	1	11	1
AGAAGC,CCAGCA	GO:0042340	keratan sulfate catabolic process	0.00437158	2745	1	12	1
TTCTTC,CCCAGC	GO:0009651	response to salt stress	0.00437158	2745	1	12	1
AAGAAA,TTTTAT	GO:0030856	regulation of epithelial cell differentiation	0.00464965	2745	17	17	2
TTCTTC,CATTTT	GO:0070647	protein modification by small protein conjugation or removal	0.00641434	2745	81	26	4
TTCTTC,TCCTTT	GO:0006887	exocytosis	0.00681729	2745	55	20	3
TTCATC,CTTTCA	GO:0042493	response to drug	0.00686416	2745	50	22	3
AAGAAA,ATTTTT	GO:0072432	response to G1 DNA damage checkpoint signaling	0.00692168	2745	1	19	1
TTCATC,CATTTT	GO:0002673	regulation of acute inflammatory response	0.0070758	2745	17	21	2
AAGAAA,TTTATT	GO:0071218	cellular response to misfolded protein	0.00801457	2745	1	22	1
TGAAGA,TAGAAA	GO:0051726	regulation of cell cycle	0.00835035	2745	101	12	3
TTCTTC,CAGCCA	GO:0046386	deoxyribose phosphate catabolic process	0.00945106	2745	2	13	1
AAGAAA,TTTTTG	GO:0031279	regulation of cyclase activity	0.0101762	2745	2	14	1
GGAAGA,CCAGCA	GO:0019098	reproductive behavior	0.0109011	2745	2	15	1
TTCTTC,ATTTTT	GO:0006352	DNA-templated transcription, initiation	0.0114434	2745	19	24	2
TTCTTC,TATTTT	GO:1902101	positive regulation of metaphase/anaphase transition of cell cycle	0.01235	2745	2	17	1
AAGAAA,CATTTT	GO:0009410	response to xenobiotic stimulus	0.0165744	2745	24	23	2
TGAAGA,CCCAGC	GO:0044246	regulation of multicellular organismal metabolic process	0.0180958	2745	5	10	1
TGAAGA,TTTATT	GO:0007029	endoplasmic reticulum organization	0.0188196	2745	4	13	1
TGAAGA,TTTTAT	GO:0007567	parturition	0.0195505	2745	3	18	1
TCCTGC,CAGCCA	GO:0007029	endoplasmic reticulum organization	0.0202562	2745	4	14	1
GAGAGC,CCCCAG	GO:0009615	response to virus	0.0221198	2745	43	15	2
TTCTTC,CCATTT	GO:0007585	respiratory gaseous exchange	0.0234731	2745	5	13	1
TTCTTC,TTTATT	GO:0010927	cellular component assembly involved in morphogenesis	0.0487151	2745	38	27	2

## Sheet: Table 4
GO enrichment analysis of gene sets that contain the identified muscle-specific combinatorial SREs
Combinatorial SREs	ID	Annotation	p-value	Population Total	Population count	Study total	Study count
TTCTTC,CATTTT	GO:0035725	sodium ion transmembrane transport	3.41665e-06	1471	4	15	3
TTCTTC,CAGCCA	GO:0010881	regulation of cardiac muscle contraction by regulation of the release of sequestered calcium ion	1.94231e-05	1471	2	7	2
CGGGAG,GGGAGG	GO:0035725	sodium ion transmembrane transport	2.18287e-05	1471	4	27	3
TTCTTC,CCATTT	GO:0010881	regulation of cardiac muscle contraction by regulation of the release of sequestered calcium ion	2.58975e-05	1471	2	8	2
TTCTTC,TTTATT	GO:0033135	regulation of peptidyl-serine phosphorylation	0.000615297	1471	6	10	2
GTGGAG,AGGTGG	GO:0046470	phosphatidylcholine metabolic process	0.000688194	1471	7	9	2
TTCTTC,TCTTTA	GO:0033135	regulation of peptidyl-serine phosphorylation	0.0010607	1471	6	13	2
TGATGA,TATTTT	GO:0030198	extracellular matrix organization	0.00120138	1471	38	9	3
GAAGTC,AGTCAG	GO:1901019	regulation of calcium ion transmembrane transporter activity	0.00166323	1471	8	12	2
TTCATC,TATTTT	GO:0060249	anatomical structure homeostasis	0.00255291	1471	17	7	2
TTCTTC,CTTTAT	GO:0070314	G1 to G0 transition	0.00271924	1471	1	4	1
GAGGAC,GGGAGG	GO:0006813	potassium ion transport	0.00299118	1471	8	16	2
GATGGC,CCCCAG	GO:0050892	intestinal absorption	0.00407608	1471	2	3	1
TCCTCG,GGTGAG	GO:0045333	cellular respiration	0.00407608	1471	2	3	1
TTCATC,CACTTT	GO:0016446	somatic hypermutation of immunoglobulin genes	0.00407886	1471	1	6	1
AAGATT,ATTTTT	GO:0018105	peptidyl-serine phosphorylation	0.00422762	1471	19	8	2
GAAGGA,AGGCAG	GO:0030856	regulation of epithelial cell differentiation	0.00452914	1471	12	13	2
TTCTTC,TTCCCA	GO:0090287	regulation of cellular response to growth factor stimulus	0.00526004	1471	12	14	2
CCGGGA,AGGCAG	GO:0030641	regulation of cellular pH	0.00543293	1471	4	2	1
TTCTTC,TAATTC	GO:0042130	negative regulation of T cell proliferation	0.00678885	1471	2	5	1
TTCTTC,CTTTTC	GO:0051013	microtubule severing	0.0067981	1471	1	10	1
GAAGGA,TGCAAA	GO:0043268	positive regulation of potassium ion transport	0.00814107	1471	3	4	1
GAGGAT,GGGAGG	GO:0046627	negative regulation of insulin receptor signaling pathway	0.00949791	1471	2	7	1
GATGAA,TCCCCA	GO:0045104	intermediate filament cytoskeleton organization	0.00949791	1471	2	7	1
TGAGGA,TGCAAA	GO:0060749	mammary gland alveolus development	0.00949791	1471	2	7	1
TTCTTC,ACTTTT	GO:0007018	microtubule-based movement	0.0097554	1471	23	10	2
CCGCGG,GGGAGG	GO:0007413	axonal fasciculation	0.0101694	1471	5	3	1
AGAAGC,CAGCCA	GO:0072359	circulatory system development	0.0113628	1471	74	10	3
CCGGGAG,GGGAGG	GO:1900619	acetate ester metabolic process	0.0135546	1471	2	10	1
GAAGCC,CAGCCA	GO:0015858	nucleoside transport	0.0135546	1471	2	10	1
AGAGAC,TCCCCA	GO:0071345	cellular response to cytokine stimulus	0.0140797	1471	35	8	2
AGAAGC,CCCCAG	GO:0042772	DNA damage response, signal transduction resulting in transcription	0.0142178	1471	3	7	1
TTCTTC,CCTTTT	GO:0051647	nucleus localization	0.0142178	1471	3	7	1
TTCTTC,CTTTTT	GO:0051647	nucleus localization	0.0142178	1471	3	7	1
GAAGGA,AGGTGA	GO:0007567	parturition	0.0149049	1471	2	11	1
GGATCC,TCCTTT	GO:0033344	cholesterol efflux	0.0169029	1471	5	5	1
TTCTTC,TCCTTT	GO:0042391	regulation of membrane potential	0.0184929	1471	29	11	2
GTGAAG,AGGTGA	GO:0040034	regulation of development, heterochronic	0.0189505	1471	2	14	1
TTCTTC,TCAGGT	GO:0050817	coagulation	0.0213232	1471	50	7	2
GATGGC,CAGCCA	GO:0033124	regulation of GTP catabolic process	0.0219616	1471	35	10	2
GTGGAC,AGGTGG	GO:0033275	actin-myosin filament sliding	0.0269345	1471	8	5	1
TCCGGG,GGGAGG	GO:0015749	monosaccharide transport	0.0401823	1471	12	5	1
GAAGGC,AGGCAG	GO:0033275	actin-myosin filament sliding	0.0427886	1471	8	8	1
AACAGA,TAACAG	GO:0072089	stem cell proliferation	0.0487102	1471	8	13	1
GAAGCC,CCACCA	GO:0043632	modification-dependent macromolecule catabolic process	0.0491607	1471	31	6	1
