# Supplementary material for: Computational Identification of Tissue-Specific Splicing Regulatory Elements in Human Genes from RNA-Seq Data
Source: PLoS One. 2016 Nov 18;11(11):e0166978. doi: 10.1371/journal.pone.0166978 (PMC5115852; doi:10.1371/journal.pone.0166978)
Supplement: S2 Table — (XLSX) [file pone.0166978.s007.xlsx]

## Sheet: S2 Table 
Expression leves for several splicing factors of interest
	SRs												HNRNPs
	YB-1	SRp75	SRp30c	SRp40	SF2/ASF	SC35	HTra2beta1	9G8	SAP155	SRp55	SRp20	FMRP	HNRNPU	HNRNPH3	HNRNPF	HNRNPA1	PTBP1(hnRNP I)	DAZAP1	HNRNPL	HNRNPLL	HNRNPH1	HNRNPA2B1	HNRNPH2
Brain	143.433	31.7037	61.4781	240.339	25.7794	53.7168	4.17777	32.4574	59.7548	30.4782	69.2962	32.718	79.4272	70.6403	36.9503	401.815	8.99106	26.2264	94.5423	17.8652	117.472	213.823	249.165
Heart	738.508	37.1029	34.7748	100.487	30.6653	50.2832	5.28171	18.0906	84.0531	31.6313	64.3532	20.5919	60.5883	57.487	40.2866	355.297	18.5008	33.8162	95.7495	13.8756	81.9098	237.249	208.788
Liver	491.32	38.4074	134.32	138.408	47.1937	103.035	7.20883	50.4379	67.0829	72.018	81.411	19.2253	53.0366	40.1896	134.672	257.343	49.8347	40.3228	125.89	10.1224	87.0119	240.069	322.145
Muscle	2398.19	110.492	33.5165	27.8163	29.276	512.527	8.6318	27.7151	78.3946	13.4524	47.9186	8.29321	118.543	97.7366	92.5503	557.434	23.6258	37.7617	175.853	15.8879	93.3498	225.668	826.915
